# Supplementary material for: Dinoroseobacter shibae Outer Membrane Vesicles Are Enriched for the Chromosome Dimer Resolution Site dif
Source: mSystems. 2021 Jan 12;6(1):e00693-20. doi: 10.1128/mSystems.00693-20 (PMC7901474; doi:10.1128/mSystems.00693-20)
Supplement: DATA SET S1 [file mSystems.00693-20_sd001.xlsx]

## Sheet: Sheet 1 sliding window coverage
# Mean read coverage in sliding windows of 500 nt size in steps of 250nt
# DNase: treatment of vesicle-Samples with DNaseI for removal of DNA not packaged into vesicles
Replicon	Position	DNase1	DNase2	DNase3	no_treatment1	no_treatment2
NC_009952.1	250	6.262	5.444	4.72	132.848	139.136
NC_009952.1	500	8.596	7.51	6.006	151.756	158.21
NC_009952.1	750	7.77	8.094	4.192	144.548	148.106
NC_009952.1	1000	6.11	6.466	3.378	138.838	136.764
NC_009952.1	1250	8.46	5.682	3.388	147.284	135.31
NC_009952.1	1500	12.192	7.498	2.424	150.666	135.032
NC_009952.1	1750	8.876	11.842	2.948	149.432	145.774
NC_009952.1	2000	7.992	9.812	4.442	156.43	157.338
NC_009952.1	2250	9.122	4.388	2.53	152.188	150.7
NC_009952.1	2500	6.05	5.278	3.94	152.93	155.756
NC_009952.1	2750	6.402	7.662	5.174	161.47	167.01
NC_009952.1	3000	5.44	7.45	3.448	152.434	153.11
NC_009952.1	3250	5.9	6.578	5.802	138.592	133.412
NC_009952.1	3500	5.374	5.012	6.022	134.818	141.41
NC_009952.1	3750	3.612	6.944	3.522	129.89	143.42
NC_009952.1	4000	7.73	7.998	3.578	126.184	127.35
NC_009952.1	4250	8.376	4.866	4.036	142.916	130.948
NC_009952.1	4500	7.322	5.522	4.24	152.206	149.476
NC_009952.1	4750	8.564	7.626	4.398	150.842	160.386
NC_009952.1	5000	5.746	5.292	3.214	157.478	149.9
NC_009952.1	5250	4.21	2.932	5.146	163.64	140.934
NC_009952.1	5500	5.162	5.964	7.408	176.714	138.794
NC_009952.1	5750	4.296	7.396	4.91	175.262	140.524
NC_009952.1	6000	3.036	11.178	5.308	181.614	141.546
NC_009952.1	6250	4.208	12.778	8.602	213.3	148.942
NC_009952.1	6500	6.214	9.174	10.286	213.612	164.226
NC_009952.1	6750	5.626	9.074	12.012	186.9	160.682
NC_009952.1	7000	5.168	7.314	10.204	176.6	159.322
NC_009952.1	7250	6.384	8.824	5.632	171.536	169.902
NC_009952.1	7500	5.848	10.038	2.26	159.814	157.01
NC_009952.1	7750	4.754	9.092	1.51	157.024	140.616
NC_009952.1	8000	4.516	8.564	1.66	156.206	126.448
NC_009952.1	8250	3.13	4.328	3.172	134.302	106.608
NC_009952.1	8500	3.868	2.782	5.018	112.764	99.358
NC_009952.1	8750	4.538	4.508	4.258	111.248	100.436
NC_009952.1	9000	4.694	4.532	6.354	118.026	114.636
NC_009952.1	9250	6.954	4.518	7.028	129.462	124.696
NC_009952.1	9500	8.126	6.39	4.264	140.826	132.156
NC_009952.1	9750	9.202	5.172	3.578	157.068	139.794
NC_009952.1	10000	6.988	4.542	5.962	161.518	150.016
NC_009952.1	10250	3.092	8.072	9.324	171.02	159.338
NC_009952.1	10500	5.184	6.326	7.818	187.726	173.684
NC_009952.1	10750	7.802	4.718	6.246	183.128	181.476
NC_009952.1	11000	9.588	7.666	7.606	177.126	171.092
NC_009952.1	11250	8.988	6.184	7.132	158.368	154.5
NC_009952.1	11500	5.668	4.73	5.992	137.002	146.258
NC_009952.1	11750	3.87	6.08	5.704	143.966	147.076
NC_009952.1	12000	3.67	6.408	4.058	141.152	137.886
NC_009952.1	12250	6.436	4.806	1.878	134.718	139.728
NC_009952.1	12500	7.228	2.566	2.324	135.586	137.466
NC_009952.1	12750	5.852	4.446	4.106	136.22	138.878
NC_009952.1	13000	4.764	4.948	6.916	135.588	145.666
NC_009952.1	13250	6.15	3.62	9.864	119.904	145.304
NC_009952.1	13500	6.714	5.1	6.82	118.654	151.702
NC_009952.1	13750	5.474	6.364	3.802	127.834	144.398
NC_009952.1	14000	6.382	9.626	4.692	127.402	132.332
NC_009952.1	14250	4.634	9.152	3.032	130.992	128.458
NC_009952.1	14500	3.834	5.542	2.524	119.136	121.854
NC_009952.1	14750	4.806	4.332	3.026	100.072	107.78
NC_009952.1	15000	5.366	5.154	2.394	112.772	95.486
NC_009952.1	15250	6.598	5.052	2.82	127.776	117.658
NC_009952.1	15500	8.064	3.646	5.806	130.174	142.986
NC_009952.1	15750	8.06	3.62	8.11	138.806	149.548
NC_009952.1	16000	5.16	3.756	5.706	122.05	141.408
NC_009952.1	16250	4.97	5.446	3.454	103.666	135.922
NC_009952.1	16500	4.736	5.84	3.264	117.736	141.292
NC_009952.1	16750	3.736	5.796	1.304	137.672	133.908
NC_009952.1	17000	2.422	6.766	1.094	169.02	138.864
NC_009952.1	17250	0.506	5.524	2.792	167.258	136.596
NC_009952.1	17500	2.976	6.33	4.032	132.104	123.768
NC_009952.1	17750	5.446	8.012	5.866	129.226	147.562
NC_009952.1	18000	5.688	5.626	6.12	135.112	171.466
NC_009952.1	18250	5.866	2.126	3.222	127.924	153.136
NC_009952.1	18500	4.886	1.484	1.626	129.004	126.198
NC_009952.1	18750	4.514	3.372	2.886	147.246	121.158
NC_009952.1	19000	5.208	4.194	4.31	157.422	124.23
NC_009952.1	19250	5.192	5.114	2.988	155.876	122.714
NC_009952.1	19500	4.69	5.962	0.788	144.074	119.95
NC_009952.1	19750	3.462	3.918	2.242	132.356	136.09
NC_009952.1	20000	4.252	2.392	2.95	129.662	155.986
NC_009952.1	20250	4.49	2.596	1.466	140.818	134.702
NC_009952.1	20500	4.532	3.102	3.886	151.494	118.43
NC_009952.1	20750	7.054	4.202	5.042	139.352	126.788
NC_009952.1	21000	7.372	3.642	2.198	120.328	129.108
NC_009952.1	21250	5.588	2.998	0.788	112.73	130.436
NC_009952.1	21500	4.89	4.128	2.288	114.108	132.536
NC_009952.1	21750	5.006	7.856	4.538	126.27	141.73
NC_009952.1	22000	3.74	7.958	3.168	124.56	151.074
NC_009952.1	22250	2.886	5.966	1.656	110.722	145.198
NC_009952.1	22500	4.062	7.31	1.854	114.604	135.938
NC_009952.1	22750	6.236	7.992	2.116	128.538	141.614
NC_009952.1	23000	7.82	7.364	2.498	154.67	163.276
NC_009952.1	23250	6.934	4.764	3.22	157.376	158.712
NC_009952.1	23500	5.284	3.21	5.206	143.796	155.33
NC_009952.1	23750	6.894	6.046	5.88	148.798	169.302
NC_009952.1	24000	6.514	7.36	3.63	160.798	156.894
NC_009952.1	24250	4.296	5.576	3.18	159.946	144.486
NC_009952.1	24500	5.698	3.354	5.328	153.534	143.372
NC_009952.1	24750	6.194	2.98	6.144	134.748	128.512
NC_009952.1	25000	5.382	4.008	5.84	113.794	123.804
NC_009952.1	25250	8.726	3.796	5.362	118.374	131.152
NC_009952.1	25500	8.99	4.186	3.416	143.228	140.376
NC_009952.1	25750	6.536	5.534	2.054	162.346	153.498
NC_009952.1	26000	6.8	8.592	3.164	160.176	154.786
NC_009952.1	26250	4.9	8.43	4.256	154.42	134.674
NC_009952.1	26500	4.276	6.712	4.442	145.614	117.622
NC_009952.1	26750	4.122	9.814	5.994	129.536	113.504
NC_009952.1	27000	4.848	9.312	6.734	135.548	111.146
NC_009952.1	27250	6.362	3.832	6.27	141.774	126.364
NC_009952.1	27500	5.588	4.328	6.008	149.46	153.234
NC_009952.1	27750	7.356	6.52	6.464	165.438	160.034
NC_009952.1	28000	6.746	7.252	6.78	160.154	156.73
NC_009952.1	28250	4.692	9.142	5.34	154.83	162.07
NC_009952.1	28500	3.704	7.276	2.99	145.636	142.89
NC_009952.1	28750	3.804	6.612	1.04	140.9	127.304
NC_009952.1	29000	5.942	7.878	2.122	142.158	129.158
NC_009952.1	29250	5.054	5.072	2.414	148.61	135.224
NC_009952.1	29500	5.03	4.09	3.208	151.09	138.418
NC_009952.1	29750	8.17	4.494	4.792	141.434	135.578
NC_009952.1	30000	7.96	4.214	3.008	134.976	138.12
NC_009952.1	30250	5.25	6.448	1.504	135.616	132.178
NC_009952.1	30500	4.668	9.238	1.508	141.502	126.558
NC_009952.1	30750	4.256	9.4	3.282	139.778	131.118
NC_009952.1	31000	3.612	9.706	5.196	128.476	125.84
NC_009952.1	31250	4.026	8.068	3.718	128.414	118.058
NC_009952.1	31500	4.432	6.116	2.32	143.5	119.582
NC_009952.1	31750	6.028	5.216	1.976	134.192	126.54
NC_009952.1	32000	5.858	3.254	3.488	112.304	128.332
NC_009952.1	32250	4.732	2.738	4.994	110.74	121.54
NC_009952.1	32500	6.668	2.386	4.922	119.37	118.722
NC_009952.1	32750	6.592	3.744	5.89	123.916	116.714
NC_009952.1	33000	6.296	6.526	5.138	126.14	119.632
NC_009952.1	33250	7.104	6.226	3.63	134.128	132.778
NC_009952.1	33500	5.642	3.924	3.754	152.554	145.134
NC_009952.1	33750	4.948	5.364	5.354	171.104	144.876
NC_009952.1	34000	6.432	7.914	6.878	162.052	144.794
NC_009952.1	34250	6.33	5.174	5.598	141.442	137.648
NC_009952.1	34500	3.752	4.232	3.834	119.844	117.59
NC_009952.1	34750	1.122	5.544	3.298	110.662	112.128
NC_009952.1	35000	1.254	6.026	2.718	109.222	116.104
NC_009952.1	35250	1.948	6.318	2.494	105.05	119.124
NC_009952.1	35500	5.232	5.506	3.298	117.886	133.932
NC_009952.1	35750	8.584	5.922	4.192	126.462	137.844
NC_009952.1	36000	9.844	5.566	4.548	120.214	131.054
NC_009952.1	36250	9.842	5.508	4.648	111.964	124.05
NC_009952.1	36500	8.82	3.5	4.316	115.554	119.136
NC_009952.1	36750	9.536	1.924	3.568	133.688	124.886
NC_009952.1	37000	10.3	7.582	4.032	153.876	144.086
NC_009952.1	37250	10.906	10.302	4.796	158.608	152.3
NC_009952.1	37500	8.202	6.83	4.598	138.948	134.294
NC_009952.1	37750	5.518	7.122	4.852	130.512	114.4
NC_009952.1	38000	6.598	9.124	5.002	138.342	116.322
NC_009952.1	38250	10.258	9.204	4.482	142.27	135.562
NC_009952.1	38500	10.118	7.708	6.266	143.34	143.154
NC_009952.1	38750	5.96	4.152	6.048	137.694	145.012
NC_009952.1	39000	4.108	2.67	3.514	137.212	144.1
NC_009952.1	39250	4.464	5.068	3.114	149.928	142.968
NC_009952.1	39500	6.826	5.668	5.568	153.912	156.276
NC_009952.1	39750	7.458	5.396	6.876	158.948	158.518
NC_009952.1	40000	9.352	5.888	4.548	154.08	155.178
NC_009952.1	40250	8.52	5.27	2.376	131.202	161.35
NC_009952.1	40500	4.378	6.63	1.688	135.432	148.432
NC_009952.1	40750	3.958	7.004	2.928	153.1	128.362
NC_009952.1	41000	5.086	3.838	5.1	153.792	131.07
NC_009952.1	41250	5.442	1.682	6.106	151.074	138.188
NC_009952.1	41500	3.83	2.622	4.328	144.658	131.09
NC_009952.1	41750	4.074	3.594	3.766	124.156	115.858
NC_009952.1	42000	6.208	3.038	3.278	122.596	122.568
NC_009952.1	42250	6.732	3.442	1.378	131.76	131.324
NC_009952.1	42500	4.302	5.584	0.794	122.118	133.46
NC_009952.1	42750	4.92	5.558	1.092	111.526	139.946
NC_009952.1	43000	7.456	3.914	2.644	113.188	129.306
NC_009952.1	43250	8.946	4.304	3.94	128.44	132.072
NC_009952.1	43500	8.666	4.862	3.574	137.28	140.78
NC_009952.1	43750	6.076	5.128	4.28	148.596	148.926
NC_009952.1	44000	5.348	6.722	4.596	152.476	158.416
NC_009952.1	44250	5.642	9.15	2.326	138.378	160.316
NC_009952.1	44500	6.596	8.746	2.904	143.844	159.156
NC_009952.1	44750	5.502	7.38	5.096	143.658	149.896
NC_009952.1	45000	4.566	7.81	5.56	124.164	145.534
NC_009952.1	45250	6.146	5.784	6.68	127.63	127.876
NC_009952.1	45500	7.722	3.752	6.11	144.46	117.188
NC_009952.1	45750	7.152	5.11	7.366	146.23	127.688
NC_009952.1	46000	8.248	6.058	6.34	138.872	137.502
NC_009952.1	46250	8.67	5.568	3.79	146.134	152.478
NC_009952.1	46500	6.762	7.472	5.38	157.438	151.398
NC_009952.1	46750	6.454	9.548	6.482	161.204	147.23
NC_009952.1	47000	7.996	10.558	6.944	178.466	147.622
NC_009952.1	47250	8.054	10.194	6.444	178.408	141.484
NC_009952.1	47500	6.654	8.34	4.698	162.704	135.382
NC_009952.1	47750	7.2	7.72	3.258	167.912	133.118
NC_009952.1	48000	7.832	7.46	3.682	186.156	141.888
NC_009952.1	48250	10.128	10.76	3.908	190.932	146.006
NC_009952.1	48500	11.65	8.984	6.006	177.12	165.304
NC_009952.1	48750	8.49	8.21	6.782	169.996	183.01
NC_009952.1	49000	5.872	9.916	5.566	176.996	165.736
NC_009952.1	49250	6.236	6.25	4.684	167.446	151.426
NC_009952.1	49500	6.942	3.494	3.96	163.942	153.35
NC_009952.1	49750	5.634	2.724	4.516	160.854	138.416
NC_009952.1	50000	2.712	3.386	4.82	136.074	119.15
NC_009952.1	50250	0.914	4.624	3.534	115.656	107.774
NC_009952.1	50500	0.676	4.744	2.062	103.808	95.628
NC_009952.1	50750	2.764	2.394	1.274	89.272	102.302
NC_009952.1	51000	5.43	1.476	2.222	86.344	108.168
NC_009952.1	51250	6.276	3.888	3.122	111.762	115.094
NC_009952.1	51500	7.402	4.298	2.464	128	124.016
NC_009952.1	51750	6.17	3.774	2.414	121.572	123.052
NC_009952.1	52000	2.072	6.006	1.718	112.958	125.622
NC_009952.1	52250	2.556	4.722	2.542	104.37	141.444
NC_009952.1	52500	5.676	3.756	3.26	106.778	146.534
NC_009952.1	52750	7.536	4.214	3.846	125.962	138.91
NC_009952.1	53000	5.844	2.384	3.694	142.942	135.298
NC_009952.1	53250	3.354	2.306	3.394	139.884	124.966
NC_009952.1	53500	2.96	4.528	4.904	136.104	112.708
NC_009952.1	53750	3.002	6.178	3.32	145.624	120.372
NC_009952.1	54000	4.664	4.312	1.624	145.806	133.39
NC_009952.1	54250	7.11	4.778	2.498	122.774	129.308
NC_009952.1	54500	8.084	7.426	4.49	111.598	126.284
NC_009952.1	54750	6.976	7.408	5.846	126.132	137.914
NC_009952.1	55000	6.9	5.862	5.528	126.726	147.732
NC_009952.1	55250	7.172	7.614	5.012	137.402	143.45
NC_009952.1	55500	4.912	9	3.192	153.78	143.268
NC_009952.1	55750	3.476	7.808	3.226	146.782	133.694
NC_009952.1	56000	2.41	8.762	4.412	140.812	124.39
NC_009952.1	56250	2.43	7.896	2.91	134.508	129.768
NC_009952.1	56500	3.378	6.232	2.002	130.138	136.55
NC_009952.1	56750	3.64	7.56	2.254	137.39	150.492
NC_009952.1	57000	5.714	9.096	3.158	151.734	151.362
NC_009952.1	57250	6.714	6.516	3.6	149.656	130.904
NC_009952.1	57500	8.014	5.604	2.224	139.56	119.656
NC_009952.1	57750	9.48	6.48	2.072	151.482	122.438
NC_009952.1	58000	6.448	4.75	3.712	151.238	117.03
NC_009952.1	58250	4.626	4.114	4.212	137.362	115.798
NC_009952.1	58500	5.418	2.82	6.928	119.664	117.688
NC_009952.1	58750	4.168	1.956	8.584	102.31	103.382
NC_009952.1	59000	2.544	3.388	5.638	105.358	97.62
NC_009952.1	59250	3.612	4.156	4.236	113.384	113.112
NC_009952.1	59500	5.35	6.744	4.616	117.76	121.194
NC_009952.1	59750	4.174	8.562	3.658	124.674	128.07
NC_009952.1	60000	2.826	7.278	3.104	133.234	135.694
NC_009952.1	60250	3.212	6.762	5.68	129.572	137.382
NC_009952.1	60500	2.286	6.356	7.028	124.618	136.202
NC_009952.1	60750	3.136	6.894	5.154	131.712	135.462
NC_009952.1	61000	6.61	7.554	3.34	138.552	147.61
NC_009952.1	61250	6.072	6.308	1.958	137.278	149.026
NC_009952.1	61500	2.998	4.55	1.942	133.17	138.964
NC_009952.1	61750	2.912	4.2	2.756	141.096	133.23
NC_009952.1	62000	6.072	3.494	2.794	147.796	123.116
NC_009952.1	62250	8.956	3.368	3.296	145.43	124.93
NC_009952.1	62500	6.952	5.786	7.22	136.882	128.616
NC_009952.1	62750	7.856	5.848	9.242	122.83	130.962
NC_009952.1	63000	8.326	7.97	6.104	121.308	136.248
NC_009952.1	63250	4.946	8.202	2.644	120.002	129.844
NC_009952.1	63500	5.168	4.796	1.534	130.276	128.026
NC_009952.1	63750	3.666	3.988	2.322	141.838	132.476
NC_009952.1	64000	3.026	4.856	4.078	131.46	131.332
NC_009952.1	64250	4.894	5.92	6.042	131.45	131.068
NC_009952.1	64500	5.058	4.962	5.242	141.764	133.794
NC_009952.1	64750	4.92	5.916	3.762	139.514	120.772
NC_009952.1	65000	5.972	6.716	1.954	116.936	113.534
NC_009952.1	65250	5.496	7.376	2.356	111.378	124.432
NC_009952.1	65500	5.904	6.738	4.432	118.032	116.054
NC_009952.1	65750	5.488	4.978	2.75	131.41	112.562
NC_009952.1	66000	3.906	5.958	3.614	157.154	130.796
NC_009952.1	66250	3.344	5.112	4.332	150.166	140.938
NC_009952.1	66500	4.048	3.158	3.394	133.994	139.206
NC_009952.1	66750	4.992	4.554	5.806	133.74	130.996
NC_009952.1	67000	4.726	4.548	5.14	130.676	132.744
NC_009952.1	67250	5.172	2.148	2.084	139.414	142.618
NC_009952.1	67500	4.344	3.03	1.776	149.024	136.644
NC_009952.1	67750	4.922	3.758	4.712	145.452	129.968
NC_009952.1	68000	5.258	3.68	6.012	153.68	127.584
NC_009952.1	68250	3.874	6.11	4.298	156.498	133.82
NC_009952.1	68500	5.976	5.884	2.46	143.814	135.302
NC_009952.1	68750	7.774	5.296	3.334	138.824	119.036
NC_009952.1	69000	7.82	5.85	4.642	147.242	118.332
NC_009952.1	69250	9	4.11	3.8	159.872	126.316
NC_009952.1	69500	8.988	3.268	4.108	164.186	126.924
NC_009952.1	69750	10.298	3.714	6.508	152.81	138.166
NC_009952.1	70000	11.232	5.758	5.486	150.89	145.47
NC_009952.1	70250	7.164	5.586	2.68	163.458	138.33
NC_009952.1	70500	3.536	5.324	2.852	169.044	150.756
NC_009952.1	70750	3.428	9.448	1.852	162.814	158.328
NC_009952.1	71000	5.094	10.54	1.172	148.722	146.766
NC_009952.1	71250	6.814	9.78	2.58	153.97	136.956
NC_009952.1	71500	7.382	10.178	4.196	155.286	132.496
NC_009952.1	71750	4.63	10.136	3.994	135.698	126.352
NC_009952.1	72000	3.03	10.224	3.224	136.018	120.01
NC_009952.1	72250	6.606	7.164	2.866	150.82	128.934
NC_009952.1	72500	6.406	5.682	1.916	151.29	139.476
NC_009952.1	72750	3.184	6.974	1.6	147.214	141.864
NC_009952.1	73000	2.16	5.3	1.692	158.632	150.994
NC_009952.1	73250	3.39	3.856	2.122	183.288	163.456
NC_009952.1	73500	7.058	4.426	3.344	188.32	162.884
NC_009952.1	73750	8.166	4.238	4.796	166.152	150.382
NC_009952.1	74000	6.546	4.208	5.794	148.99	138.98
NC_009952.1	74250	5.806	4.338	5.716	134.832	130.114
NC_009952.1	74500	4.53	5.072	5.904	127.124	135.262
NC_009952.1	74750	3.454	6.794	5.072	131.658	136.16
NC_009952.1	75000	3.152	7.598	3.786	140.886	132.974
NC_009952.1	75250	3.948	6.122	4.972	157.994	147.068
NC_009952.1	75500	4.094	6.812	6.796	178.252	157.304
NC_009952.1	75750	3.066	5.53	6.5	175.024	164.402
NC_009952.1	76000	2.868	2.98	5.154	150.182	148.012
NC_009952.1	76250	3.358	4.35	2.968	137.338	140.752
NC_009952.1	76500	6.474	5.046	1.064	143.27	147.254
NC_009952.1	76750	6.984	9.79	3.944	143.708	133.648
NC_009952.1	77000	5.688	11.058	4.804	143.298	113.374
NC_009952.1	77250	5.952	7.788	2.666	143.58	102.476
NC_009952.1	77500	5.052	6.494	2.176	140.182	120.36
NC_009952.1	77750	4.074	4.398	3.938	139.974	127.202
NC_009952.1	78000	4.312	3.766	5.636	134.128	120.616
NC_009952.1	78250	7.402	5.37	6.462	146.192	131.584
NC_009952.1	78500	8.216	6.576	5.892	161.908	139.664
NC_009952.1	78750	5.628	5.986	4.622	161.778	131.912
NC_009952.1	79000	5.866	5.456	3.542	151.936	126.51
NC_009952.1	79250	6.78	7.12	2.166	154.16	143.152
NC_009952.1	79500	4.4	7.258	3.022	152.762	161.62
NC_009952.1	79750	3.096	5.806	4.478	149.338	160.054
NC_009952.1	80000	4.294	6.916	5.278	154.192	154.388
NC_009952.1	80250	5.838	8.154	3.936	150.96	156.67
NC_009952.1	80500	5.184	6.762	2.69	150.89	159.414
NC_009952.1	80750	2.734	3.668	2.736	152.44	150.138
NC_009952.1	81000	4.402	3.59	2.866	152.032	145.048
NC_009952.1	81250	4.398	6.186	2.872	149.274	137.71
NC_009952.1	81500	2.372	5.422	1.716	147.46	122.188
NC_009952.1	81750	2.66	3.678	0.44	127.948	125.808
NC_009952.1	82000	3.25	5.892	2.326	117.53	130.464
NC_009952.1	82250	3.634	6.334	3.866	128.654	140.612
NC_009952.1	82500	4.062	5.036	4.094	146.272	161.42
NC_009952.1	82750	4.924	7.024	3.938	158.02	156.876
NC_009952.1	83000	5.96	6.382	3.128	153.022	147.154
NC_009952.1	83250	5.04	5.232	2.378	142.922	148.428
NC_009952.1	83500	2.44	8.124	2.888	143.776	145.962
NC_009952.1	83750	2.568	11.95	2.992	150.514	145.732
NC_009952.1	84000	3.308	13.074	4.168	156.228	153.008
NC_009952.1	84250	4.93	9.13	4.796	146.388	162.228
NC_009952.1	84500	7.026	5.94	5.152	140.786	162.086
NC_009952.1	84750	5.998	5.558	5.916	155.018	153.432
NC_009952.1	85000	5.91	5.77	4.754	145.892	147.106
NC_009952.1	85250	3.588	5.39	6.456	139.336	146.36
NC_009952.1	85500	0.262	5.57	9.456	152.81	154.41
NC_009952.1	85750	2.49	7.834	8.806	162.176	158.508
NC_009952.1	86000	4.702	8.06	4.494	164.336	160.432
NC_009952.1	86250	5.576	5.46	3.138	170.65	165.032
NC_009952.1	86500	6.038	5.864	3.024	159.794	155.682
NC_009952.1	86750	5.718	4.814	3.176	138.768	142.782
NC_009952.1	87000	6.372	1.668	5.188	130.514	142.196
NC_009952.1	87250	7.178	3.96	6.35	130.592	152.122
NC_009952.1	87500	6.188	6.326	4.566	130.768	148.502
NC_009952.1	87750	5.574	5.792	2.478	128.354	133.784
NC_009952.1	88000	6.87	6.294	2.962	145.828	143.79
NC_009952.1	88250	7.254	5.45	4.242	155.838	151.628
NC_009952.1	88500	8.076	5.318	4.114	136.724	123.202
NC_009952.1	88750	6.054	5.152	2.252	113.77	109.34
NC_009952.1	89000	3.178	3.41	1.988	104.344	122.944
NC_009952.1	89250	5.24	4.6	3.864	120.934	127.086
NC_009952.1	89500	4.752	6.926	3.702	139.006	129.902
NC_009952.1	89750	3.216	4.632	4.292	154.06	147.438
NC_009952.1	90000	6.462	5.548	6.602	170.652	161.104
NC_009952.1	90250	10.614	8.382	6.136	183.224	169.276
NC_009952.1	90500	11.34	6.37	4.334	176.43	164.654
NC_009952.1	90750	7.15	5.89	3.442	157.878	146.844
NC_009952.1	91000	5.476	6.858	2.422	160.882	142.076
NC_009952.1	91250	6.302	4.466	2.394	165.194	143.86
NC_009952.1	91500	6.316	2.266	2.372	166.332	153.458
NC_009952.1	91750	8.336	6.146	2.862	170.872	150.356
NC_009952.1	92000	9.146	9.3	4.818	174.244	149.202
NC_009952.1	92250	5.908	9.282	4.878	162.196	152.956
NC_009952.1	92500	4.646	10.154	3.876	157.62	140.708
NC_009952.1	92750	6.774	9.092	2.236	163.7	136.846
NC_009952.1	93000	5.094	5.418	1.49	150.65	130.186
NC_009952.1	93250	3.424	5.47	1.012	134.554	131.312
NC_009952.1	93500	2.248	5.862	1.57	131.276	141.402
NC_009952.1	93750	2.486	5.684	2.928	142.63	157.52
NC_009952.1	94000	4.95	5.616	3.772	140.824	168.106
NC_009952.1	94250	5.234	3.536	3.566	131.654	162.926
NC_009952.1	94500	4.12	3.158	2.36	146.706	166.64
NC_009952.1	94750	5.61	4.274	3.03	147.756	165.894
NC_009952.1	95000	5.542	3.524	3.062	134.218	145.994
NC_009952.1	95250	2.616	3.736	1.718	140.038	131.75
NC_009952.1	95500	2.376	4.58	1.136	139.444	135.02
NC_009952.1	95750	3.92	3.668	2.866	145.146	153.292
NC_009952.1	96000	7.044	4.42	4.766	156.636	158.424
NC_009952.1	96250	8.504	6.23	4.52	153.73	148.924
NC_009952.1	96500	7.372	6.416	3.566	153.646	145.408
NC_009952.1	96750	4.52	5.648	4.386	162.132	149.888
NC_009952.1	97000	4.488	4.062	3.596	166.354	156.128
NC_009952.1	97250	6.16	5.828	1.386	167.254	156.606
NC_009952.1	97500	3.94	7.47	1.674	166.706	148.562
NC_009952.1	97750	3.236	5.858	2.406	159.83	146.51
NC_009952.1	98000	6.458	5.448	2.47	162.092	144.61
NC_009952.1	98250	6.228	6.936	3.866	152.988	124.296
NC_009952.1	98500	3.128	7.85	5.54	131.13	123.004
NC_009952.1	98750	3.214	8.238	5.568	144.584	145.588
NC_009952.1	99000	4.678	9.296	6.874	179.928	169.808
NC_009952.1	99250	6.898	7.8	5.412	186.614	176.724
NC_009952.1	99500	6.524	7.096	1.534	163.72	154.478
NC_009952.1	99750	5.28	7.314	0.284	156.208	140.3
NC_009952.1	100000	5.312	8.466	1.092	155.91	151.636
NC_009952.1	100250	3.778	5.982	2.906	150.744	154.22
NC_009952.1	100500	4.238	1.334	4.18	155.41	164.834
NC_009952.1	100750	5.944	2.236	5.648	152.396	169.918
NC_009952.1	101000	7.762	5.346	9.132	146.096	164.008
NC_009952.1	101250	7.688	7.12	11.326	142.96	180.08
NC_009952.1	101500	5.062	8.758	7.252	163.384	187.59
NC_009952.1	101750	5.272	8.582	4.404	193.858	164.79
NC_009952.1	102000	7.468	6.976	3.468	172.628	149.462
NC_009952.1	102250	8.546	4.94	1.908	138.73	141.116
NC_009952.1	102500	8.364	2.118	2.124	137.424	144.248
NC_009952.1	102750	7.312	1.168	1.84	154.55	161.334
NC_009952.1	103000	6.292	3.188	2.234	170.974	160.28
NC_009952.1	103250	5.958	5.882	2.958	173.482	164.706
NC_009952.1	103500	4.816	6.27	2.948	166.592	167.362
NC_009952.1	103750	6.08	8.618	2.744	163.012	157.006
NC_009952.1	104000	8.23	9.744	2.356	167.494	148.464
NC_009952.1	104250	5.222	8.158	3.09	165.184	141.852
NC_009952.1	104500	4.182	9.904	4.188	169.92	144.132
NC_009952.1	104750	7.08	10.212	5.82	181.58	157.97
NC_009952.1	105000	7.732	9.624	4.938	183.114	169.942
NC_009952.1	105250	6.296	8.928	2.088	165.414	156.194
NC_009952.1	105500	5.144	5.33	3.03	144.952	143.998
NC_009952.1	105750	4.43	3.958	5.426	132.462	159.788
NC_009952.1	106000	5.392	3.588	6.378	139.558	176.388
NC_009952.1	106250	7.922	3.34	7.608	151.434	171.528
NC_009952.1	106500	5.744	4.328	5.748	162.332	145.248
NC_009952.1	106750	2.2	6.744	2.036	165.194	135.26
NC_009952.1	107000	3.21	8.95	2.29	152.696	151.066
NC_009952.1	107250	3.314	11.126	3.04	150.588	158.7
NC_009952.1	107500	3.484	10.55	3.136	146.282	162.356
NC_009952.1	107750	5.57	8.336	3.938	152.014	171.944
NC_009952.1	108000	5.81	11.696	4.536	146.304	168.024
NC_009952.1	108250	4.084	10.234	6.212	139.85	153.79
NC_009952.1	108500	2.43	4.972	8.02	148.874	151.754
NC_009952.1	108750	4.326	6.308	5.374	147.664	160.15
NC_009952.1	109000	7.432	5.594	3.624	146.672	159.822
NC_009952.1	109250	6.936	2.166	4.77	140.7	144.362
NC_009952.1	109500	5.344	2.626	3.754	132.764	132.924
NC_009952.1	109750	4.942	5.398	1.816	157.266	139.838
NC_009952.1	110000	5.64	8.044	2.22	173.382	148.282
NC_009952.1	110250	6.472	8.786	3.422	156.188	151.892
NC_009952.1	110500	5.442	7.184	3.718	160.542	158.396
NC_009952.1	110750	3.792	4.852	3.136	158.794	160.072
NC_009952.1	111000	5.568	7.246	4.24	141.642	165.85
NC_009952.1	111250	9.628	8.448	5.888	148.478	168.726
NC_009952.1	111500	11.592	3.904	4.322	143.094	161.102
NC_009952.1	111750	8.85	3.448	1.986	121.476	161.988
NC_009952.1	112000	5.652	5.834	1.938	127.048	162.406
NC_009952.1	112250	6.718	7.652	5.31	152.892	163.062
NC_009952.1	112500	6.872	8.01	5.904	156.524	166.09
NC_009952.1	112750	5.876	8.768	3.374	145.752	169.502
NC_009952.1	113000	5.628	9.1	2.386	144.078	156.034
NC_009952.1	113250	5.482	6.682	4.232	144.714	146.092
NC_009952.1	113500	8.226	3.814	4.498	155.608	150.314
NC_009952.1	113750	11.504	4.032	1.574	149.364	132.478
NC_009952.1	114000	8.544	6.078	3.026	130.796	130.448
NC_009952.1	114250	8.06	5.872	5.194	130.924	133.138
NC_009952.1	114500	7.872	5.808	2.88	134.154	126.674
NC_009952.1	114750	4.306	5.114	2.682	139.134	142.942
NC_009952.1	115000	5.424	4.834	3.848	155.07	160.4
NC_009952.1	115250	8.596	5.25	3.104	172.562	167.562
NC_009952.1	115500	10.594	6.59	2.138	180.744	180.216
NC_009952.1	115750	7.942	9.412	3.752	172.326	165.504
NC_009952.1	116000	5.148	9.79	6.558	178.604	143.224
NC_009952.1	116250	6.114	8.882	4.456	179.476	151.502
NC_009952.1	116500	6.286	9.308	2.956	163.684	164.758
NC_009952.1	116750	4.794	10.064	5.29	167.902	156.586
NC_009952.1	117000	6.852	7.948	5.662	157.63	146.512
NC_009952.1	117250	8.054	7.29	4.826	150.84	148.23
NC_009952.1	117500	5.03	7.336	3.17	151.782	146.948
NC_009952.1	117750	3.884	8.114	2.062	155.324	152.972
NC_009952.1	118000	3.396	9.758	2.268	166.91	157.868
NC_009952.1	118250	2.346	7.344	2.032	153.82	144.91
NC_009952.1	118500	2.094	7.228	1.94	126.558	133.962
NC_009952.1	118750	4.328	7.96	2.272	121.172	138.438
NC_009952.1	119000	4.884	6.428	3.58	134.854	144.626
NC_009952.1	119250	3.288	5.582	5.15	137.636	145.622
NC_009952.1	119500	4.436	5.664	7.052	144.774	151.342
NC_009952.1	119750	6.656	5.06	5.492	159.052	167.728
NC_009952.1	120000	7.054	4.742	2.364	167.674	157.728
NC_009952.1	120250	5.956	4.748	2.96	159.526	147.788
NC_009952.1	120500	4.994	6.112	4.946	142.942	146.336
NC_009952.1	120750	6.144	7.896	3.634	147.296	140.558
NC_009952.1	121000	7.376	7.056	1.62	146.49	150.096
NC_009952.1	121250	5.384	5.486	2.772	140.184	162.27
NC_009952.1	121500	5.844	5.168	4.352	150.102	167.038
NC_009952.1	121750	9.726	6.71	2.93	160.416	166.12
NC_009952.1	122000	8.752	7.896	0.484	155.23	157.042
NC_009952.1	122250	6.93	8.272	0.256	150.614	149.158
NC_009952.1	122500	5.62	7.604	2.014	157.094	145.03
NC_009952.1	122750	4.216	5.676	5.438	162.602	143.538
NC_009952.1	123000	7.292	4.13	6.202	164.138	145.32
NC_009952.1	123250	12.426	5.132	4.978	158.236	143.764
NC_009952.1	123500	10.154	5.41	3.668	153.77	137.938
NC_009952.1	123750	3.662	4.366	2.85	151.112	137.332
NC_009952.1	124000	3.292	6.648	3.888	166.61	151.656
NC_009952.1	124250	3.84	7.062	2.716	172.92	152.064
NC_009952.1	124500	2.87	6.446	2.782	153.728	138.98
NC_009952.1	124750	2.198	6.522	3.236	147.704	139.82
NC_009952.1	125000	4.516	4.814	1.188	140.658	131.52
NC_009952.1	125250	5.506	3.694	3.444	143.652	134.486
NC_009952.1	125500	8.164	6.162	5.154	160.094	154.616
NC_009952.1	125750	10.858	8.69	5.552	146.662	143.968
NC_009952.1	126000	7.336	8.948	6.27	132.278	133.576
NC_009952.1	126250	5.146	8.552	3.322	161.056	149.784
NC_009952.1	126500	3.77	5.47	2.386	170.694	150.954
NC_009952.1	126750	3.17	6.862	2.08	158.12	140.644
NC_009952.1	127000	5.024	8.35	0.712	163.458	148.398
NC_009952.1	127250	5.842	6.352	3.724	159.582	157.812
NC_009952.1	127500	5.006	6.906	5.81	152.408	160.652
NC_009952.1	127750	6.416	5.61	4.984	143.214	153.902
NC_009952.1	128000	8.186	5.65	5.814	143.396	150.272
NC_009952.1	128250	5.718	7.188	7.04	156.614	147.222
NC_009952.1	128500	5.37	5.596	6.026	151.632	137.266
NC_009952.1	128750	5.416	5.384	3.824	143.324	134.232
NC_009952.1	129000	5.136	5.394	3.914	132.538	141.488
NC_009952.1	129250	6.072	4.846	4.494	126.928	164.294
NC_009952.1	129500	4.32	6.12	3.88	143.186	155.132
NC_009952.1	129750	2.316	7.28	4.476	153.95	148.724
NC_009952.1	130000	4.038	7.946	4.286	170.846	166.742
NC_009952.1	130250	5.458	7.884	2.482	175.014	157.436
NC_009952.1	130500	6.238	6.422	0.902	157.886	135.58
NC_009952.1	130750	6.934	6.432	0.704	150.546	121.142
NC_009952.1	131000	4.21	6.382	1.944	142.124	133.574
NC_009952.1	131250	3.33	6.91	2.982	145.728	135.706
NC_009952.1	131500	4.994	9.118	2.762	142.586	130.312
NC_009952.1	131750	3.324	7.12	2.64	138.218	136.52
NC_009952.1	132000	3.118	5.596	5.436	156.19	145.942
NC_009952.1	132250	5.626	6.416	7.52	166.498	162.12
NC_009952.1	132500	5.388	9.696	8.164	165.722	168.184
NC_009952.1	132750	5.316	9.778	5.608	160.706	169.606
NC_009952.1	133000	5.362	6.144	3.314	146.612	160.95
NC_009952.1	133250	4.856	4.794	5.292	143.21	146.056
NC_009952.1	133500	6.964	5.874	6.612	150.856	147.73
NC_009952.1	133750	8.12	7.468	5.042	148.516	155.272
NC_009952.1	134000	6.934	7.39	5.01	146.23	169.682
NC_009952.1	134250	7.142	6.882	4.92	151.484	164.608
NC_009952.1	134500	6.998	5.436	2.854	150.876	145.792
NC_009952.1	134750	6.516	4.092	2.356	151.41	132.204
NC_009952.1	135000	4.434	4.238	1.526	156.49	121.008
NC_009952.1	135250	2.984	4.728	2.072	147.032	131.222
NC_009952.1	135500	2.598	5.494	3.15	143.31	141.7
NC_009952.1	135750	4.83	5.84	3.038	147.482	148.244
NC_009952.1	136000	7.808	6.048	6.07	149.8	161.208
NC_009952.1	136250	6.598	7.158	6.436	145.086	169.506
NC_009952.1	136500	7.008	5.484	3.824	132.286	167.532
NC_009952.1	136750	7.586	3.872	2.426	136.898	155.436
NC_009952.1	137000	7.056	4.016	1.15	146.674	142.886
NC_009952.1	137250	6.9	4.714	1.096	159.076	147.868
NC_009952.1	137500	5.392	7.882	0.616	158.896	160.126
NC_009952.1	137750	5.596	11.64	3.936	153.406	157.996
NC_009952.1	138000	7.944	12.146	6.664	169.124	156.656
NC_009952.1	138250	8.82	11.336	4.582	173.244	159.97
NC_009952.1	138500	9.136	11.144	3.88	162.842	159.604
NC_009952.1	138750	6.98	8.098	7.06	156.762	163.358
NC_009952.1	139000	5.19	5.23	9.252	153.47	177.838
NC_009952.1	139250	5.968	5.574	8.4	153.894	179.074
NC_009952.1	139500	5.474	4	5.972	153.84	163.354
NC_009952.1	139750	5.058	3.934	9	148.954	157.362
NC_009952.1	140000	5.586	5.136	12.686	149.478	155.062
NC_009952.1	140250	7.628	6.2	8.078	149.518	145.89
NC_009952.1	140500	9.886	8.73	3.438	151.912	140.8
NC_009952.1	140750	10.002	7.636	4.982	153.726	128.036
NC_009952.1	141000	8.824	5.016	6.472	138.842	115.932
NC_009952.1	141250	9.074	4.322	5.01	138.032	128.568
NC_009952.1	141500	7.25	6.168	3.642	149.884	133.782
NC_009952.1	141750	7.188	6.196	3.67	153.418	125.314
NC_009952.1	142000	7.598	4.676	5.408	153.908	133.244
NC_009952.1	142250	6.702	5.212	4.59	153.634	141.78
NC_009952.1	142500	7.162	4.008	3.846	156.722	135.59
NC_009952.1	142750	5.45	3.05	3.198	147.01	132.918
NC_009952.1	143000	5.316	3.978	3.512	150.48	141.442
NC_009952.1	143250	5.482	5.94	5.916	166.478	149.248
NC_009952.1	143500	5.292	6.976	5.512	176.994	158.004
NC_009952.1	143750	7.408	6.02	5.76	171.682	157.92
NC_009952.1	144000	8.682	6.162	5.348	164.466	141.362
NC_009952.1	144250	8.302	6.514	3.43	158.878	137.812
NC_009952.1	144500	9.688	5.12	2.422	153.164	162.294
NC_009952.1	144750	9.368	5.49	1.918	160.622	175.844
NC_009952.1	145000	7.412	5.478	3.578	154.284	160.64
NC_009952.1	145250	7.978	3.024	5.726	145.676	145.926
NC_009952.1	145500	9.062	3.094	4.898	143.678	147.424
NC_009952.1	145750	6.046	5.678	1.766	137.926	152.59
NC_009952.1	146000	2.966	6.518	1.972	126.482	148.286
NC_009952.1	146250	3.286	5.428	3.502	139.786	128.106
NC_009952.1	146500	4.482	6.952	3.948	160.544	119.268
NC_009952.1	146750	4.882	7.384	5.086	166.484	143.454
NC_009952.1	147000	4.362	7.522	6.006	160.958	155.482
NC_009952.1	147250	7.256	8.434	6.162	156.046	156.792
NC_009952.1	147500	9.646	7.466	3.806	169.024	156.284
NC_009952.1	147750	6.828	7.336	1.504	159.574	157.95
NC_009952.1	148000	3.26	7.396	3.292	148.016	162.046
NC_009952.1	148250	3.868	7.476	4.302	157.552	157.126
NC_009952.1	148500	3.87	6.484	3.104	158.3	148.394
NC_009952.1	148750	4.106	7.53	1.948	148.668	141.112
NC_009952.1	149000	5.85	8.092	1.986	148.11	131.074
NC_009952.1	149250	6.188	5.108	2.386	153.364	133.192
NC_009952.1	149500	9.608	6.684	2.13	142.044	130.696
NC_009952.1	149750	11.424	10.684	2.898	151.488	119.454
NC_009952.1	150000	7.13	8.138	2.494	152.792	117.982
NC_009952.1	150250	4.248	6.064	1.222	143.384	118.428
NC_009952.1	150500	3.602	8.316	2.516	147.05	123.536
NC_009952.1	150750	3.672	7.986	3.538	128.774	124.894
NC_009952.1	151000	3.38	7.742	4.206	123.666	115.27
NC_009952.1	151250	4.374	7.85	5.552	126.338	108.19
NC_009952.1	151500	5.882	6.888	5.35	117.22	105.984
NC_009952.1	151750	4.148	7.026	5.31	120.884	117.11
NC_009952.1	152000	2.466	7.766	4.682	125.548	134.108
NC_009952.1	152250	2.71	6.702	2.814	126.764	135.8
NC_009952.1	152500	5.7	4.814	3.482	122.926	133.22
NC_009952.1	152750	6.89	2.698	4.626	122.546	137.144
NC_009952.1	153000	5.198	2.448	3.342	133.732	140.848
NC_009952.1	153250	5.41	3.456	2.584	138.022	138.586
NC_009952.1	153500	3.754	4.3	2.092	139.504	134.33
NC_009952.1	153750	2.14	5.498	2.174	141.494	124.866
NC_009952.1	154000	1.786	5.44	3.546	143.234	126.258
NC_009952.1	154250	1.54	4.74	4.896	141.042	128.838
NC_009952.1	154500	2.356	6.636	4.026	153.558	142.502
NC_009952.1	154750	2.574	9.666	4.982	166.218	155.572
NC_009952.1	155000	6.766	9.64	8.84	165.336	163.766
NC_009952.1	155250	8.512	6.68	7.996	158.794	163.96
NC_009952.1	155500	7.522	7.778	5.552	146.008	152.4
NC_009952.1	155750	6.536	8.254	3.594	126.35	150.184
NC_009952.1	156000	3.802	5.742	1.228	119.83	142.782
NC_009952.1	156250	3.404	5.698	2.212	133.184	136.742
NC_009952.1	156500	5.282	7.77	3.646	152.608	136.29
NC_009952.1	156750	6.74	9.288	5.474	166.418	147.934
NC_009952.1	157000	6.116	7.394	6.716	173.202	169.05
NC_009952.1	157250	6.34	6.882	4.482	160.022	161.474
NC_009952.1	157500	5.084	6.022	2.69	140.712	144.778
NC_009952.1	157750	4.152	3.674	4.992	145.898	152.392
NC_009952.1	158000	4.264	4.18	5.704	149.276	140.618
NC_009952.1	158250	4.772	7.132	5.158	147.474	130.808
NC_009952.1	158500	6.096	7.468	5.104	145.592	141.646
NC_009952.1	158750	5.842	7.756	3.398	142.562	131.188
NC_009952.1	159000	6.438	8.31	4.556	144.54	126.534
NC_009952.1	159250	5.678	8.14	3.416	157.1	139.386
NC_009952.1	159500	4.724	7.686	2.3	147.946	142.55
NC_009952.1	159750	5.634	5.768	4.554	138.126	133.076
NC_009952.1	160000	4.63	4.61	5.836	148.22	127.992
NC_009952.1	160250	2.308	4.39	6.716	138.738	141.81
NC_009952.1	160500	3.326	6.304	6.214	129.03	149.464
NC_009952.1	160750	6.218	5.46	5.656	144.422	143.742
NC_009952.1	161000	6.366	2.182	4.168	159.552	142.68
NC_009952.1	161250	3.962	2.044	2.236	154.264	149.708
NC_009952.1	161500	3.394	3.364	4.058	156.974	166.186
NC_009952.1	161750	5.276	3.232	5.208	168.454	168.84
NC_009952.1	162000	6.338	3.68	3.62	167.732	150.428
NC_009952.1	162250	4.908	6.332	3.252	151.568	140.846
NC_009952.1	162500	4.11	6.576	3.374	142.464	147.368
NC_009952.1	162750	4.318	4.714	4.13	154.774	171.514
NC_009952.1	163000	6.63	6.082	6.396	153.376	186.626
NC_009952.1	163250	9.392	7.97	6.126	134.06	175.616
NC_009952.1	163500	8.864	7.5	6.938	136.13	147.646
NC_009952.1	163750	7.424	6.13	8.76	148.666	129.032
NC_009952.1	164000	6.62	6.966	7.526	157.616	138.306
NC_009952.1	164250	9.632	7.656	5.234	177.044	166.486
NC_009952.1	164500	10.192	6.372	5.056	178.16	185.624
NC_009952.1	164750	8.998	6.158	5.102	164.04	169.132
NC_009952.1	165000	8.73	4.762	3.444	158.948	142.998
NC_009952.1	165250	5.656	3.976	3.478	153.322	125.98
NC_009952.1	165500	4.93	3.664	3.868	148.016	121.626
NC_009952.1	165750	4.676	4.73	2.59	129.74	126.412
NC_009952.1	166000	3.48	7.988	3.302	116.198	134.646
NC_009952.1	166250	3.696	10.822	5.434	130.288	129.188
NC_009952.1	166500	3.196	8.128	3.756	135.484	134.304
NC_009952.1	166750	3.036	2.922	4.198	129.58	140.036
NC_009952.1	167000	4.444	3.35	5.644	129.15	125.172
NC_009952.1	167250	6.274	5.896	3.648	146.706	135.286
NC_009952.1	167500	6.14	4.648	3.608	170.88	144.238
NC_009952.1	167750	5.432	3.864	8.208	172.324	148.652
NC_009952.1	168000	5.07	9.216	9.062	168.696	158.692
NC_009952.1	168250	4.74	10.616	5.094	167.698	155.996
NC_009952.1	168500	3.834	7.83	4.116	170.598	153.484
NC_009952.1	168750	2.774	5.894	4.06	174.56	161.628
NC_009952.1	169000	3.362	5.29	3.52	160.562	160.85
NC_009952.1	169250	4.706	9.168	5.79	140.798	136.758
NC_009952.1	169500	5.414	6.86	6.002	137.432	112.978
NC_009952.1	169750	5.078	3.834	2.718	136.438	122.048
NC_009952.1	170000	6.69	5.074	3.736	131.736	138.936
NC_009952.1	170250	7.832	5	4.986	125.004	124.872
NC_009952.1	170500	5.092	4.706	2.938	129.8	124.36
NC_009952.1	170750	2.542	4.33	3.188	136.866	150.8
NC_009952.1	171000	1.976	6.046	4.984	122.38	148.116
NC_009952.1	171250	4.572	6.248	4.384	121.506	137.55
NC_009952.1	171500	8.894	6.048	3.656	140.868	147.478
NC_009952.1	171750	7.836	7.8	4.662	168.206	155.452
NC_009952.1	172000	4.47	9.078	4.126	166.76	162.806
NC_009952.1	172250	4.006	8.116	2.374	156.632	174.334
NC_009952.1	172500	5.45	8.764	4.06	178.484	175.204
NC_009952.1	172750	7.774	9.844	6.434	190.18	172.486
NC_009952.1	173000	7.678	5.764	4.656	187.786	184.628
NC_009952.1	173250	5.42	4.514	2.572	180.5	167.462
NC_009952.1	173500	3.136	7.598	4.706	174.164	138.766
NC_009952.1	173750	2.202	9.182	5.406	164.59	144.13
NC_009952.1	174000	5.55	6.622	4.21	150.034	159.098
NC_009952.1	174250	6.276	3.54	5.822	149.336	150.77
NC_009952.1	174500	4.42	3.536	6.062	147.75	135.354
NC_009952.1	174750	4.632	4.236	3.074	142.548	121.346
NC_009952.1	175000	4.802	3.974	3.738	142.22	118.198
NC_009952.1	175250	4.832	5.024	6.3	143.684	137.198
NC_009952.1	175500	4.924	7.144	3.83	149.888	131.26
NC_009952.1	175750	4.314	5.44	1.946	143.736	124.338
NC_009952.1	176000	4.52	3.806	2.802	133.858	136.376
NC_009952.1	176250	5.15	5.606	1.736	126.754	124.94
NC_009952.1	176500	6.548	7.778	0.54	122.446	114.156
NC_009952.1	176750	7.478	7.326	1.3	124.576	119.702
NC_009952.1	177000	6.728	4.214	1.936	126.664	120.814
NC_009952.1	177250	7.136	3.432	1.028	131.74	122.346
NC_009952.1	177500	6.188	5.024	2.326	141.344	120.068
NC_009952.1	177750	3.932	6.246	3.938	153.458	130.83
NC_009952.1	178000	3.206	5.886	3.216	146.952	143.26
NC_009952.1	178250	5.086	6.978	3.15	148.274	125.402
NC_009952.1	178500	4.882	8.49	2.75	154.23	112.356
NC_009952.1	178750	3.566	5.768	3.76	139.028	126.912
NC_009952.1	179000	4.162	4.868	5.564	126.582	138.976
NC_009952.1	179250	3.968	6.234	6.15	122.63	139.212
NC_009952.1	179500	3.268	6.49	4.202	119.748	133.974
NC_009952.1	179750	4.14	7.702	1.936	118.218	128.866
NC_009952.1	180000	5.006	9.374	2.058	133.856	121.996
NC_009952.1	180250	5.498	7.532	3.938	157.41	125.594
NC_009952.1	180500	4.574	6.91	5.356	148.994	124.712
NC_009952.1	180750	4.002	7.406	5.068	132.216	116.792
NC_009952.1	181000	5.636	5.404	5.266	137.884	125.898
NC_009952.1	181250	4.396	3.98	5.058	147.022	135.83
NC_009952.1	181500	2.658	5.41	4.324	150.876	142.374
NC_009952.1	181750	3.634	7.616	3.444	152.63	144.708
NC_009952.1	182000	6.238	7.844	1.554	155.442	147.412
NC_009952.1	182250	9.612	8.338	2.49	162.184	149.656
NC_009952.1	182500	9.134	8.014	3.508	170.768	141.134
NC_009952.1	182750	6.412	5.242	2.14	168.4	147.508
NC_009952.1	183000	5.602	4.488	4.632	172.69	169.852
NC_009952.1	183250	5.352	6.792	6.74	178.68	174.22
NC_009952.1	183500	4.084	7.042	5.114	161.358	166.858
NC_009952.1	183750	7.458	5.598	4.874	147.508	161.192
NC_009952.1	184000	9.944	6.416	6.576	135.28	147.438
NC_009952.1	184250	6.256	8.416	4.41	122.738	131.55
NC_009952.1	184500	4.886	7.81	3.4	128.484	131.596
NC_009952.1	184750	4.726	7.178	4.946	145.666	134.012
NC_009952.1	185000	3.166	8.036	4.51	157.54	131.178
NC_009952.1	185250	2.786	7.764	3.768	160.34	133.228
NC_009952.1	185500	7.784	5.602	2.8	163.298	137.408
NC_009952.1	185750	10.594	4.162	1.784	157.766	138.6
NC_009952.1	186000	5.5	3.904	2.578	148.41	138.406
NC_009952.1	186250	3.544	4.068	5.292	142.474	149.568
NC_009952.1	186500	4.982	6.624	6.074	141.214	157.492
NC_009952.1	186750	5.12	8.292	3.53	139.54	169.156
NC_009952.1	187000	5.502	9.036	1.976	165.496	174.906
NC_009952.1	187250	6.122	11.82	3.634	197.8	157.266
NC_009952.1	187500	5.766	12.18	4.47	179.602	155.73
NC_009952.1	187750	7	9.05	5.014	159.048	161.32
NC_009952.1	188000	7.344	5.02	4.096	156.502	151.488
NC_009952.1	188250	3.884	3.966	2.772	147.268	133.776
NC_009952.1	188500	1.99	4.892	2.672	146.688	135.644
NC_009952.1	188750	2.236	5.734	3.248	146.124	148.888
NC_009952.1	189000	4.66	4.092	4.968	131.546	141.818
NC_009952.1	189250	5.196	2.132	5.006	118.634	122.628
NC_009952.1	189500	4.564	3.048	2.71	128.342	127.544
NC_009952.1	189750	5.578	3.594	2.678	158.026	151.9
NC_009952.1	190000	6.604	5.314	4.428	176.722	150.54
NC_009952.1	190250	6.132	7.91	4.464	162.534	141.258
NC_009952.1	190500	5.636	10.808	7.368	142.228	145.68
NC_009952.1	190750	5.7	9.078	7.508	133.284	141.194
NC_009952.1	191000	5.698	6.528	4.028	132.542	138.772
NC_009952.1	191250	7.13	7.218	5.2	131.8	161.48
NC_009952.1	191500	7.98	6.342	5.474	129.29	171.066
NC_009952.1	191750	6.188	4.48	4.82	141.18	152.346
NC_009952.1	192000	6.986	4.62	5.086	157.766	159.762
NC_009952.1	192250	6.944	6.664	3.856	170.076	176.418
NC_009952.1	192500	3.912	6.592	3.736	163.008	179.356
NC_009952.1	192750	4.62	8.338	4.048	154.236	162.592
NC_009952.1	193000	6.746	8.362	3.594	163.506	142.654
NC_009952.1	193250	4.97	3.668	3.716	160.116	141.066
NC_009952.1	193500	1.902	3.11	5.652	156.168	146.616
NC_009952.1	193750	3.412	6.268	5.166	170.784	164.268
NC_009952.1	194000	6.854	6.842	1.812	174.598	163.164
NC_009952.1	194250	8.396	7.68	1.148	159.676	145.566
NC_009952.1	194500	7.428	9.406	2.254	150.092	144.124
NC_009952.1	194750	5.694	8.396	2.516	157.572	148.958
NC_009952.1	195000	3.04	9.972	5.576	159.026	151.502
NC_009952.1	195250	3.842	9.17	6.9	156.43	153.552
NC_009952.1	195500	7.974	3.67	3.25	159	161.606
NC_009952.1	195750	8.362	3.364	2.486	154.398	167.684
NC_009952.1	196000	6.904	8.528	3.686	162.524	165.348
NC_009952.1	196250	7.478	12.702	4.808	171.73	153.696
NC_009952.1	196500	6.556	11.442	6.678	162.192	139.936
NC_009952.1	196750	4.898	6.044	7.216	150.356	132.322
NC_009952.1	197000	4.598	4.412	5.656	148.042	128.536
NC_009952.1	197250	5.044	4.23	4.214	147.39	127.448
NC_009952.1	197500	6.504	3.034	4.196	158.608	132.48
NC_009952.1	197750	6.126	4.04	4.622	163.298	154.112
NC_009952.1	198000	9.406	6.65	4.78	157.8	162.556
NC_009952.1	198250	10.36	6.108	5.004	156.162	158.652
NC_009952.1	198500	7.552	4.11	3.858	164.622	163.148
NC_009952.1	198750	6.458	7.338	3.844	181.416	160.428
NC_009952.1	199000	4.622	9.356	3.872	170.92	152.294
NC_009952.1	199250	6.796	5.73	1.504	153.384	135.462
NC_009952.1	199500	8.142	4.102	2.344	149.222	129.932
NC_009952.1	199750	4.024	5.588	4.674	152.26	137.836
NC_009952.1	200000	1.224	6.122	3.362	149.54	138.114
NC_009952.1	200250	2.354	7.408	3.316	171.676	160.37
NC_009952.1	200500	3.282	8.154	6.1	196.71	164.444
NC_009952.1	200750	4.288	5.808	8.108	176.346	139.872
NC_009952.1	201000	7.11	2.312	6.192	145.912	133.58
NC_009952.1	201250	6.63	4.106	2.948	141.146	136.118
NC_009952.1	201500	3.946	5.04	2.154	139.56	135.138
NC_009952.1	201750	5.71	2.98	2.788	132.818	124.302
NC_009952.1	202000	4.636	4.802	1.874	156.87	136.602
NC_009952.1	202250	3.336	9.392	1.03	172.482	175.364
NC_009952.1	202500	8.03	10.962	3.356	154.44	178.494
NC_009952.1	202750	6.996	8.27	8.138	148.648	162.464
NC_009952.1	203000	3.206	4.628	8.274	159.822	168.196
NC_009952.1	203250	5.196	3.592	5.632	170.474	175.238
NC_009952.1	203500	8.318	7.534	6.71	181.998	167.066
NC_009952.1	203750	6.364	9.992	6.11	177.824	141.938
NC_009952.1	204000	1.956	6.06	2.802	163.344	118.196
NC_009952.1	204250	1.986	3.26	1.136	148.042	118.698
NC_009952.1	204500	5.21	3.526	1.256	140.704	135.332
NC_009952.1	204750	6.602	5.856	2.332	150.592	161.276
NC_009952.1	205000	7.324	6.83	6.006	158.23	168.416
NC_009952.1	205250	6.244	6.374	6.364	159.34	151.786
NC_009952.1	205500	5.68	8.4	4.798	169.476	154.128
NC_009952.1	205750	7.296	11.178	5.428	185.508	166.344
NC_009952.1	206000	7.768	11.798	4.6	183.756	175.472
NC_009952.1	206250	6.834	11.036	3.678	169.354	183.288
NC_009952.1	206500	5.686	11.358	2.972	153.066	175.468
NC_009952.1	206750	5.304	8.734	1.738	145.458	150.494
NC_009952.1	207000	3.342	6.382	1.902	148.052	143.212
NC_009952.1	207250	3.768	4.658	1.642	146.478	139.588
NC_009952.1	207500	3.44	5.724	3.208	146.646	133.676
NC_009952.1	207750	2.068	8.532	6.644	153.338	151.758
NC_009952.1	208000	2.56	6.508	7.158	166.33	161.53
NC_009952.1	208250	4.93	6.348	4.784	159.404	161.75
NC_009952.1	208500	7.47	7.898	2.928	140.576	165.91
NC_009952.1	208750	8.626	7.406	2.712	151.48	161.832
NC_009952.1	209000	8.144	8.228	3.456	163.054	154.836
NC_009952.1	209250	6.544	6.796	4.412	166.118	146.942
NC_009952.1	209500	7.194	3.96	4.69	175.058	157.674
NC_009952.1	209750	9.682	4.744	4.942	180.062	174.516
NC_009952.1	210000	8.55	9.294	3.728	181.792	179.408
NC_009952.1	210250	6.242	11.446	5.958	179.856	185.46
NC_009952.1	210500	6.662	8.24	6.47	173.214	180.348
NC_009952.1	210750	7.414	5.944	3.7	178.004	163.244
NC_009952.1	211000	7.51	6.232	6.104	187.362	174.46
NC_009952.1	211250	6.932	6.53	7.638	178.092	200.474
NC_009952.1	211500	5.454	7.192	5.442	157.342	185.504
NC_009952.1	211750	5.754	8.058	6.23	155.776	160.272
NC_009952.1	212000	7.802	6.502	8.302	169.638	151.714
NC_009952.1	212250	5.804	4.6	8.372	180.15	161.184
NC_009952.1	212500	3.672	6.522	7.582	180.938	167.732
NC_009952.1	212750	6.83	7.922	6.284	165.752	176.526
NC_009952.1	213000	9.222	6.708	5.424	160.118	180.222
NC_009952.1	213250	5.814	6.3	6.058	155.63	171.65
NC_009952.1	213500	2.192	8.184	5.008	151.668	174.466
NC_009952.1	213750	3.922	9.876	2.822	165.038	171.618
NC_009952.1	214000	6.386	8.09	2.492	154.294	173.652
NC_009952.1	214250	6.818	7.22	1.448	144.318	170.408
NC_009952.1	214500	5.794	10.274	1.336	148.598	149.044
NC_009952.1	214750	6.242	8.824	0.84	135.458	138.47
NC_009952.1	215000	6.916	5.408	0.652	132.836	151.394
NC_009952.1	215250	7.362	7.646	2	150.378	165.986
NC_009952.1	215500	12.432	12.028	3.584	163.432	168.516
NC_009952.1	215750	9.898	13.138	3.504	149.474	165.082
NC_009952.1	216000	5.724	12.514	3.076	137.302	155.574
NC_009952.1	216250	7.502	9.806	2.474	134.298	145.672
NC_009952.1	216500	6.7	6.14	1.98	139.724	133.074
NC_009952.1	216750	5.046	4.402	2.566	148.034	138.288
NC_009952.1	217000	6.396	2.512	2.024	153.42	145.832
NC_009952.1	217250	6.584	2.744	2.97	149.98	133.818
NC_009952.1	217500	4.6	4.048	3.646	144.118	131.004
NC_009952.1	217750	5.534	4.998	4.214	148.306	145.21
NC_009952.1	218000	5.814	6.05	5.476	159.442	158.078
NC_009952.1	218250	7.774	6.126	4.616	174.988	164.588
NC_009952.1	218500	8.282	4.65	4.254	169.956	167.074
NC_009952.1	218750	6.862	5.58	4.708	161.084	158.7
NC_009952.1	219000	7.686	6.756	3.77	170.85	147.368
NC_009952.1	219250	4.478	5.556	2.962	178.488	151.806
NC_009952.1	219500	1.986	5.89	3.13	158.978	157.586
NC_009952.1	219750	2.844	6.206	2.562	141.396	146.094
NC_009952.1	220000	3.636	4.226	2.9	128.902	135.284
NC_009952.1	220250	6.07	3.686	6.562	133.204	145.816
NC_009952.1	220500	6.052	5.48	6.438	143.384	157.224
NC_009952.1	220750	4.872	5.994	3.93	150.898	153.714
NC_009952.1	221000	5.418	5.23	3.162	162.844	167.922
NC_009952.1	221250	6.238	5.384	2.194	154.718	179.554
NC_009952.1	221500	8.862	5.194	2.362	148.238	172.238
NC_009952.1	221750	7.846	3.72	3.742	157.174	176.668
NC_009952.1	222000	4.06	3.216	7.554	161.856	178.326
NC_009952.1	222250	3.132	7.892	7.196	158.78	166.43
NC_009952.1	222500	5.956	10.322	5.07	143.776	139.556
NC_009952.1	222750	6.096	7.236	6.092	139.056	128.988
NC_009952.1	223000	4.064	7.088	5.306	151.126	154.07
NC_009952.1	223250	3.698	10.11	5.536	163.434	163.246
NC_009952.1	223500	4.888	8.78	5.452	174.888	161.764
NC_009952.1	223750	6.376	6.824	4.286	184.416	158.928
NC_009952.1	224000	9.036	7.716	4.3	177.624	163.444
NC_009952.1	224250	10.224	5.052	3.296	160.324	165.782
NC_009952.1	224500	8.168	3.646	3.648	153.186	159.536
NC_009952.1	224750	7.132	6.656	4.03	143.454	158.154
NC_009952.1	225000	5.606	8.706	2.844	139.586	141.972
NC_009952.1	225250	5.488	9.582	3.946	160.3	137.44
NC_009952.1	225500	6.004	6.98	5.466	172.948	154.818
NC_009952.1	225750	8.566	6.602	5.122	168.188	163.528
NC_009952.1	226000	9.206	11.188	4.612	154.986	151.178
NC_009952.1	226250	7.19	9.762	5.754	147.822	131.3
NC_009952.1	226500	6.28	6.806	6.348	153.19	144.566
NC_009952.1	226750	5.074	6.164	4.296	150.63	158.718
NC_009952.1	227000	5.012	5.56	4.424	159.192	156.32
NC_009952.1	227250	5.222	6.638	7.134	154.506	175.364
NC_009952.1	227500	7.694	7.234	7.572	144.606	188.72
NC_009952.1	227750	9.274	7.194	5.082	153.034	171.654
NC_009952.1	228000	7.404	5.9	1.754	154.236	156.102
NC_009952.1	228250	6.552	5.108	1.926	150.346	165.39
NC_009952.1	228500	8.014	7.218	2.534	159.03	171.122
NC_009952.1	228750	6.702	7.06	1.598	168.336	154.042
NC_009952.1	229000	2.912	4.906	2.236	156.962	137.782
NC_009952.1	229250	4.028	7.376	4.772	133.682	142.504
NC_009952.1	229500	7.862	9.484	4.312	141.94	152.266
NC_009952.1	229750	7.714	8.302	1.172	157.432	156.45
NC_009952.1	230000	7.474	7.328	3.378	145.944	159.198
NC_009952.1	230250	7.044	3.402	8.534	150.728	166.204
NC_009952.1	230500	4.654	4.194	11.044	163.816	165.284
NC_009952.1	230750	4.988	8.798	5.936	157.446	152.918
NC_009952.1	231000	4.29	8.214	0.528	155.852	151.738
NC_009952.1	231250	3.39	6.854	1.45	147.592	166.328
NC_009952.1	231500	6.198	6.942	4.246	147.55	180.566
NC_009952.1	231750	6.164	8.168	4.64	158.022	177.822
NC_009952.1	232000	2.692	11.8	3.24	143.38	154.482
NC_009952.1	232250	3.09	9.284	2.618	139.85	137.808
NC_009952.1	232500	6.73	4.17	2.63	155.842	144.346
NC_009952.1	232750	8.712	5.722	3.286	150.56	148.3
NC_009952.1	233000	6.776	6.684	3.988	141.86	148.762
NC_009952.1	233250	5.664	10.136	3.878	148.274	172.758
NC_009952.1	233500	6.342	11.238	4.698	150.406	176.65
NC_009952.1	233750	5.69	7.67	5.834	147.974	145.42
NC_009952.1	234000	5.566	7.18	4.066	144.756	136.318
NC_009952.1	234250	7.718	7.288	4.464	155.132	141.892
NC_009952.1	234500	8.836	6.824	6.414	161.528	157.082
NC_009952.1	234750	7.324	5.906	4.544	155.624	173.148
NC_009952.1	235000	3.85	4.308	3.06	151.456	156.88
NC_009952.1	235250	2.25	5.048	4.408	148.386	163.11
NC_009952.1	235500	3.95	7.066	6.316	143.262	173.942
NC_009952.1	235750	3.914	6.894	6.308	143.22	147.598
NC_009952.1	236000	4.21	5.718	5.748	147.864	135.39
NC_009952.1	236250	8.336	4.086	7.212	153.152	136.916
NC_009952.1	236500	9.654	4.294	5.124	165.5	149.834
NC_009952.1	236750	7.266	6.926	2.406	157.244	154.34
NC_009952.1	237000	8.304	7.578	3.312	152.294	135.774
NC_009952.1	237250	6.172	6.102	3.974	162.822	128.23
NC_009952.1	237500	4.21	6.29	5.93	147.324	136.666
NC_009952.1	237750	4.866	8.138	5.386	134.558	134.488
NC_009952.1	238000	3.836	8.14	1.962	129.326	131.08
NC_009952.1	238250	4.098	9.036	1.86	113.922	131.098
NC_009952.1	238500	6.39	7.592	4.188	134.9	140.014
NC_009952.1	238750	7.214	5.724	8.26	155.872	161.524
NC_009952.1	239000	5.6	6.436	8.338	154.896	166.66
NC_009952.1	239250	6.106	8.904	6.024	173.594	157.532
NC_009952.1	239500	6.302	13.852	5.804	187.834	140.698
NC_009952.1	239750	5.026	11.61	3.408	177.872	139.876
NC_009952.1	240000	6.574	9.388	2.632	158.016	152.048
NC_009952.1	240250	9.276	7.184	3.202	152.168	159.768
NC_009952.1	240500	7.956	7.984	2.656	150.386	163.188
NC_009952.1	240750	6.852	9.306	2.112	142.388	154.47
NC_009952.1	241000	6.748	5.038	1.116	142.854	147.242
NC_009952.1	241250	5.2	4.974	1.848	143.452	148.052
NC_009952.1	241500	5.154	6.872	2.302	135.99	142.858
NC_009952.1	241750	6.374	5.834	2.44	139.936	130.548
NC_009952.1	242000	6.49	4.446	2.036	151.58	132.814
NC_009952.1	242250	5.166	3.806	2.36	142.586	142.442
NC_009952.1	242500	6.69	1.824	3.844	131.49	142.43
NC_009952.1	242750	7.692	4.394	4.52	149.958	163.512
NC_009952.1	243000	7.408	5.792	5.564	175.278	185.638
NC_009952.1	243250	7.352	4.14	3.942	181.896	169.734
NC_009952.1	243500	5.32	5.07	4.972	173.158	152.218
NC_009952.1	243750	5.64	4.65	6.46	176.776	155.774
NC_009952.1	244000	6.718	3.254	3.67	179.348	158.614
NC_009952.1	244250	5.528	3.502	4.858	169.14	151.088
NC_009952.1	244500	5.302	4.27	3.94	158.108	152.248
NC_009952.1	244750	5.398	4.764	0.53	156.342	147.26
NC_009952.1	245000	6.142	4.916	1.596	157.606	136.27
NC_009952.1	245250	8.356	5.066	2.238	151.18	137.648
NC_009952.1	245500	5.568	4.964	2.576	150.218	141.85
NC_009952.1	245750	3.68	6.24	3.278	140.072	133.052
NC_009952.1	246000	4.472	7.878	3.352	143.914	132.298
NC_009952.1	246250	2.194	5.764	2.872	177.168	133.872
NC_009952.1	246500	1.968	4.472	2.492	180.5	129.29
NC_009952.1	246750	4.012	4.532	2.994	174.01	142.922
NC_009952.1	247000	3.022	3.552	3.936	165.384	141.41
NC_009952.1	247250	3.492	4.722	4.784	134.72	125.218
NC_009952.1	247500	6.382	4.85	4.272	130.912	124.312
NC_009952.1	247750	6.92	4.272	1.99	149.032	136.994
NC_009952.1	248000	6.96	6.45	3.024	158.742	140.844
NC_009952.1	248250	5.67	7.012	3.31	158.662	142.346
NC_009952.1	248500	3.132	6.334	2.256	148.734	141.764
NC_009952.1	248750	2.326	6.13	3.256	140.662	151.782
NC_009952.1	249000	2.52	6.368	2.85	139.844	158.476
NC_009952.1	249250	1.416	5.148	2.476	130.342	134.268
NC_009952.1	249500	2.8	4.154	4.03	121.662	123.064
NC_009952.1	249750	3.832	5.178	4.236	113.778	120.088
NC_009952.1	250000	2.87	5.996	2.856	116.258	113.57
NC_009952.1	250250	4.64	8.374	3.19	139.554	128.648
NC_009952.1	250500	6.246	12.89	2.712	176.954	150.44
NC_009952.1	250750	7.884	13.266	2.724	179.354	152.842
NC_009952.1	251000	7.928	9.328	2.622	160.59	156.774
NC_009952.1	251250	6.96	6.196	1.692	152.682	165.986
NC_009952.1	251500	5.684	8.314	0.778	152.754	158.78
NC_009952.1	251750	5.592	10.012	1.616	159.408	154.078
NC_009952.1	252000	6.22	6.956	5.132	140.832	165.27
NC_009952.1	252250	3.38	6.216	5.582	129.268	159.446
NC_009952.1	252500	1.776	6.11	4.73	138.538	143.948
NC_009952.1	252750	2.78	6.05	5.448	125.696	139.008
NC_009952.1	253000	3.614	6.49	3.504	114.832	136.95
NC_009952.1	253250	3.424	6.646	0.9	121.346	145.756
NC_009952.1	253500	4.188	7.868	1.824	133.86	150.818
NC_009952.1	253750	7.006	8.582	4.732	154.66	137.392
NC_009952.1	254000	9.858	7.31	4.392	170.164	136.876
NC_009952.1	254250	8.178	4.938	2.654	165.04	151.218
NC_009952.1	254500	4.046	7.418	1.532	144.954	142.466
NC_009952.1	254750	6.01	8.43	0.606	144.47	132.442
NC_009952.1	255000	9.19	9.948	1.176	134.998	148.12
NC_009952.1	255250	5.776	8.764	2.18	125.282	159.226
NC_009952.1	255500	4.586	4.122	2.482	136.028	150.772
NC_009952.1	255750	8.064	3.696	2.258	158.08	142.712
NC_009952.1	256000	6.322	4.502	1.952	164.682	149.054
NC_009952.1	256250	5.386	4.988	2.93	150.72	153.604
NC_009952.1	256500	7.138	4.552	4.962	155.898	157.11
NC_009952.1	256750	6.542	5.544	4.48	186.562	165.004
NC_009952.1	257000	5.834	7.266	3.606	192.166	170.746
NC_009952.1	257250	6.244	6.684	3.932	165.16	167.756
NC_009952.1	257500	5.318	5.134	3.406	153.84	161.184
NC_009952.1	257750	4.472	6.498	2.042	149.434	158.86
NC_009952.1	258000	4.806	5.002	3.47	152.514	146.118
NC_009952.1	258250	5.932	4.048	6.202	162.892	145.732
NC_009952.1	258500	6.474	5.66	7.61	163.322	166.452
NC_009952.1	258750	3.518	8.56	7.87	154.924	172.154
NC_009952.1	259000	3.382	6.918	7.638	162.718	172.614
NC_009952.1	259250	5.088	2.328	6.72	171.118	170.262
NC_009952.1	259500	6.564	5.396	6.292	166.218	153.038
NC_009952.1	259750	7.012	10.276	5.028	163.486	139.088
NC_009952.1	260000	4.424	10.362	1.866	155.174	134.026
NC_009952.1	260250	2.876	7.252	3.118	160.534	153.388
NC_009952.1	260500	4.06	9.698	5	173.606	176.604
NC_009952.1	260750	9.326	10.546	4.922	161.978	150.318
NC_009952.1	261000	10.284	5.668	4.582	137.73	120.374
NC_009952.1	261250	4.602	4.946	3.668	135.202	134.856
NC_009952.1	261500	4.754	5.022	4.024	154.182	154.746
NC_009952.1	261750	9.782	6.642	4.99	178.984	167.874
NC_009952.1	262000	9.194	10.428	4.786	187.08	168.86
NC_009952.1	262250	7.074	10.97	3.862	180.242	162.386
NC_009952.1	262500	7.232	10.18	4.39	176.01	165.698
NC_009952.1	262750	6.242	8.598	5.73	171.212	165.924
NC_009952.1	263000	8.312	8.272	4.706	172.124	168.6
NC_009952.1	263250	7.826	8.782	5.33	168.168	174.586
NC_009952.1	263500	4.952	8.59	4.908	154.674	154.112
NC_009952.1	263750	6.336	9.904	4.262	152.492	143.026
NC_009952.1	264000	7.496	6.108	4.54	163.658	154.488
NC_009952.1	264250	6.078	2.596	2.548	169.206	165.006
NC_009952.1	264500	5.914	3.514	3.676	176.794	170.644
NC_009952.1	264750	5.798	5.208	4.388	179.49	165.746
NC_009952.1	265000	7.07	8.12	3.318	168.816	181.924
NC_009952.1	265250	6.654	8.138	4.974	177.34	184.924
NC_009952.1	265500	4.766	8.744	5.908	196.204	170.684
NC_009952.1	265750	4.934	10.184	4.676	182.088	157.124
NC_009952.1	266000	6.122	9.812	5.458	155.002	141.94
NC_009952.1	266250	5.812	7.086	4.688	142.1	137.904
NC_009952.1	266500	5.104	5.962	5.606	131.576	135.876
NC_009952.1	266750	5.674	6.772	7.892	147.744	139.918
NC_009952.1	267000	4.526	6.924	5.522	182.824	144.428
NC_009952.1	267250	4.58	10.644	4.268	194.03	168.44
NC_009952.1	267500	6.116	9.092	4.832	190.714	190.09
NC_009952.1	267750	9.436	7.86	6.038	188.522	177.122
NC_009952.1	268000	9.086	7.028	6.886	157.64	155.786
NC_009952.1	268250	3.618	3.674	7.102	130.048	148.342
NC_009952.1	268500	2.566	4.944	8.044	134.728	154.876
NC_009952.1	268750	7.938	6.136	8.57	144.182	169.088
NC_009952.1	269000	8.018	5.756	7.176	163.49	177.496
NC_009952.1	269250	6.576	7.176	5.688	174.218	166.662
NC_009952.1	269500	6.974	9.67	5.038	161.416	155.892
NC_009952.1	269750	4.926	9.986	3.882	151.05	156.51
NC_009952.1	270000	3.418	10.476	3.628	162.188	153.274
NC_009952.1	270250	5.612	9.516	4.314	162.37	148.376
NC_009952.1	270500	8.756	6.814	6.192	156.392	149.694
NC_009952.1	270750	8.922	5.998	5.274	176.866	169.364
NC_009952.1	271000	8.84	8.392	2.226	212.246	183.082
NC_009952.1	271250	6.02	7.186	3.872	193.578	174.782
NC_009952.1	271500	6.036	6.34	4.618	152.384	168.21
NC_009952.1	271750	9.596	8.848	5.474	161.58	178.988
NC_009952.1	272000	8.378	9.276	5.594	171.202	172.326
NC_009952.1	272250	6.242	11.134	4.466	164.392	148.856
NC_009952.1	272500	7.968	8.952	6.658	167.766	143.36
NC_009952.1	272750	9.886	5.646	5.756	181.596	148.558
NC_009952.1	273000	7.598	5.418	7.348	184.652	157.01
NC_009952.1	273250	5.164	5.51	9.372	169.518	148.146
NC_009952.1	273500	5.602	6.02	6.672	153.822	131.12
NC_009952.1	273750	6.432	4.45	3.248	136.578	118.218
NC_009952.1	274000	4.456	3.076	3.56	135.462	122.586
NC_009952.1	274250	1.742	5.842	6.928	150.236	138.692
NC_009952.1	274500	2.69	7.428	9.938	156.12	139.076
NC_009952.1	274750	3.402	5.654	11.054	151.354	131.294
NC_009952.1	275000	5.658	4.704	9.348	152.906	141.58
NC_009952.1	275250	5.58	6.012	7.14	161.796	156.646
NC_009952.1	275500	3.766	6.706	6.018	159.07	172.102
NC_009952.1	275750	5.71	5.994	4.792	161.122	178.402
NC_009952.1	276000	6.396	5.512	4.878	180.388	172.806
NC_009952.1	276250	5.774	5.482	3.604	192.126	171.124
NC_009952.1	276500	5.346	7.004	3.284	175.314	180.046
NC_009952.1	276750	5.116	9.46	5.564	172.532	182.288
NC_009952.1	277000	5.524	9.252	6.872	171.926	169.72
NC_009952.1	277250	6.636	4.088	5.668	151.342	149.712
NC_009952.1	277500	8.12	2.37	7.538	169.312	154.17
NC_009952.1	277750	11.634	6.624	9.114	186.026	180.702
NC_009952.1	278000	9.58	6.922	6.404	166.006	174.006
NC_009952.1	278250	4.338	4.664	4.766	154.056	162.374
NC_009952.1	278500	3.442	4.36	3.102	145.418	151.766
NC_009952.1	278750	3.484	4.362	3.304	137.96	146.23
NC_009952.1	279000	2.206	5.112	5.904	155.252	159.96
NC_009952.1	279250	2.98	6.178	8.362	164.27	168.036
NC_009952.1	279500	6.904	6.998	5.972	174.748	159.948
NC_009952.1	279750	7.672	10.14	3.082	187.066	156.282
NC_009952.1	280000	6.402	11.484	3.418	174.114	162.104
NC_009952.1	280250	5.474	8.712	5.272	160.136	162.484
NC_009952.1	280500	3.604	7.556	5.142	164.22	152.678
NC_009952.1	280750	3.202	8.064	4.184	176.9	151.98
NC_009952.1	281000	4.818	8.764	4.636	168.608	169.41
NC_009952.1	281250	6.872	6.546	6.828	150.226	168.574
NC_009952.1	281500	7.494	6.588	7.848	132.23	141.394
NC_009952.1	281750	5.904	8.93	5.716	126.54	137.136
NC_009952.1	282000	5.48	7.786	3.194	147.256	139.814
NC_009952.1	282250	9.004	6.426	2.322	150.138	130.96
NC_009952.1	282500	10.172	5.786	5.982	145.676	134.476
NC_009952.1	282750	6.63	6.816	6.394	162.672	148.35
NC_009952.1	283000	5.572	9.428	5.014	166.582	160.4
NC_009952.1	283250	5.912	10.284	5.964	169.482	154.836
NC_009952.1	283500	5.698	9.934	5.524	179.516	166.73
NC_009952.1	283750	4.526	7.666	4.334	182.568	177.478
NC_009952.1	284000	4.14	4.49	1.892	172.946	169.886
NC_009952.1	284250	5.332	3.964	1.674	168.19	152.004
NC_009952.1	284500	4.624	4.43	3.93	172.568	143.762
NC_009952.1	284750	3.942	6.964	4.586	187.186	155.642
NC_009952.1	285000	3.988	7.722	4.184	199.148	158.928
NC_009952.1	285250	2.34	4.892	3.296	197.8	164.598
NC_009952.1	285500	2.704	4.606	4.616	184.12	167.77
NC_009952.1	285750	5.652	7.744	4.466	158.038	154.778
NC_009952.1	286000	6.338	9.35	3.68	150.592	147.638
NC_009952.1	286250	6.538	5.636	8.738	168.202	155.51
NC_009952.1	286500	10.828	3.144	8.57	185.998	154.138
NC_009952.1	286750	9.626	5.712	3.906	192.898	152.116
NC_009952.1	287000	3.892	8.104	1.41	182.204	158.75
NC_009952.1	287250	5.404	5.972	2.43	155.97	154.744
NC_009952.1	287500	8.104	4.228	3.928	138.156	155.152
NC_009952.1	287750	5.366	7.346	3.106	133.896	178.266
NC_009952.1	288000	4.022	11.222	4.028	137.554	178.494
NC_009952.1	288250	4.404	10.23	5.494	149.152	160.952
NC_009952.1	288500	4.574	7.998	5.228	156.944	172.218
NC_009952.1	288750	3.936	10.508	3.576	170.808	182.574
NC_009952.1	289000	4.594	10.068	3.074	173.274	174.028
NC_009952.1	289250	7.174	4.874	2.954	152.13	170.502
NC_009952.1	289500	8.548	4.224	2.654	159.79	162.66
NC_009952.1	289750	9.036	4.662	4.51	164.416	147.29
NC_009952.1	290000	8.776	7.902	6.234	158.812	142.408
NC_009952.1	290250	7.51	9.356	6.728	164.356	146.55
NC_009952.1	290500	6.002	4.298	6.9	172.784	149.19
NC_009952.1	290750	3.622	4.618	8.696	175.06	150.56
NC_009952.1	291000	1.964	7.22	5.81	165.492	149.818
NC_009952.1	291250	4.738	5.762	3.372	169.504	152.068
NC_009952.1	291500	5.642	5.698	6.478	171.628	154.71
NC_009952.1	291750	4.092	8.02	6.65	173.23	170.058
NC_009952.1	292000	3.908	8.15	4.176	177.49	172.154
NC_009952.1	292250	8.568	7.712	1.828	177.396	144.058
NC_009952.1	292500	8.244	6.69	3.98	171.652	143.362
NC_009952.1	292750	5.942	6.01	5.086	179.564	159.902
NC_009952.1	293000	6.67	7.15	5.122	176.144	163.95
NC_009952.1	293250	5.29	6.958	5.04	178.356	156.804
NC_009952.1	293500	6.768	7.228	4.284	191.836	149.552
NC_009952.1	293750	8.424	7.364	7.32	173.08	143.914
NC_009952.1	294000	9.364	9.292	8.738	160.546	148.058
NC_009952.1	294250	9.584	9.382	7.63	167.78	156.828
NC_009952.1	294500	9.016	6.766	5.448	184.824	159.116
NC_009952.1	294750	7.97	6.396	2.552	180.062	150.108
NC_009952.1	295000	6.504	5.494	2.86	155.626	145.562
NC_009952.1	295250	6.312	5.91	3.976	152.598	166.97
NC_009952.1	295500	6.79	5.224	4.694	159.652	185.03
NC_009952.1	295750	10	5.394	6.4	168.284	182.68
NC_009952.1	296000	9.252	6.352	4.156	175.322	162.834
NC_009952.1	296250	6.594	7.312	1.596	161.272	157.568
NC_009952.1	296500	7.784	6.23	4.882	149.888	187.148
NC_009952.1	296750	7.412	5.482	4.908	159.086	197.376
NC_009952.1	297000	5.888	8.572	1.384	159.486	182.586
NC_009952.1	297250	6.262	10.678	3.218	164.43	178.094
NC_009952.1	297500	4.686	9.188	6.012	163.864	165.984
NC_009952.1	297750	4.84	8.31	4.232	147.122	155.116
NC_009952.1	298000	9.118	6.844	3.152	149.782	156.536
NC_009952.1	298250	8.124	3.782	3.544	160.862	158.212
NC_009952.1	298500	5.882	5.458	3.7	157.046	154.562
NC_009952.1	298750	5.832	8.186	5.886	162.558	162.286
NC_009952.1	299000	4.872	6.086	7.326	179.13	173.2
NC_009952.1	299250	5.266	2.382	7.656	178.02	185.196
NC_009952.1	299500	7.032	2.644	6.3	164.636	174.02
NC_009952.1	299750	9.1	4.452	4.106	160.616	162.912
NC_009952.1	300000	8.296	6.408	5.162	168.63	169.504
NC_009952.1	300250	5.634	8.162	4.226	191.446	173.4
NC_009952.1	300500	7.784	9.436	1.706	204.802	187.518
NC_009952.1	300750	8.902	10.328	3.36	186.564	169.77
NC_009952.1	301000	6.85	9.574	6.378	172.97	146.184
NC_009952.1	301250	5.112	8.504	6.024	160.308	158.86
NC_009952.1	301500	4.376	6.434	2.2	142.834	171.242
NC_009952.1	301750	6.25	8.47	1.364	144.712	163.404
NC_009952.1	302000	6.122	12.948	4.626	160.194	152.42
NC_009952.1	302250	3.076	11.564	5.81	159.926	147.668
NC_009952.1	302500	1.346	6.99	4.13	150.386	141.814
NC_009952.1	302750	2.34	4.814	5.244	131.17	151.51
NC_009952.1	303000	3.674	5.76	4.998	133.926	173.342
NC_009952.1	303250	4.03	6.946	1.798	159.244	167.594
NC_009952.1	303500	5.908	7.434	1.23	153.012	141.068
NC_009952.1	303750	7.15	6.01	3.59	140.286	120.832
NC_009952.1	304000	6.34	3.688	6.068	151.38	119.934
NC_009952.1	304250	5.812	5.194	5.488	153.716	131.982
NC_009952.1	304500	6.258	5.898	4.478	158.46	139.092
NC_009952.1	304750	5.212	3.706	7.998	158.208	138.992
NC_009952.1	305000	5.136	5.022	8.592	158.134	138.384
NC_009952.1	305250	4.736	9.688	4.698	153.058	122.856
NC_009952.1	305500	2.736	9.586	3.984	136.362	123.378
NC_009952.1	305750	5.836	7.592	5.328	145.228	152.368
NC_009952.1	306000	7.94	8.794	6.21	170.886	164.104
NC_009952.1	306250	7.126	9.202	5.438	159.668	161.576
NC_009952.1	306500	7.708	8.15	5.756	141.16	168.786
NC_009952.1	306750	9.616	8.128	5.234	164.286	178.578
NC_009952.1	307000	7.77	7.646	3.714	173.662	179.494
NC_009952.1	307250	4.074	6.028	4.654	162.472	171.968
NC_009952.1	307500	3.592	7.754	5.004	152.606	160.468
NC_009952.1	307750	2.772	9.478	4.078	166.72	150.484
NC_009952.1	308000	3.906	6.882	3.862	161.614	140.942
NC_009952.1	308250	5.224	4.16	3.684	151.102	136.12
NC_009952.1	308500	4.254	7.176	2.402	176.018	142.016
NC_009952.1	308750	4.58	7.962	3.62	189.224	162.29
NC_009952.1	309000	5.934	4.276	5.144	188.73	151.68
NC_009952.1	309250	6.812	4.64	5.556	192.852	135.226
NC_009952.1	309500	7.418	6.702	6.246	188.166	158.304
NC_009952.1	309750	9.232	7.802	5.764	174.14	172.892
NC_009952.1	310000	9.098	6.18	4.902	176.198	182.31
NC_009952.1	310250	7.954	3.698	4.656	180.114	191.178
NC_009952.1	310500	9.016	5.746	4.098	184.15	185.212
NC_009952.1	310750	7.002	8.336	2.626	184.148	158.982
NC_009952.1	311000	5.502	7.136	2.608	162.448	149.214
NC_009952.1	311250	5.632	4.606	2.764	155.26	163.81
NC_009952.1	311500	5.716	6.768	4.624	149.256	150.388
NC_009952.1	311750	7.996	8.494	5.156	137.766	131.45
NC_009952.1	312000	9.26	6.464	4.756	149.994	130.942
NC_009952.1	312250	6.092	5.858	5.072	166.866	143.556
NC_009952.1	312500	4.088	6.256	2.998	166.12	162.114
NC_009952.1	312750	5.212	6.914	4.28	159.188	167.838
NC_009952.1	313000	5.248	10.862	6.084	165.482	170.808
NC_009952.1	313250	6.642	10.126	3.974	167.034	159.394
NC_009952.1	313500	8.278	6.43	1.966	162.454	148.402
NC_009952.1	313750	5.576	7.298	2.754	159.11	149.032
NC_009952.1	314000	4.044	7.768	4.778	150.524	146.076
NC_009952.1	314250	5.066	8.086	4.748	149.374	141.29
NC_009952.1	314500	6.3	9.148	5.26	155.034	142.058
NC_009952.1	314750	7.758	12.8	6.434	135.318	146.704
NC_009952.1	315000	5.896	13.202	6.182	131.438	151.314
NC_009952.1	315250	5.76	7.312	6.39	164.3	166.776
NC_009952.1	315500	6.752	4.632	5.006	180.932	177.52
NC_009952.1	315750	5.418	8.116	6.814	183.454	199.416
NC_009952.1	316000	4.806	8.312	8.43	180.38	193.398
NC_009952.1	316250	6.442	4.288	5.052	180.594	155.868
NC_009952.1	316500	6.166	4.558	3.806	180.346	143.684
NC_009952.1	316750	3.37	9.146	2.944	170.702	150.394
NC_009952.1	317000	3.592	9.844	3.746	177.212	165.294
NC_009952.1	317250	4.292	7.134	6.374	187.266	171.314
NC_009952.1	317500	3.13	7.334	7.462	188.344	169.834
NC_009952.1	317750	2.81	4.908	7.418	172.172	160.218
NC_009952.1	318000	5.486	4.752	5.862	149.602	135.898
NC_009952.1	318250	6.432	11.1	5.038	149.362	136.792
NC_009952.1	318500	4.204	11.672	5.49	164.756	157.892
NC_009952.1	318750	4.45	10.046	3.634	176.91	175.192
NC_009952.1	319000	4.402	8.88	2.836	173.464	181.158
NC_009952.1	319250	2.16	5.442	5.546	162.06	178.972
NC_009952.1	319500	1.64	5.416	6.174	160.824	176.926
NC_009952.1	319750	3.152	4.274	4.748	166.602	169.498
NC_009952.1	320000	3.782	2.886	4.424	152.788	143.728
NC_009952.1	320250	5.472	6.58	3.48	138.496	127.776
NC_009952.1	320500	6.526	10.906	3.814	141.258	142.218
NC_009952.1	320750	7.222	8.184	5.048	160.314	144.486
NC_009952.1	321000	7.006	4.508	4.4	169.482	149.15
NC_009952.1	321250	4.354	5.732	2.474	175.318	151.696
NC_009952.1	321500	4.386	7.646	2.524	180.68	140.928
NC_009952.1	321750	4.416	10.792	5.444	172.134	140.968
NC_009952.1	322000	2.752	8.876	5.736	176.846	151.228
NC_009952.1	322250	2.544	5.126	3.244	181.394	169.758
NC_009952.1	322500	4.562	3.942	1.078	176.418	180.396
NC_009952.1	322750	4.05	4.038	1.782	175.852	172.842
NC_009952.1	323000	2.834	5.946	4.7	178.962	165.21
NC_009952.1	323250	3.212	7.528	4.582	171.884	151.792
NC_009952.1	323500	3.594	8.246	4.15	158.246	151.05
NC_009952.1	323750	3.614	7.09	5.256	161.368	159.806
NC_009952.1	324000	3.306	4.54	6.186	163.18	163.16
NC_009952.1	324250	3.44	4.334	6.344	153.78	167.366
NC_009952.1	324500	2.524	5.056	4.862	161.122	164.77
NC_009952.1	324750	3.1	6.854	6.026	179.056	162.146
NC_009952.1	325000	2.762	9.86	6.024	172.972	165.012
NC_009952.1	325250	1.924	9.6	3.7	151.068	164.22
NC_009952.1	325500	5.41	6.85	2.344	158.664	157.96
NC_009952.1	325750	7.22	4.156	1.444	173.318	167.908
NC_009952.1	326000	5.74	4.5	2.74	170.272	182.984
NC_009952.1	326250	3.236	4.97	3.202	155.192	171.628
NC_009952.1	326500	4.3	5.68	4.214	142.896	149.9
NC_009952.1	326750	7.904	7.11	4.318	155.818	144.082
NC_009952.1	327000	9.706	8.482	6.652	164.554	142.164
NC_009952.1	327250	6.454	8.13	6.992	150.324	146.054
NC_009952.1	327500	4.158	6.538	4.738	135.204	142.852
NC_009952.1	327750	6.078	5.182	7.674	135.596	122.668
NC_009952.1	328000	5.37	4.608	6.544	149.696	132.492
NC_009952.1	328250	4.988	5.278	2.066	175.45	147.984
NC_009952.1	328500	7.626	4.164	2.922	196.05	157.284
NC_009952.1	328750	7.146	2.676	6.228	182.498	158.902
NC_009952.1	329000	6.3	5.848	5.724	183.97	151.824
NC_009952.1	329250	5.9	10.524	5.296	202.992	154.416
NC_009952.1	329500	3.568	7.548	4.528	192.77	149.332
NC_009952.1	329750	4.672	2.97	3.93	162.42	146.084
NC_009952.1	330000	6.466	4.33	6.222	145.816	162.02
NC_009952.1	330250	5.68	3.626	5.138	158.734	171.838
NC_009952.1	330500	3.272	1.942	3.796	158.76	159.96
NC_009952.1	330750	4.998	4.416	2.62	152.332	150.322
NC_009952.1	331000	7.168	7.214	1.37	151.864	133.836
NC_009952.1	331250	5.188	6.96	4.414	143.27	119.524
NC_009952.1	331500	4.718	8.55	5.4	146.982	123.446
NC_009952.1	331750	6.516	10.49	3.258	153.446	121.028
NC_009952.1	332000	7.214	8.606	2.554	138.772	124.4
NC_009952.1	332250	5.298	5.54	2.008	132.682	140.442
NC_009952.1	332500	4.844	3.968	1.88	140.196	144.606
NC_009952.1	332750	6.488	4.682	2.608	149.894	148.754
NC_009952.1	333000	8.486	8.242	2.966	159.904	151.204
NC_009952.1	333250	8.626	9.256	2.336	161.768	150.486
NC_009952.1	333500	7.596	5.456	1.214	164.834	143.686
NC_009952.1	333750	11.006	4.708	2.074	170.134	133.836
NC_009952.1	334000	11.862	4.968	2.96	160.114	142.252
NC_009952.1	334250	10.07	7.116	4.136	143.876	155.184
NC_009952.1	334500	10.338	7.548	4.156	145.792	174.198
NC_009952.1	334750	7.932	8.008	1.668	150.522	175.41
NC_009952.1	335000	3.838	8.162	2.278	158.87	149.992
NC_009952.1	335250	3.362	8.6	4.618	168.86	148.01
NC_009952.1	335500	4.868	8.298	7.578	170.35	159.636
NC_009952.1	335750	3.766	5.784	8.588	168.316	175.994
NC_009952.1	336000	4.01	5.228	7.286	166.6	183.93
NC_009952.1	336250	5.84	5.002	5.948	178.448	166.42
NC_009952.1	336500	6.17	5.704	3.46	181.496	147.302
NC_009952.1	336750	5.434	4.302	2.616	166.668	151.95
NC_009952.1	337000	6.172	5.796	2.836	166.988	157.388
NC_009952.1	337250	6.188	8.782	5.672	170.88	146.08
NC_009952.1	337500	4.852	6.322	12.312	151.698	138.59
NC_009952.1	337750	6.67	4.024	11.09	141.292	140.952
NC_009952.1	338000	5.76	3.296	4.502	159.384	145.996
NC_009952.1	338250	3.512	5.046	3.858	178.096	143.848
NC_009952.1	338500	5.424	8.616	3.254	179.24	142.238
NC_009952.1	338750	7.998	7.638	2.558	170.434	145.94
NC_009952.1	339000	7.104	5.038	4.48	153.122	143.654
NC_009952.1	339250	4.482	5.378	5.194	156.502	136.99
NC_009952.1	339500	3.566	9.452	3.932	167.396	152.502
NC_009952.1	339750	3.572	10.898	2.136	154.872	164.346
NC_009952.1	340000	6.376	9.324	3.17	155.406	154.17
NC_009952.1	340250	7.292	8.026	5.484	157.13	147.004
NC_009952.1	340500	5.804	5.372	5.242	150.556	145.94
NC_009952.1	340750	5.358	5.432	5.776	159.492	155.248
NC_009952.1	341000	5.134	4.112	3.816	154.33	183.142
NC_009952.1	341250	4.62	2.172	2	132.34	177.246
NC_009952.1	341500	4.368	5.472	5.988	154.596	155.866
NC_009952.1	341750	5.144	6.404	6.132	168.872	163.222
NC_009952.1	342000	4.604	3.83	5.154	138.158	159.286
NC_009952.1	342250	4.6	2.8	5.328	134.822	157.898
NC_009952.1	342500	4.868	3.312	3.562	152.234	156.314
NC_009952.1	342750	2.928	3.388	3.234	162.144	142.4
NC_009952.1	343000	2.152	5.634	3.384	148.982	138.338
NC_009952.1	343250	2.064	7.71	5.298	139.912	155.108
NC_009952.1	343500	1.586	6.698	5.74	155.476	171.58
NC_009952.1	343750	3.082	6.764	3.412	164.846	153.762
NC_009952.1	344000	3.948	7.844	3.388	151.864	143.85
NC_009952.1	344250	4.018	8.508	3.504	132.01	156.098
NC_009952.1	344500	3.796	7.294	2.31	140.63	157.746
NC_009952.1	344750	5.29	5.49	5.53	151.96	163.482
NC_009952.1	345000	5.742	3.372	8.486	141.196	147.742
NC_009952.1	345250	3.648	3.038	5.672	136.368	135.156
NC_009952.1	345500	4.916	4.114	2.906	145.688	142.176
NC_009952.1	345750	5.384	4.01	3.384	149.938	136.514
NC_009952.1	346000	2.27	3.064	3.71	150.04	136.462
NC_009952.1	346250	1.086	2.794	4.764	144.408	145.118
NC_009952.1	346500	3.602	4.376	4.18	147.446	143.274
NC_009952.1	346750	5.806	4.614	1.65	148.146	148.234
NC_009952.1	347000	5.068	6.906	1.206	135.57	155.236
NC_009952.1	347250	5.936	8.598	3.32	155.7	148.064
NC_009952.1	347500	8.406	7.706	6.268	182.936	149.166
NC_009952.1	347750	6.588	5.832	5.646	176.708	159.18
NC_009952.1	348000	5.038	4.854	4.686	158.774	162.578
NC_009952.1	348250	6.822	5.6	2.804	156.748	172.062
NC_009952.1	348500	8.524	7.758	2.88	177.74	189.554
NC_009952.1	348750	8.364	9.7	4.058	177.894	178.93
NC_009952.1	349000	6.552	7.818	2.394	156.984	154.184
NC_009952.1	349250	7.384	5.874	2.686	153.284	139.66
NC_009952.1	349500	6.368	5.562	3.728	153.494	143.708
NC_009952.1	349750	3.826	6.184	3.216	152.466	155.244
NC_009952.1	350000	5.146	6.572	2.48	174.352	154.912
NC_009952.1	350250	7.684	9.538	2.794	184.856	164.23
NC_009952.1	350500	6.418	13.29	3.528	170.468	184.376
NC_009952.1	350750	4.854	10.43	3.186	165.95	175.878
NC_009952.1	351000	6.654	5.284	3.364	180.01	175.608
NC_009952.1	351250	8.208	6.972	4.982	184.762	180.314
NC_009952.1	351500	7.392	7.078	6.342	175.004	161.718
NC_009952.1	351750	5.678	4.514	7.044	175.224	168.372
NC_009952.1	352000	6.098	6.732	5.382	169.078	184.894
NC_009952.1	352250	7.016	7.016	3.022	164.16	190.822
NC_009952.1	352500	4.904	5.11	1.984	169.256	178.908
NC_009952.1	352750	2.644	5.884	2.402	155.882	153.306
NC_009952.1	353000	4.96	5.822	4.274	138.672	135.826
NC_009952.1	353250	5.708	3.832	7.034	137.422	127.812
NC_009952.1	353500	7.702	5.19	8.8	145.126	138.17
NC_009952.1	353750	10.752	7.558	7.746	150.184	152.37
NC_009952.1	354000	9.102	8.66	5.124	156.566	175.516
NC_009952.1	354250	5.632	8.66	3.076	172.556	186.232
NC_009952.1	354500	4.08	6.494	3.39	178.702	166.838
NC_009952.1	354750	7.332	5.674	3.214	165.668	151.068
NC_009952.1	355000	10.286	5.62	2.218	172.064	157.276
NC_009952.1	355250	6.53	6.788	2.486	209.502	177.228
NC_009952.1	355500	5.39	8.842	4.236	223.072	179.922
NC_009952.1	355750	6.022	9.466	6.978	200.098	165.682
NC_009952.1	356000	4.618	9.732	6.676	175.794	173.144
NC_009952.1	356250	5.63	7.974	5.67	169.704	180.236
NC_009952.1	356500	4.222	7.276	4.444	187.714	171.176
NC_009952.1	356750	1.936	10.532	2.974	202.488	178.904
NC_009952.1	357000	6.524	10.852	4.766	189.494	177.992
NC_009952.1	357250	10.434	7.918	4.652	191.8	173.206
NC_009952.1	357500	7.732	5.74	3.39	194.284	176.704
NC_009952.1	357750	6.3	7.42	4.736	170.956	178.334
NC_009952.1	358000	6.168	11.21	4.468	158.938	172.368
NC_009952.1	358250	7.924	8.42	5.428	172.194	162.342
NC_009952.1	358500	8.026	5.59	8.048	177.56	169.926
NC_009952.1	358750	5.602	7.676	9.244	161.348	178.522
NC_009952.1	359000	5.486	5.156	6.118	150.644	153.354
NC_009952.1	359250	4.524	3.188	3.1	155.538	164.086
NC_009952.1	359500	3.8	5.522	3.702	167.738	206.244
NC_009952.1	359750	5.654	5.516	3.822	183.804	193.266
NC_009952.1	360000	5.212	6.392	3.496	183.416	162.866
NC_009952.1	360250	4.418	6.722	4.726	174.648	146.022
NC_009952.1	360500	7.53	5.52	5.272	171.814	151.37
NC_009952.1	360750	8.514	4.922	5.238	176.288	164.286
NC_009952.1	361000	5.656	3.294	5.864	178.772	175.074
NC_009952.1	361250	4.786	3.24	4.852	170.054	179.372
NC_009952.1	361500	4.456	6.852	5.066	177.664	153.85
NC_009952.1	361750	3.878	7.82	4.792	182.4	140.634
NC_009952.1	362000	3.614	5.252	3.484	166.54	144.496
NC_009952.1	362250	4.654	4.172	3.064	179.918	137.32
NC_009952.1	362500	4.198	4.84	3.706	213.79	149.516
NC_009952.1	362750	2.208	7.006	5.326	203.31	176.696
NC_009952.1	363000	1.302	7.506	6.282	182.294	178.4
NC_009952.1	363250	0.224	6.542	4.26	185.42	179.27
NC_009952.1	363500	1.802	5.382	3.528	190.208	179.442
NC_009952.1	363750	4.686	4.006	7.67	182.8	169.386
NC_009952.1	364000	6.162	5.372	8.858	173.234	166.38
NC_009952.1	364250	6.548	9.198	7.208	162.408	173.55
NC_009952.1	364500	5.164	7.738	7.114	146.304	177.646
NC_009952.1	364750	4.394	3.432	6.746	146.858	160.822
NC_009952.1	365000	6.578	4.364	4.382	160.162	154.48
NC_009952.1	365250	10.126	6.436	3.852	165.812	152.552
NC_009952.1	365500	9.172	5.738	4.144	165.72	148.028
NC_009952.1	365750	5.616	4.52	2.888	164.712	155.498
NC_009952.1	366000	6.11	6.46	3.978	152.652	160.966
NC_009952.1	366250	7.086	7.79	5.102	146.844	148.524
NC_009952.1	366500	6.226	7.736	4.712	145.616	141.302
NC_009952.1	366750	6.208	8.01	5.104	160.536	150.392
NC_009952.1	367000	6.462	8.592	6.38	172.454	148.82
NC_009952.1	367250	5.514	10.776	5.968	157.162	143.602
NC_009952.1	367500	7.64	8.21	4.016	149.79	130.08
NC_009952.1	367750	6.934	3.762	4.266	147.108	122.13
NC_009952.1	368000	3.888	3.356	4.142	152.132	136.346
NC_009952.1	368250	5.226	3.686	3.73	171.036	152.8
NC_009952.1	368500	6.126	5.482	4.522	176.662	162.568
NC_009952.1	368750	4.572	5.94	3.396	174.534	162.628
NC_009952.1	369000	3.016	4.928	3.96	181.432	165.108
NC_009952.1	369250	5.41	5.826	4.646	182.238	166.928
NC_009952.1	369500	7.478	6.22	3.824	174.412	159.444
NC_009952.1	369750	7.294	7.574	3.808	172.038	150.232
NC_009952.1	370000	5.25	10.924	3.036	174.454	144.01
NC_009952.1	370250	3.9	9.564	3.06	167.74	141.314
NC_009952.1	370500	5.43	5.11	4.98	166.59	148.562
NC_009952.1	370750	5.12	4.862	5.062	163.962	171.242
NC_009952.1	371000	7.32	3.75	2.882	157.802	182.134
NC_009952.1	371250	8.864	4.43	4.308	160.568	183.726
NC_009952.1	371500	5.818	5.646	7.528	166.918	177.06
NC_009952.1	371750	5.702	3.772	7.908	170.684	174.806
NC_009952.1	372000	7.41	6.784	6.692	170.308	175.08
NC_009952.1	372250	7.228	11.894	7.638	170.75	160.064
NC_009952.1	372500	7.818	10.184	8.882	164.028	159.648
NC_009952.1	372750	9.158	5.78	6.428	162.43	168.504
NC_009952.1	373000	9.572	6.15	5.08	187.358	174.258
NC_009952.1	373250	6.388	6.488	4.97	220.308	170.62
NC_009952.1	373500	4.356	5.188	7.368	229.582	179.248
NC_009952.1	373750	7.926	6.476	7.908	221.934	190.32
NC_009952.1	374000	8.258	8.912	5.854	220.706	190.974
NC_009952.1	374250	6.798	6.604	6.54	218.486	192.662
NC_009952.1	374500	7.606	4.356	5.394	221.9	195.85
NC_009952.1	374750	12.578	9.212	5.618	240.27	220.278
NC_009952.1	375000	14	10.372	7.726	246.084	224.28
NC_009952.1	375250	12.05	7.232	6.888	230.958	213.01
NC_009952.1	375500	12.39	8.59	5.07	235.73	235.704
NC_009952.1	375750	8.532	12.026	4.698	243.732	255.614
NC_009952.1	376000	5.282	12.406	5.446	221.658	237.788
NC_009952.1	376250	6.012	8.772	4.278	185.254	213.154
NC_009952.1	376500	6.384	9.432	3.51	178.698	208.72
NC_009952.1	376750	6.796	8.584	4.47	192.636	206.236
NC_009952.1	377000	9.004	6.656	5.998	200.29	211.228
NC_009952.1	377250	11.728	8.158	7.904	229.502	237.232
NC_009952.1	377500	8.322	8.262	5.566	228.946	247.086
NC_009952.1	377750	5.462	8.29	4.986	200.234	213.4
NC_009952.1	378000	8.45	10.712	5.318	217.18	198.024
NC_009952.1	378250	9.586	12.332	6.566	232.986	212.402
NC_009952.1	378500	10.134	10.48	10.882	215.294	210.556
NC_009952.1	378750	7.318	9.644	8.498	219.59	194.05
NC_009952.1	379000	5.204	8.902	4.49	222.35	172.132
NC_009952.1	379250	5.996	8.068	5.292	210.578	183.24
NC_009952.1	379500	5.51	8.626	10.422	206.622	202.402
NC_009952.1	379750	10.274	9.876	13.14	207.386	192.854
NC_009952.1	380000	13.96	8.042	11.176	206.366	179.04
NC_009952.1	380250	10.774	7.59	8.874	200.32	197.352
NC_009952.1	380500	9.986	9.538	8.378	216.564	203.87
NC_009952.1	380750	8.272	8.716	8.034	230.564	184.224
NC_009952.1	381000	4.63	8.964	5.414	229.126	195.886
NC_009952.1	381250	4.816	11.738	4.22	224.77	219.896
NC_009952.1	381500	6.612	11.518	5.35	210.05	227.02
NC_009952.1	381750	7.116	9.43	5.466	196.714	216.172
NC_009952.1	382000	8.252	10.026	6.348	191.26	212.096
NC_009952.1	382250	8.144	10.232	5.514	204.406	201.658
NC_009952.1	382500	6.16	9.164	4.352	197.996	188.476
NC_009952.1	382750	6.066	7.832	4.944	174.156	197.498
NC_009952.1	383000	6.788	7.808	6.288	179.538	195.03
NC_009952.1	383250	7.67	9.36	7.902	194.932	186.36
NC_009952.1	383500	6.458	8.86	6.608	194.086	192.576
NC_009952.1	383750	6.088	9.332	4.03	183.086	195.61
NC_009952.1	384000	10.028	13.918	2.82	198.01	186.558
NC_009952.1	384250	11.052	12.276	3.596	212.148	176.154
NC_009952.1	384500	8.454	10.462	4.764	210.478	173.312
NC_009952.1	384750	6.976	9.04	4.906	224.386	168.394
NC_009952.1	385000	5.814	4.684	4.912	225.618	176.338
NC_009952.1	385250	6.656	3.072	7.22	212.688	191.902
NC_009952.1	385500	6.454	6.096	6.308	198.454	185.08
NC_009952.1	385750	7.344	10.128	4.87	200.632	188.284
NC_009952.1	386000	9.132	9.79	4.442	216.544	189.856
NC_009952.1	386250	7.048	9.744	4.804	227.228	192.014
NC_009952.1	386500	8.044	9.294	6.936	215.342	211.792
NC_009952.1	386750	8.116	9.856	6.51	206.768	218.282
NC_009952.1	387000	4.542	11.662	6.816	206.766	205.734
NC_009952.1	387250	8.576	10.464	5.182	202.938	191.464
NC_009952.1	387500	12.422	10.516	4.214	208.098	197.114
NC_009952.1	387750	9.098	10.584	7.158	211.874	191.132
NC_009952.1	388000	7.216	10.554	8.248	208.128	179.31
NC_009952.1	388250	7.09	12.514	6.06	194.548	185.036
NC_009952.1	388500	8.908	10.416	4.068	195.476	190.338
NC_009952.1	388750	7.682	6.978	6.926	206.514	192.684
NC_009952.1	389000	4.644	7.718	7.314	192.362	190.756
NC_009952.1	389250	4.904	9.974	4.086	183.384	186.494
NC_009952.1	389500	7.476	8.542	4.756	191.246	199.708
NC_009952.1	389750	10.212	6.958	5	190.044	204.78
NC_009952.1	390000	9.608	7.778	5.808	211.618	191.916
NC_009952.1	390250	9.278	7.958	5.784	231.026	193.85
NC_009952.1	390500	8.402	6.394	4.014	215.06	204.26
NC_009952.1	390750	5.154	4.772	6.992	209.248	191.834
NC_009952.1	391000	4.418	4.842	9.364	227.072	175.924
NC_009952.1	391250	5.746	7.622	6.324	230.066	184.082
NC_009952.1	391500	7.07	7.458	3.726	218.958	188.886
NC_009952.1	391750	6.262	4.76	4.374	188.564	181.804
NC_009952.1	392000	3.526	6.598	5.412	161.816	175.446
NC_009952.1	392250	4.208	9.276	7.408	176.244	178.562
NC_009952.1	392500	5.398	12.006	8.278	197.95	175.166
NC_009952.1	392750	4.65	11.886	7.612	186.876	166.35
NC_009952.1	393000	5.776	7.064	6.294	173.104	158.598
NC_009952.1	393250	7.256	4.638	5.124	180.052	160.524
NC_009952.1	393500	6.258	5.374	4.236	173.126	172.68
NC_009952.1	393750	6.21	7.696	4.424	169.29	171.22
NC_009952.1	394000	8.73	6.614	4.954	172.896	164.466
NC_009952.1	394250	8.444	3.804	3.364	177.658	173.782
NC_009952.1	394500	7.72	6.066	5.082	186.95	186.248
NC_009952.1	394750	8.392	7.21	5.662	191.888	188.784
NC_009952.1	395000	6.026	6.394	4.146	189.394	183.124
NC_009952.1	395250	4.1	7.71	3.494	177.996	157.088
NC_009952.1	395500	4.472	6.912	3.612	149.144	133.444
NC_009952.1	395750	4.734	3.842	4.226	139.084	151.14
NC_009952.1	396000	5.126	4.12	5.336	166.948	186.948
NC_009952.1	396250	7.134	5.126	7.276	192.372	212.976
NC_009952.1	396500	8.902	5.356	8.232	169	193.372
NC_009952.1	396750	9.35	6.14	8.52	132.5	147.998
NC_009952.1	397000	5.774	5.586	4.572	134.98	147.942
NC_009952.1	397250	2	5.626	2.138	137.352	151.09
NC_009952.1	397500	4.208	4.342	3.632	159.9	152.172
NC_009952.1	397750	7.344	6.608	7.03	211.56	189.484
NC_009952.1	398000	8.67	13.188	6.5	223.408	212.376
NC_009952.1	398250	6.444	17.038	5.074	194.236	201.002
NC_009952.1	398500	5.42	12.98	5.52	174.358	179.694
NC_009952.1	398750	7.968	9.308	6.152	177.054	174.446
NC_009952.1	399000	7.544	11.952	9.422	197.416	201.696
NC_009952.1	399250	6.126	10.276	8.528	191.836	208.446
NC_009952.1	399500	5.41	7.294	6.5	166.634	182.78
NC_009952.1	399750	5.552	8.2	5.262	173.12	183.184
NC_009952.1	400000	7.86	7.574	6.534	195.264	206.042
NC_009952.1	400250	7.908	7.736	8.274	212.506	206.282
NC_009952.1	400500	8.862	10.348	6.618	205.446	184.86
NC_009952.1	400750	7.726	10.92	5.132	183.166	193.524
NC_009952.1	401000	5.07	10.394	2.734	179.628	216.394
NC_009952.1	401250	5.908	8.558	2.626	199.174	217.784
NC_009952.1	401500	8.132	9.166	2.668	207.412	219.962
NC_009952.1	401750	8.63	11.46	1.45	194.556	209.318
NC_009952.1	402000	7.62	9.786	2.616	210.562	190.658
NC_009952.1	402250	9.358	7.264	3.674	236.966	184.8
NC_009952.1	402500	9.694	5.352	3.992	228.878	180.098
NC_009952.1	402750	7.96	7.614	7.398	203.082	188.312
NC_009952.1	403000	5.238	8.394	7.558	204.262	203.818
NC_009952.1	403250	3.944	7.592	5.118	211.602	201.62
NC_009952.1	403500	6.742	9.62	5.54	207.042	185.674
NC_009952.1	403750	7.32	6.198	5.276	194.842	177.662
NC_009952.1	404000	5.7	4.126	4.774	184.348	181.642
NC_009952.1	404250	8.732	7.82	3.196	185.134	177
NC_009952.1	404500	7.82	10.582	3.124	162.396	161.402
NC_009952.1	404750	2.466	10.62	5.332	144.782	151.506
NC_009952.1	405000	2.21	7.726	7.264	164.874	158.75
NC_009952.1	405250	4.15	6.636	6.096	179.24	171.312
NC_009952.1	405500	5.248	6.008	2.564	175.292	169.006
NC_009952.1	405750	4.588	4.898	0.796	184.5	163.034
NC_009952.1	406000	3.566	6.3	0.72	209.112	174.462
NC_009952.1	406250	4.33	9.336	1.448	211.5	188.682
NC_009952.1	406500	4.672	9.818	3.874	187.068	198.976
NC_009952.1	406750	5.24	9.578	6.312	177.938	193.252
NC_009952.1	407000	6.774	9.042	7.222	187.838	179.092
NC_009952.1	407250	9.566	7.784	5.68	193.758	181.26
NC_009952.1	407500	8.196	7.636	2.962	202.392	183.922
NC_009952.1	407750	6.316	9.4	4.65	201.114	185.286
NC_009952.1	408000	8.508	10.446	6.294	190.568	181.854
NC_009952.1	408250	7.76	7.936	4.698	195.24	194.958
NC_009952.1	408500	6.556	8.094	4.62	194.84	199.756
NC_009952.1	408750	6.698	7.088	5.486	189.27	199.252
NC_009952.1	409000	5.586	6.22	4.206	191.904	201.266
NC_009952.1	409250	7.204	6.86	2.052	202.9	210.284
NC_009952.1	409500	8.988	8.014	2.188	199.576	211.918
NC_009952.1	409750	8.34	7.89	3.858	177.264	191.63
NC_009952.1	410000	9.578	9.67	3.736	178.186	185.07
NC_009952.1	410250	9.118	11.074	2.076	174.588	175.742
NC_009952.1	410500	10.19	6.454	1.208	162.12	182.59
NC_009952.1	410750	10.908	3.448	1.94	159.652	178.184
NC_009952.1	411000	6.766	3.038	3.796	148.984	158.938
NC_009952.1	411250	5.23	7.28	5.836	159.042	143.368
NC_009952.1	411500	10.586	12.42	6.374	172.462	155.45
NC_009952.1	411750	10.19	12.132	4.552	175.726	190.906
NC_009952.1	412000	4.04	10.928	5.136	183.36	180.428
NC_009952.1	412250	4.496	9.734	6.04	175.384	160.268
NC_009952.1	412500	6.356	6.89	4.36	163.652	181.232
NC_009952.1	412750	5.334	6.942	3.344	166.936	189.938
NC_009952.1	413000	5.374	9.408	2.77	175.41	174.616
NC_009952.1	413250	5.606	11.492	5.91	177.824	175.018
NC_009952.1	413500	4.128	11.154	8.388	173.022	179.124
NC_009952.1	413750	7.094	8.574	8.308	174.256	179.304
NC_009952.1	414000	8.298	7.016	7.054	184.388	193.062
NC_009952.1	414250	6.924	6.472	7.218	193.91	190.47
NC_009952.1	414500	6.882	6.356	7.83	189.366	171.094
NC_009952.1	414750	6.368	5.092	6.654	175.264	158.482
NC_009952.1	415000	7.078	6.286	5.36	181.328	154.252
NC_009952.1	415250	6.682	6.998	4.304	203.008	168.184
NC_009952.1	415500	8.342	6.676	4.964	188.626	173.85
NC_009952.1	415750	10.476	8.112	5.516	159.226	164.678
NC_009952.1	416000	10.336	7.144	5.262	154.172	166.064
NC_009952.1	416250	11.624	6.018	5.124	170.972	174.24
NC_009952.1	416500	9.16	6.662	5.22	183.646	182.914
NC_009952.1	416750	5.318	6.608	3.208	180.446	191.738
NC_009952.1	417000	5.626	8.262	3.894	177.654	186.898
NC_009952.1	417250	7.988	7.19	5.89	172.586	184.662
NC_009952.1	417500	8.906	7.764	5.564	174.484	189.88
NC_009952.1	417750	5.478	10.774	4.756	176.374	175.766
NC_009952.1	418000	7.976	9.914	4.114	172.86	162.88
NC_009952.1	418250	12.782	8.252	3.936	165.59	176.122
NC_009952.1	418500	10.164	6.256	2.68	152.046	160.106
NC_009952.1	418750	8.046	4.762	2.08	142.548	132.444
NC_009952.1	419000	8.89	7.674	3.112	154.74	142.536
NC_009952.1	419250	7.384	9.69	3.24	167.552	164.012
NC_009952.1	419500	6.34	8.27	3.794	175.276	185.916
NC_009952.1	419750	6.726	10.2	5.36	188.592	185.704
NC_009952.1	420000	5.32	9.086	8.23	187.044	188.12
NC_009952.1	420250	3.188	7.568	7.564	180.934	190.628
NC_009952.1	420500	4.274	11.738	5.878	185.062	170.588
NC_009952.1	420750	8.688	11.068	6.992	171.17	167.76
NC_009952.1	421000	10.552	8.206	9.994	161.636	178.51
NC_009952.1	421250	11.16	8.636	9.944	173.988	178.522
NC_009952.1	421500	13.162	8.344	8.13	181.586	175.684
NC_009952.1	421750	13.424	11.272	7.77	189.396	182.786
NC_009952.1	422000	10.464	13.458	6.534	182.322	189.492
NC_009952.1	422250	10.044	12.314	5.654	169.572	194.976
NC_009952.1	422500	9.244	11.45	4.624	177.952	195.062
NC_009952.1	422750	8.622	10.692	3.786	192.14	179.378
NC_009952.1	423000	8.894	8.414	4.29	193.134	175.132
NC_009952.1	423250	7.042	6.56	5.486	183.656	180.758
NC_009952.1	423500	5.64	11.798	6.19	192.406	178.592
NC_009952.1	423750	6.232	13.468	8.216	197.206	179.334
NC_009952.1	424000	6.228	9.328	8.992	173.06	182.768
NC_009952.1	424250	4.442	6.894	6.568	171.362	194.15
NC_009952.1	424500	3.852	4.348	3.792	182.734	208.382
NC_009952.1	424750	3.742	3.09	3.062	187.682	220.64
NC_009952.1	425000	8.368	3.84	3.724	205.922	214.378
NC_009952.1	425250	11.35	8.556	3.768	210.154	189.058
NC_009952.1	425500	9.254	9.018	3.05	210.186	179.24
NC_009952.1	425750	8.684	7.26	3.144	212.552	182.93
NC_009952.1	426000	7.904	9.41	3.684	188.934	179.932
NC_009952.1	426250	7.18	10.058	3.89	172.806	168.318
NC_009952.1	426500	6.932	12.286	5.136	166.104	156.102
NC_009952.1	426750	6.954	12.876	6.078	154.37	144.376
NC_009952.1	427000	7.076	9.154	4.088	161.462	144.092
NC_009952.1	427250	4.908	7.614	2.036	180.322	142.936
NC_009952.1	427500	4.686	7.178	1.916	201.662	144.216
NC_009952.1	427750	6.838	7.648	3.18	186.34	156.626
NC_009952.1	428000	10.674	8.734	4.444	160.416	168.35
NC_009952.1	428250	10.956	6.696	4.698	162.198	174.862
NC_009952.1	428500	8.51	5.77	3.622	168.858	177.56
NC_009952.1	428750	8.132	6.008	3.49	171.192	172.3
NC_009952.1	429000	7.316	4.522	4.934	160.478	168.008
NC_009952.1	429250	6.716	7.51	6.31	150.378	168.394
NC_009952.1	429500	6.12	9.57	6.772	155.57	158.048
NC_009952.1	429750	6.56	10.474	5.006	170.382	146.914
NC_009952.1	430000	6.758	11.224	3.576	174.482	150.432
NC_009952.1	430250	4.746	8.284	4.264	172.524	166.252
NC_009952.1	430500	4.956	6.918	4.332	163.28	174.19
NC_009952.1	430750	6.39	8.306	2.148	146.368	159.91
NC_009952.1	431000	3.928	5.962	0.42	143.504	148.36
NC_009952.1	431250	2.852	4.96	3.576	148.976	138.604
NC_009952.1	431500	4.768	9.096	5.522	153.914	147.548
NC_009952.1	431750	4.424	9.272	7.926	160.524	169.888
NC_009952.1	432000	3.888	8.568	8.386	163.132	162.912
NC_009952.1	432250	8.832	8.212	3.692	166.458	162.928
NC_009952.1	432500	8.858	5.594	3.006	160.316	161.62
NC_009952.1	432750	6.028	3.562	3.14	163.412	155.868
NC_009952.1	433000	7.822	3.14	3.192	168.45	160.084
NC_009952.1	433250	7.096	7.188	3.31	156.774	162.168
NC_009952.1	433500	5.188	8.57	4.748	166.558	176.984
NC_009952.1	433750	6.03	6.176	4.46	183.372	191.064
NC_009952.1	434000	8.89	8.958	4.122	206.628	192.384
NC_009952.1	434250	9.666	12.71	7.264	220.494	183.502
NC_009952.1	434500	5.772	11.582	7.156	207.764	175.26
NC_009952.1	434750	4.312	9.228	5.868	186.566	182.384
NC_009952.1	435000	7.052	9.004	6.098	199.464	192.544
NC_009952.1	435250	8.796	11.48	4.156	220.162	197.084
NC_009952.1	435500	8.97	11.43	2.328	208.706	191.6
NC_009952.1	435750	9.416	7.556	3.826	199.918	178.216
NC_009952.1	436000	7.534	6.814	4.442	203.548	195.392
NC_009952.1	436250	7.864	10.064	4.766	198.716	212.048
NC_009952.1	436500	10.688	11.568	6.814	186.854	196.024
NC_009952.1	436750	8.018	9.132	7.114	190.046	178.226
NC_009952.1	437000	5.926	6.962	5.558	190.75	174.738
NC_009952.1	437250	5.35	7.07	5.516	179.308	187.332
NC_009952.1	437500	5.43	6.098	7.364	179.044	188.87
NC_009952.1	437750	4.144	5.758	7.084	199.768	197.234
NC_009952.1	438000	2.846	8.412	4.884	207.958	211.704
NC_009952.1	438250	6.734	11.496	5.274	217.474	217.334
NC_009952.1	438500	8.21	11.28	4.938	218.322	212.432
NC_009952.1	438750	4.966	7.716	3.42	209.526	195.556
NC_009952.1	439000	3.552	9.974	2.094	225.776	189.902
NC_009952.1	439250	4.18	11.914	2.51	219.262	188.416
NC_009952.1	439500	4.852	9.652	4.284	200.686	191.638
NC_009952.1	439750	4.054	6.754	4.526	206.644	192.442
NC_009952.1	440000	10.43	4.986	7.52	217.232	196.186
NC_009952.1	440250	15.076	6.526	10.03	207.222	194.632
NC_009952.1	440500	10.526	5.612	7.768	186.222	178.286
NC_009952.1	440750	9.152	3.264	5.652	184.01	173.312
NC_009952.1	441000	6.204	4.364	6.508	175.988	191.038
NC_009952.1	441250	5.626	5.108	4.832	171.114	200.608
NC_009952.1	441500	8.77	6.464	4.164	184.404	190.13
NC_009952.1	441750	8.328	6.766	4.696	193.862	189.076
NC_009952.1	442000	7.99	8.984	4.528	187.518	192.282
NC_009952.1	442250	7.158	11.776	5.606	189.188	201.1
NC_009952.1	442500	5.53	11.594	4.104	202.444	211.63
NC_009952.1	442750	6.304	9.128	3.02	216.19	206.94
NC_009952.1	443000	11.682	7.576	4.88	209.922	194.776
NC_009952.1	443250	16.46	7.756	6.824	197.06	188.98
NC_009952.1	443500	13.276	10.574	5.612	190.328	174.278
NC_009952.1	443750	7.24	12.392	3.724	176.138	158.952
NC_009952.1	444000	5.548	9.558	5.39	168.604	157.588
NC_009952.1	444250	7.92	8.352	6.958	164.512	162.552
NC_009952.1	444500	9.81	7.014	5.704	158.896	150.864
NC_009952.1	444750	9.816	6.168	5.634	163.17	147.248
NC_009952.1	445000	9	6.978	6.508	159.342	160.708
NC_009952.1	445250	10.648	9.26	7.918	151.482	174.36
NC_009952.1	445500	10.776	9.566	10.714	152.71	180.082
NC_009952.1	445750	9.164	9.468	10.12	160.464	176.374
NC_009952.1	446000	8.9	9.03	7.284	186.028	175.176
NC_009952.1	446250	6.836	8.684	3.782	192.906	170.584
NC_009952.1	446500	10.286	8.77	1.584	189.162	167.68
NC_009952.1	446750	10.548	12.968	4.164	202.214	160.328
NC_009952.1	447000	6.54	15.628	6.046	208.572	168.342
NC_009952.1	447250	6.026	8.09	6.134	196.426	179.834
NC_009952.1	447500	4.802	7.424	4.664	190.706	182.286
NC_009952.1	447750	3.154	11.232	3.566	199.678	191.722
NC_009952.1	448000	3.874	10.816	5.094	198.542	194.21
NC_009952.1	448250	7.99	11.226	4.716	188.802	194.756
NC_009952.1	448500	10.272	10.384	5.794	190.104	185.9
NC_009952.1	448750	8.466	8.1	8.9	194.984	177.514
NC_009952.1	449000	7.226	5.73	10.622	212.948	186.056
NC_009952.1	449250	12.84	6.33	10.502	225.282	215.232
NC_009952.1	449500	15.412	8.564	10.228	224.322	236.504
NC_009952.1	449750	8.45	11.972	7.62	235.788	228.682
NC_009952.1	450000	6.348	13.004	7.926	231.64	212.69
NC_009952.1	450250	10.952	9.454	10.69	217.694	197.75
NC_009952.1	450500	12.498	8.496	7.452	224.026	204.788
NC_009952.1	450750	12.308	8.528	4.364	217.868	196.712
NC_009952.1	451000	12.012	9.67	3.356	209.564	183.44
NC_009952.1	451250	9.962	9.948	2.922	226.296	191.342
NC_009952.1	451500	7.322	6.946	3.864	245.774	205.618
NC_009952.1	451750	6.924	5.654	5.02	231.892	225.492
NC_009952.1	452000	8.252	5.866	4.802	200.468	200.224
NC_009952.1	452250	7.242	6.332	2.832	204.188	182.178
NC_009952.1	452500	7.806	7.562	1.69	211.18	204.256
NC_009952.1	452750	8.894	9.584	5.388	200.272	199.156
NC_009952.1	453000	6.258	10.58	9.422	191.038	184.758
NC_009952.1	453250	5.838	9.7	8.544	184.464	188.188
NC_009952.1	453500	8.988	7.212	6.46	184.116	188.204
NC_009952.1	453750	11.54	5.908	6.672	174.206	171.816
NC_009952.1	454000	8.968	5.496	6.584	182.008	175.528
NC_009952.1	454250	5.166	4.524	4.99	212.204	198.446
NC_009952.1	454500	4.274	6.268	4.038	207.576	194.728
NC_009952.1	454750	3.68	9.002	6.04	202.362	182.556
NC_009952.1	455000	7.874	9.098	6.772	212.644	195.778
NC_009952.1	455250	12.194	6.498	7.446	192.906	197.99
NC_009952.1	455500	7.682	6.482	6.722	180.988	187.25
NC_009952.1	455750	5.056	9.7	4.524	193.646	201.904
NC_009952.1	456000	8.42	8.602	4.696	199.656	190.722
NC_009952.1	456250	7.536	6.188	6.232	197.59	177.026
NC_009952.1	456500	6.978	6.728	6.674	189.282	196.516
NC_009952.1	456750	10.102	6.674	4.506	189.256	197.346
NC_009952.1	457000	8.598	6.662	3.546	199.416	197.91
NC_009952.1	457250	4.696	7.18	2.024	203.642	196.656
NC_009952.1	457500	3.848	5.732	0.928	193.844	178.94
NC_009952.1	457750	6.222	3.712	3.308	202.344	177.128
NC_009952.1	458000	9.866	3.166	7.398	217.884	181.924
NC_009952.1	458250	8.868	9.632	7.848	193.462	172.712
NC_009952.1	458500	4.914	11.816	4.886	167.478	157.102
NC_009952.1	458750	4.786	6.7	2.64	174.682	167.176
NC_009952.1	459000	7.656	6.5	1.796	188.598	188.02
NC_009952.1	459250	8.114	8.624	2.004	181.984	177.25
NC_009952.1	459500	6.682	9.128	4.362	184.336	167.894
NC_009952.1	459750	7.838	9.684	4.594	192.346	183.976
NC_009952.1	460000	9.808	11.712	3.806	214.772	201.79
NC_009952.1	460250	10.584	8.616	4.832	234.858	205.076
NC_009952.1	460500	11.56	4.706	6.176	240.778	204.24
NC_009952.1	460750	10.626	5.164	8.04	257.43	222.964
NC_009952.1	461000	7.538	8.194	7.532	252.132	230.012
NC_009952.1	461250	7.442	8.438	6.328	224.668	214.054
NC_009952.1	461500	9.234	6.916	7.304	207.396	203.758
NC_009952.1	461750	6.586	6.226	6.6	203.228	204.82
NC_009952.1	462000	5.966	5.436	2.824	201.026	208.516
NC_009952.1	462250	6.822	6.988	2.66	219.414	219.756
NC_009952.1	462500	7.146	9.364	5.36	232.886	210.934
NC_009952.1	462750	10.242	9.9	4.758	226.442	211.002
NC_009952.1	463000	9.706	11.216	5.534	220.528	222.96
NC_009952.1	463250	7.444	13.2	5.734	206.112	210.918
NC_009952.1	463500	6.558	13.98	6.196	208.524	201.946
NC_009952.1	463750	7.768	13.784	7.204	213.072	194.578
NC_009952.1	464000	8.736	10.102	4.968	213.58	202.222
NC_009952.1	464250	8.45	8.016	5.36	219.514	213.314
NC_009952.1	464500	7.99	7.84	6.56	209.56	209.794
NC_009952.1	464750	7.936	7.334	4.694	212.718	203.256
NC_009952.1	465000	7.788	4.442	3.914	205.958	201.806
NC_009952.1	465250	7.54	5.268	5.322	197.846	193.562
NC_009952.1	465500	8.068	7.754	5.102	194.47	198.804
NC_009952.1	465750	7.396	4.216	5.956	181.522	206.906
NC_009952.1	466000	6.7	4.366	5.324	187.182	209.634
NC_009952.1	466250	6.99	7.444	7.802	187.802	218.526
NC_009952.1	466500	8.354	8.816	9.29	172.206	217.246
NC_009952.1	466750	9.548	7.548	7.08	181.496	197.564
NC_009952.1	467000	9.57	7.988	7.348	187.844	190.582
NC_009952.1	467250	9.152	12.718	5.084	183.376	199.594
NC_009952.1	467500	10.328	12.946	3.076	208.976	199.796
NC_009952.1	467750	10.91	9.102	3.826	222.198	196.612
NC_009952.1	468000	8.786	9.276	4.084	206.462	205.686
NC_009952.1	468250	7.096	11.41	3.974	193.802	201.494
NC_009952.1	468500	5.716	11.606	4.71	188.598	187.318
NC_009952.1	468750	6.698	10.108	7.388	199.752	185.432
NC_009952.1	469000	9.844	7.532	8.99	229.028	185.708
NC_009952.1	469250	9.818	8.37	7.522	231.75	192.98
NC_009952.1	469500	8.802	9.03	4.904	215.506	198.384
NC_009952.1	469750	8.018	8.016	3.422	208.748	199.104
NC_009952.1	470000	8.426	13.246	4.13	198.558	200.674
NC_009952.1	470250	12.474	18.056	4.216	194.238	213.87
NC_009952.1	470500	16.402	15.27	6.524	211.29	215.464
NC_009952.1	470750	12.932	10.548	6.832	223.494	204.54
NC_009952.1	471000	11.368	9.642	3.55	225.65	207.992
NC_009952.1	471250	11.58	6.468	3.524	227.454	196.544
NC_009952.1	471500	7.496	6.164	4.448	198.506	169.12
NC_009952.1	471750	6.886	13.79	5.764	181.342	164.4
NC_009952.1	472000	6.16	14.42	9.382	193.698	182.518
NC_009952.1	472250	5.544	8.66	10.222	192.852	192.704
NC_009952.1	472500	5.338	8.018	7.53	193.934	194.826
NC_009952.1	472750	4.75	11.326	6.406	190.684	197.354
NC_009952.1	473000	4.682	10.73	8.796	172.632	189.698
NC_009952.1	473250	7.434	10.176	9.226	168.774	190.37
NC_009952.1	473500	10.384	13.34	4.402	182.636	196.676
NC_009952.1	473750	10.28	13.806	6.646	218.028	193.808
NC_009952.1	474000	8.278	14.516	9.732	252.244	200.432
NC_009952.1	474250	7.166	12.448	8.988	235.826	202.878
NC_009952.1	474500	6.752	10.044	8.024	208.02	188.734
NC_009952.1	474750	7.35	15.838	6.204	211.988	190.382
NC_009952.1	475000	8.198	16.026	4.67	196.638	195.544
NC_009952.1	475250	5.722	10.7	3.922	179.164	177.996
NC_009952.1	475500	3.008	9.042	6.338	189.86	165.646
NC_009952.1	475750	2.376	10.182	6.71	181.266	175.28
NC_009952.1	476000	3.448	12.106	7.606	178.896	172.938
NC_009952.1	476250	4.732	9.418	10.144	196.578	180.794
NC_009952.1	476500	3.682	8.194	9.174	194.204	176.264
NC_009952.1	476750	5.002	7.904	6.368	170.04	148.994
NC_009952.1	477000	7.842	5.888	7.24	162.842	150.376
NC_009952.1	477250	8.336	7.498	7.188	178.136	161.73
NC_009952.1	477500	8.912	9.346	5.734	176.804	160.184
NC_009952.1	477750	7.64	9.286	5.362	184.92	171.492
NC_009952.1	478000	6.016	9.268	5.844	192.362	184.08
NC_009952.1	478250	6.406	8.412	7.652	179.72	174.716
NC_009952.1	478500	8.116	6.968	8.302	185.216	186.946
NC_009952.1	478750	7.982	8.572	6.88	186.984	185.316
NC_009952.1	479000	7.2	8.1	6.118	170.986	155.638
NC_009952.1	479250	6.2	8.146	6.486	175.748	167.444
NC_009952.1	479500	6.712	10.318	5.108	194.414	184.51
NC_009952.1	479750	7.716	8.354	3.664	186.956	164.586
NC_009952.1	480000	8.02	3.994	3.602	175.842	166.174
NC_009952.1	480250	8.222	4.572	3.976	179.24	196.69
NC_009952.1	480500	7.392	9.29	4.546	198.446	207.168
NC_009952.1	480750	7.296	7.448	7.388	204.26	180.592
NC_009952.1	481000	5.07	4.642	6.558	180.092	150.388
NC_009952.1	481250	3.944	8.734	3.634	165.732	157.782
NC_009952.1	481500	6.086	10.068	4.356	171.698	176.64
NC_009952.1	481750	4.914	8.002	5.344	170.88	179.804
NC_009952.1	482000	4.636	9.296	5.75	179.56	163.202
NC_009952.1	482250	8.668	11.356	4.938	186.234	156.428
NC_009952.1	482500	10.418	8.432	3.462	197.718	180.978
NC_009952.1	482750	10.466	6.506	2.862	210.324	191.932
NC_009952.1	483000	9.636	9.582	3.496	186.216	177.082
NC_009952.1	483250	9.92	9.986	5.718	175.162	168.186
NC_009952.1	483500	7.896	10.96	7.666	192.694	180.132
NC_009952.1	483750	5.184	9.882	5.374	194.486	191.948
NC_009952.1	484000	5.848	8.768	4.836	179.842	193.906
NC_009952.1	484250	7.282	8.868	7.2	186.028	198.294
NC_009952.1	484500	10.172	9.884	6.306	200.962	205.08
NC_009952.1	484750	10.532	12.7	5.13	199.926	201.028
NC_009952.1	485000	8.444	12.996	2.936	198.218	193.748
NC_009952.1	485250	9.58	11.52	3.708	188.12	185.228
NC_009952.1	485500	11.832	10.608	6.564	177.66	180.586
NC_009952.1	485750	9.848	8.282	5.47	181.446	175.978
NC_009952.1	486000	9.756	7.18	3.21	188.522	160.324
NC_009952.1	486250	10.936	8.934	2.808	204.062	175.612
NC_009952.1	486500	9.05	10.844	2.414	213.268	195.134
NC_009952.1	486750	6.774	10.062	2.556	196.202	185.918
NC_009952.1	487000	5.426	6.546	4.244	185.344	176.608
NC_009952.1	487250	8.45	8.172	5.46	194.516	167.964
NC_009952.1	487500	9.624	9.908	5.962	192.928	175.074
NC_009952.1	487750	6.164	6.406	7.766	189.464	188.74
NC_009952.1	488000	5.054	5.628	7.6	192.03	179.704
NC_009952.1	488250	4.968	8.716	5.71	192.778	177.226
NC_009952.1	488500	4.23	11.88	5.62	190.572	172.298
NC_009952.1	488750	4.15	12.714	5.328	191.546	161.058
NC_009952.1	489000	5.57	9.706	5.112	202.594	161.172
NC_009952.1	489250	5.54	8.106	6.394	221.256	168.382
NC_009952.1	489500	5.296	5.768	6.832	212.926	172.608
NC_009952.1	489750	7.666	4.594	4.826	187.248	183.368
NC_009952.1	490000	6.542	6.696	4.478	201.976	197.316
NC_009952.1	490250	4.15	9.858	4.244	215.442	190.374
NC_009952.1	490500	5.556	13.574	3.636	198.578	176.316
NC_009952.1	490750	7.062	14.124	3.968	189.628	180.216
NC_009952.1	491000	8.018	14.03	4.332	191.842	210.954
NC_009952.1	491250	7.872	13.764	3.356	200.704	224.794
NC_009952.1	491500	7.544	12.346	6.568	220.28	221.734
NC_009952.1	491750	9.702	9.916	11.124	227.394	212.568
NC_009952.1	492000	11.376	5.902	8.27	213.136	204.068
NC_009952.1	492250	13.36	4.15	5.806	198.228	207.608
NC_009952.1	492500	15.154	4.17	6.03	195.06	195.842
NC_009952.1	492750	11.746	4.632	5.87	201.754	177.374
NC_009952.1	493000	8.862	10.95	6.354	208.92	187.63
NC_009952.1	493250	6.576	13.78	4.786	219.288	205.534
NC_009952.1	493500	6.912	9.35	3.908	217.528	203.908
NC_009952.1	493750	8.804	7.46	6.68	199.092	192.174
NC_009952.1	494000	9.538	8.188	7.626	180.1	180.28
NC_009952.1	494250	7.414	9.828	5.122	193.244	185.702
NC_009952.1	494500	6.324	9.394	4.094	217.902	198.97
NC_009952.1	494750	10.396	11.248	4.59	215.868	209.226
NC_009952.1	495000	8.622	13.392	3.78	192.732	206.97
NC_009952.1	495250	10.616	8.704	2.612	172.642	195.546
NC_009952.1	495500	14.578	4.424	3.086	171.044	184.018
NC_009952.1	495750	10.192	6.2	6.006	176.222	180.656
NC_009952.1	496000	5.966	6.908	6.286	181.64	196.956
NC_009952.1	496250	9.352	7.206	3.918	184.458	204.794
NC_009952.1	496500	9.662	7.626	4.408	195.55	228.646
NC_009952.1	496750	7.576	9.302	4.036	196.822	230.876
NC_009952.1	497000	7.25	12.326	3.98	209.342	201.714
NC_009952.1	497250	5.544	10.612	3.892	226.65	194.364
NC_009952.1	497500	7.986	7.502	3.796	206.928	199.408
NC_009952.1	497750	11.832	8.194	4.192	195.818	192.074
NC_009952.1	498000	12.592	9.792	6.134	192.368	184.92
NC_009952.1	498250	11.652	8.186	7.426	183.61	190.322
NC_009952.1	498500	10.458	9.338	7.748	196.036	190.508
NC_009952.1	498750	9.62	8.6	8.326	215.672	198.704
NC_009952.1	499000	9.016	7.452	5.894	222.036	199.234
NC_009952.1	499250	5.62	11.318	6.532	209.718	190.862
[truncated: 15,676 more rows]

## Sheet: Sheet 2 Coverage CDS and IG
# coverage_CDS: Coverage of the protein coding gene; coverage_IG: coverage of the intergenic region between the gene in the same row and the following gene
# Data was calculated based on the sample DNase2; Pearson correlation between CDS and IG coverage: 0.914
ID	Replicon	Type	Start	End	Strand	LocusTag	product	coverage_CDS	coverage_IG
YP_001531351.1	NC_009952.1	CDS	128	1567	+	Dshi_0001	putative oxidoreductase	6.5625	11.8889
YP_001531352.1	NC_009952.1	CDS	1782	6320	+	Dshi_0002	glutamate synthase	7.05243	8.02239
YP_001531354.1	NC_009952.1	CDS	7257	8114	-	Dshi_0004	hypothetical protein	10.2436	3.48598
YP_001531355.1	NC_009952.1	CDS	8220	8924	+	Dshi_0005	hypothetical protein	3.62837	3.98095
YP_001531356.1	NC_009952.1	CDS	9028	9855	+	Dshi_0006	2%2C3%2C4%2C5-tetrahydropyridine-2%2C6-carboxylate N-succinyltransferase	5.15217	6.06996
YP_001531358.1	NC_009952.1	CDS	10683	11255	+	Dshi_0008	hypothetical protein	6.93194	4.72819
YP_001531359.1	NC_009952.1	CDS	11747	11953	-	Dshi_0009	cold-shock DNA-binding domain-containing protein	6.33333	7.90533
YP_001531360.1	NC_009952.1	CDS	12121	12642	-	Dshi_0010	hypothetical protein	3.32184	1.59559
YP_001531361.1	NC_009952.1	CDS	12777	13124	+	Dshi_0011	hypothetical protein	5.96552	2
YP_001531362.1	NC_009952.1	CDS	13129	14268	+	Dshi_0012	succinyl-diaminopimelate desuccinylase	7.00789	17
YP_001531363.1	NC_009952.1	CDS	14265	14693	+	Dshi_0013	N-acetyltransferase GCN5	4.84382	7
YP_001531364.1	NC_009952.1	CDS	14693	15271	+	Dshi_0014	hypothetical protein	5.39378	3.0495
YP_001531365.1	NC_009952.1	CDS	15472	17727	+	Dshi_0015	ribonuclease R	5.43972	6.41722
YP_001531366.1	NC_009952.1	CDS	18179	19426	+	Dshi_0016	lytic murein transglycosylase	3.16346	7.17582
YP_001531367.1	NC_009952.1	CDS	19516	20166	-	Dshi_0017	hypothetical protein	3.71736	2.21739
YP_001531368.1	NC_009952.1	CDS	20326	22629	-	Dshi_0018	multicopper oxidase	5.18967	6.9958
YP_001531369.1	NC_009952.1	CDS	22866	24683	+	Dshi_0019	GTP-binding protein TypA	5.35039	3.98862
YP_001531370.1	NC_009952.1	CDS	25297	26019	-	Dshi_0020	putative transcriptional regulator	5.08575	10.234
YP_001531371.1	NC_009952.1	CDS	25973	26377	-	Dshi_0021	hypothetical protein	9.08395	4.66667
YP_001531372.1	NC_009952.1	CDS	26400	26954	+	Dshi_0022	hypothetical protein	9.1964	11.4889
YP_001531373.1	NC_009952.1	CDS	26998	27618	+	Dshi_0023	ribonuclease HII	4.38808	7.72917
YP_001531374.1	NC_009952.1	CDS	27713	28819	+	Dshi_0024	adenine-specific methyltransferase	7.20958	8.21846
YP_001531375.1	NC_009952.1	CDS	29143	29814	+	Dshi_0025	transcriptional activator anti-ECFsigma factor	4.81101	3.8
YP_001531376.1	NC_009952.1	CDS	29888	30529	+	Dshi_0026	NAD-dependent epimerase%2Fdehydratase	5.88629	10.24
YP_001531377.1	NC_009952.1	CDS	30653	31807	-	Dshi_0027	alkane 1-monooxygenase	8.09091	7
YP_001531378.1	NC_009952.1	CDS	31815	32909	-	Dshi_0028	A%2FG-specific adenine glycosylase	3.15068	2.13793
YP_001531379.1	NC_009952.1	CDS	32995	33507	+	Dshi_0029	hypothetical protein	6.1462	4
YP_001531380.1	NC_009952.1	CDS	33519	34190	+	Dshi_0030	putative thiol-disulfide oxidoreductase D	6.34524	9.64865
YP_001531381.1	NC_009952.1	CDS	34226	35239	-	Dshi_0031	tetraacyldisaccharide 4%27-kinase	5.12821	6
YP_001531382.1	NC_009952.1	CDS	35239	36555	-	Dshi_0032	three-deoxy-D-manno-octulosonic-acid transferase domain-containing protein	5.49127	0.703704
YP_001531383.1	NC_009952.1	CDS	36716	36907	-	Dshi_0033	hypothetical protein	0.963542	3.75
YP_001531384.1	NC_009952.1	CDS	36904	37551	-	Dshi_0034	ATP-dependent protease La	9.10494	5
YP_001531385.1	NC_009952.1	CDS	37578	38489	-	Dshi_0035	thioredoxin domain-containing protein	8.42763	8.2
YP_001531386.1	NC_009952.1	CDS	38563	39351	-	Dshi_0036	exodeoxyribonuclease III	3.8403	6.05263
YP_001531387.1	NC_009952.1	CDS	39692	40216	+	Dshi_0037	hypothetical protein	5.70286	3.65438
YP_001531388.1	NC_009952.1	CDS	40432	41118	-	Dshi_0038	two component transcriptional regulator	6.33479	2.125
YP_001531389.1	NC_009952.1	CDS	41277	42347	+	Dshi_0039	GTP cyclohydrolase II	2.82446	5.24138
YP_001531390.1	NC_009952.1	CDS	42375	42662	+	Dshi_0040	hypothetical protein	5.27083	6.875
YP_001531391.1	NC_009952.1	CDS	42669	43163	+	Dshi_0041	hypothetical protein	4.83838	4
YP_001531392.1	NC_009952.1	CDS	43160	43816	-	Dshi_0042	alanine racemase domain-containing protein	5.13394	4.78409
YP_001531393.1	NC_009952.1	CDS	43903	44862	-	Dshi_0043	porin	7.93958	7.61258
YP_001531394.1	NC_009952.1	CDS	45163	45633	+	Dshi_0044	hypothetical protein	4.50531	6.25
YP_001531395.1	NC_009952.1	CDS	45640	46014	-	Dshi_0045	hypothetical protein	5.63467	5.68212
YP_001531396.1	NC_009952.1	CDS	46315	46704	+	Dshi_0046	hypothetical protein	7.58462	9.37367
YP_001531397.1	NC_009952.1	CDS	46984	47406	-	Dshi_0047	hypothetical protein	10.6738	7.98718
YP_001531398.1	NC_009952.1	CDS	47483	48445	-	Dshi_0048	putative transposase	9.34164	6.20388
YP_001531399.1	NC_009952.1	CDS	48547	48753	+	Dshi_0049	hypothetical protein	4.03382	5
YP_001531400.1	NC_009952.1	CDS	48750	49232	-	Dshi_0050	hypothetical protein	10.1636	3
YP_001531401.1	NC_009952.1	CDS	49229	49645	-	Dshi_0051	hypothetical protein	3.68585	0
YP_001531402.1	NC_009952.1	CDS	49656	49868	-	Dshi_0052	hypothetical protein	3.92488	2.36842
YP_001531403.1	NC_009952.1	CDS	49943	51163	+	Dshi_0053	hypothetical protein	3.15233	2
YP_001531404.1	NC_009952.1	CDS	51142	51732	-	Dshi_0054	glutathione S-transferase-like protein	4.022	2
YP_001531405.1	NC_009952.1	CDS	51747	52772	-	Dshi_0055	DNA polymerase III subunit delta	4.85478	5
YP_001531406.1	NC_009952.1	CDS	52769	53263	-	Dshi_0056	hypothetical protein	2.34141	3
YP_001531407.1	NC_009952.1	CDS	53250	55859	-	Dshi_0057	leucyl-tRNA synthetase	6.21686	11.3253
YP_001531408.1	NC_009952.1	CDS	55941	56645	-	Dshi_0058	outer membrane lipoprotein carrier protein	7.48511	5.5
YP_001531409.1	NC_009952.1	CDS	56686	59673	-	Dshi_0059	DNA translocase	5.33133	11.2667
YP_001531410.1	NC_009952.1	CDS	59687	60868	-	Dshi_0060	class I%2FII aminotransferase	6.91878	9.176
YP_001531411.1	NC_009952.1	CDS	60992	62323	-	Dshi_0061	amidase	4.58784	4.84127
YP_001531412.1	NC_009952.1	CDS	62385	63650	+	Dshi_0062	2-octaprenyl-6-methoxyphenol hydroxylase	6.63507	3.05645
YP_001531413.1	NC_009952.1	CDS	63773	64567	-	Dshi_0063	inositol-phosphate phosphatase	5.31321	4.42857
YP_001531414.1	NC_009952.1	CDS	64554	65900	-	Dshi_0064	peptidase U62 modulator of DNA gyrase	6.03341	6.22785
YP_001531415.1	NC_009952.1	CDS	65978	67468	-	Dshi_0065	hypothetical protein	3.98323	5.2735
YP_001531416.1	NC_009952.1	CDS	67584	68342	+	Dshi_0066	dehydrogenase%2Freductase	4.42029	7
YP_001531417.1	NC_009952.1	CDS	68339	69085	+	Dshi_0067	enoyl-CoA hydratase%2Fisomerase	5.68005	4
YP_001531418.1	NC_009952.1	CDS	69090	69674	-	Dshi_0068	lipoprotein	3.77265	2.14103
YP_001531419.1	NC_009952.1	CDS	69751	70632	-	Dshi_0069	auxin efflux carrier	5.42517	5.85227
YP_001531420.1	NC_009952.1	CDS	70719	71045	+	Dshi_0070	hemimethylated DNA-binding protein	11.3945	9.5102
YP_001531421.1	NC_009952.1	CDS	71093	72676	-	Dshi_0071	gamma-glutamyltransferase	8.65215	9.19048
YP_001531422.1	NC_009952.1	CDS	72738	73247	-	Dshi_0072	serine-protein kinase rsbW	5.41373	6
YP_001531423.1	NC_009952.1	CDS	73262	73594	-	Dshi_0073	anti-sigma-factor antagonist rsbV	4.45946	4.9505
YP_001531424.1	NC_009952.1	CDS	73694	74872	+	Dshi_0074	acetyl-CoA acetyltransferase	4.97964	7.13962
YP_001531425.1	NC_009952.1	CDS	75136	75378	-	Dshi_0075	hypothetical protein	4.97942	7.97716
YP_001531426.1	NC_009952.1	CDS	75771	76007	+	Dshi_0076	hypothetical protein	1.8481	2
YP_001531427.1	NC_009952.1	CDS	76020	76910	+	Dshi_0077	hypothetical protein	6.6431	13.3864
YP_001531428.1	NC_009952.1	CDS	76953	77537	+	Dshi_0078	hypothetical protein	7.98632	4.05586
YP_001531429.1	NC_009952.1	CDS	78091	78972	+	Dshi_0079	lipid A biosynthesis acyltransferase	5.91156	5
YP_001531430.1	NC_009952.1	CDS	78969	79955	-	Dshi_0080	hypothetical protein	6.37893	8.42857
YP_001531431.1	NC_009952.1	CDS	80080	81186	-	Dshi_0081	3-isopropylmalate dehydrogenase	5.54833	5.53247
YP_001531432.1	NC_009952.1	CDS	81262	82386	-	Dshi_0082	hypothetical protein	5.65244	3.76636
YP_001531433.1	NC_009952.1	CDS	82492	83097	-	Dshi_0083	isopropylmalate isomerase small subunit	6.43234	4
YP_001531434.1	NC_009952.1	CDS	83135	83662	-	Dshi_0084	hypothetical protein	6.68939	11.9722
YP_001531435.1	NC_009952.1	CDS	83697	85100	-	Dshi_0085	isopropylmalate isomerase large subunit	8.36396	6.60703
YP_001531436.1	NC_009952.1	CDS	85412	86014	+	Dshi_0086	SOUL heme-binding protein	7.3665	6.675
YP_001531437.1	NC_009952.1	CDS	86213	86545	+	Dshi_0087	iojap family protein	5.16817	12
YP_001531438.1	NC_009952.1	CDS	86564	87034	+	Dshi_0088	rRNA large subunit methyltransferase	3.8535	1.68
YP_001531439.1	NC_009952.1	CDS	87158	88675	+	Dshi_0089	phosphoglyceromutase	5.65349	6
YP_001531440.1	NC_009952.1	CDS	88672	89775	+	Dshi_0090	peptidase M23B	5.19293	1.44444
YP_001531441.1	NC_009952.1	CDS	89783	91120	+	Dshi_0091	carboxyl-terminal protease	6.23767	9
YP_001531442.1	NC_009952.1	CDS	91122	91604	+	Dshi_0092	NUDIX hydrolase	2.9648	6.40614
YP_001531443.1	NC_009952.1	CDS	91896	92264	-	Dshi_0093	hypothetical protein	9.52575	8.84459
YP_001531444.1	NC_009952.1	CDS	92411	93343	-	Dshi_0094	hypothetical protein	7.58521	6.66667
YP_001531445.1	NC_009952.1	CDS	93348	94247	-	Dshi_0095	hypothetical protein	5.58222	2
YP_001531446.1	NC_009952.1	CDS	94244	94774	-	Dshi_0096	hypothetical protein	3.25047	3.47507
YP_001531447.1	NC_009952.1	CDS	95154	95567	-	Dshi_0097	hypothetical protein	4.60145	5
YP_001531448.1	NC_009952.1	CDS	95564	96019	-	Dshi_0098	hypothetical protein	3.52851	6.02797
YP_001531449.1	NC_009952.1	CDS	96161	96931	-	Dshi_0099	hypothetical protein	6.20623	3.04348
YP_001531450.1	NC_009952.1	CDS	96999	98882	-	Dshi_0100	putative transposase	6.54246	9.2725
YP_001531451.1	NC_009952.1	CDS	99281	99538	+	Dshi_0101	hypothetical protein	6.10853	7.84818
YP_001531452.1	NC_009952.1	CDS	99840	102824	+	Dshi_0102	DNA polymerase III subunit alpha	5.31055	1.85047
YP_001531453.1	NC_009952.1	CDS	102930	104042	+	Dshi_0103	alcohol dehydrogenase class III%2FS-%28hydroxymethyl%29glutathione dehydrogenase	6.91554	11.5
YP_001531454.1	NC_009952.1	CDS	104039	104527	+	Dshi_0104	N-acetyltransferase GCN5	8.06135	13.4615
YP_001531455.1	NC_009952.1	CDS	104539	105249	+	Dshi_0105	hypothetical protein	10.4051	10
YP_001531456.1	NC_009952.1	CDS	105246	105869	-	Dshi_0106	transcriptional regulator	5.33173	3.47107
YP_001531457.1	NC_009952.1	CDS	105989	106960	+	Dshi_0107	ferritin-like protein	4.92284	7
YP_001531458.1	NC_009952.1	CDS	106968	107909	-	Dshi_0108	hypothetical protein	9.91083	9.84896
YP_001531459.1	NC_009952.1	CDS	108100	109035	+	Dshi_0109	auxin efflux carrier	7.79274	7
YP_001531460.1	NC_009952.1	CDS	109035	109487	+	Dshi_0110	hypothetical protein	1.77925	3
YP_001531461.1	NC_009952.1	CDS	109578	110813	-	Dshi_0111	transmembrane transporter	6.95874	2.90909
YP_001531462.1	NC_009952.1	CDS	110834	112003	+	Dshi_0112	AFG1 family ATPase	5.63846	5.21053
YP_001531463.1	NC_009952.1	CDS	112059	112541	-	Dshi_0113	redoxin	7.91097	6.25
YP_001531464.1	NC_009952.1	CDS	112628	113833	+	Dshi_0114	pyridine nucleotide-disulfide oxidoreductase family protein	6.29022	3
YP_001531465.1	NC_009952.1	CDS	113830	114387	+	Dshi_0115	putative methyltransferase	6.74731	5.55479
YP_001531466.1	NC_009952.1	CDS	114678	115730	-	Dshi_0116	TRAP dicarboxylate transporter subunit DctP	5.66477	9.37046
YP_001531467.1	NC_009952.1	CDS	116582	117397	-	Dshi_0117	methionine aminopeptidase	8.67157	9.125
YP_001531468.1	NC_009952.1	CDS	117444	118178	-	Dshi_0118	sugar fermentation stimulation protein A	8.53878	7.16
YP_001531469.1	NC_009952.1	CDS	118227	118955	+	Dshi_0119	molybdenum cofactor biosynthesis protein MogA	7.24691	7
YP_001531470.1	NC_009952.1	CDS	118952	119677	+	Dshi_0120	N-acetyltransferase GCN5	5.83058	4
YP_001531471.1	NC_009952.1	CDS	119674	120249	+	Dshi_0121	peroxidase-like protein	4.63542	9
YP_001531472.1	NC_009952.1	CDS	120246	121178	+	Dshi_0122	OmpA%2FMotB domain-containing protein	6.56699	7
YP_001531473.1	NC_009952.1	CDS	121186	122094	-	Dshi_0123	transcriptional regulator	6.27283	8.2449
YP_001531474.1	NC_009952.1	CDS	122240	122824	-	Dshi_0124	intracellular protease	7.2735	7.05
YP_001531475.1	NC_009952.1	CDS	122863	124881	-	Dshi_0125	NADPH:2%2C4-dienoyl-CoA reductase	5.77316	4.19048
YP_001531476.1	NC_009952.1	CDS	124985	125401	-	Dshi_0126	hypothetical protein	3.57314	3
YP_001531477.1	NC_009952.1	CDS	125398	126168	-	Dshi_0127	hypothetical protein	7.84176	11.5917
YP_001531478.1	NC_009952.1	CDS	126287	126946	-	Dshi_0128	hypothetical protein	6.5197	11.8621
YP_001531479.1	NC_009952.1	CDS	126918	128651	-	Dshi_0129	dihydroxy-acid dehydratase	6.51903	4.4
YP_001531480.1	NC_009952.1	CDS	128795	129697	+	Dshi_0130	abortive infection protein	5.57364	9.02985
YP_001531481.1	NC_009952.1	CDS	129763	130725	+	Dshi_0131	acetyl-CoA carboxylase	7.11423	9
YP_001531482.1	NC_009952.1	CDS	130730	131998	+	Dshi_0132	folylpolyglutamate synthase	7.18046	4.48571
YP_001531483.1	NC_009952.1	CDS	132102	133061	+	Dshi_0133	putative type I secretion target repeat protein	8.23125	6
YP_001531484.1	NC_009952.1	CDS	133058	133351	-	Dshi_0134	pterin-4-alpha-carbinolamine dehydratase	5.81973	4
YP_001531485.1	NC_009952.1	CDS	133351	134571	-	Dshi_0135	hypothetical protein	6.60278	1.63462
YP_001531486.1	NC_009952.1	CDS	134622	135395	-	Dshi_0136	cytosolic glycerophosphoryl diester phosphodiesterase	4.60465	2.5
YP_001531487.1	NC_009952.1	CDS	135392	135859	-	Dshi_0137	endoribonuclease L-PSP	5.19017	3.625
YP_001531488.1	NC_009952.1	CDS	135882	137189	-	Dshi_0138	type I secretion membrane fusion protein	5.49924	3
YP_001531489.1	NC_009952.1	CDS	137186	138925	-	Dshi_0139	type I secretion system ATPase	9.6023	3.55172
YP_001531490.1	NC_009952.1	CDS	139098	139919	+	Dshi_0140	VacJ family lipoprotein	4.84185	8
YP_001531491.1	NC_009952.1	CDS	139909	140529	+	Dshi_0141	toluene tolerance family protein	6.33011	10.8727
YP_001531492.1	NC_009952.1	CDS	140693	142882	-	Dshi_0142	penicillin-binding protein	4.82877	4.31646
YP_001531493.1	NC_009952.1	CDS	143197	143535	+	Dshi_0143	nitrogen regulatory protein P-II	7.0649	7.77778
YP_001531494.1	NC_009952.1	CDS	143570	144883	+	Dshi_0144	ammonium transporter	5.94749	6.30247
YP_001531495.1	NC_009952.1	CDS	145044	146222	-	Dshi_0145	aromatic amino acid aminotransferase	4.57761	4.2
YP_001531496.1	NC_009952.1	CDS	146231	147106	-	Dshi_0146	3-mercaptopyruvate sulfurtransferase	6.96689	7.77352
YP_001531497.1	NC_009952.1	CDS	147392	147874	-	Dshi_0147	SsrA-binding protein	7.40166	8.34375
YP_001531498.1	NC_009952.1	CDS	147905	148354	-	Dshi_0148	N-acetyltransferase GCN5	7.17333	9
YP_001531499.1	NC_009952.1	CDS	148351	149226	-	Dshi_0149	dihydrodipicolinate synthase	7.52854	4.42286
YP_001531500.1	NC_009952.1	CDS	149400	151349	+	Dshi_0150	putative lytic transglycosylase catalytic subunit	7.99487	7.61538
YP_001531501.1	NC_009952.1	CDS	151387	152265	-	Dshi_0151	hypothetical protein	7.23663	8
YP_001531502.1	NC_009952.1	CDS	152262	152954	-	Dshi_0152	hypothetical protein	3.5974	2
YP_001531503.1	NC_009952.1	CDS	153035	154093	+	Dshi_0153	FAD dependent oxidoreductase	4.64117	4.90164
YP_001531504.1	NC_009952.1	CDS	154275	154820	-	Dshi_0154	NADPH-dependent FMN reductase	7.32967	7.55899
YP_001531505.1	NC_009952.1	CDS	155531	155887	+	Dshi_0155	putative LrgA family protein	9.03641	2
YP_001531506.1	NC_009952.1	CDS	155880	156596	+	Dshi_0156	LrgB family protein	6.43236	11.0769
YP_001531507.1	NC_009952.1	CDS	156608	157222	+	Dshi_0157	cob%28I%29alamin adenosyltransferase	8.10732	6.62449
YP_001531508.1	NC_009952.1	CDS	157466	161173	-	Dshi_0158	cobaltochelatase	5.86273	2.22857
YP_001531509.1	NC_009952.1	CDS	161242	161751	-	Dshi_0159	hypothetical protein	3.33922	2.3569
YP_001531510.1	NC_009952.1	CDS	162047	163126	-	Dshi_0160	cobalamin biosynthesis protein CobW	5.92407	9
YP_001531511.1	NC_009952.1	CDS	163128	163817	-	Dshi_0161	putative cobalt transporter subunit CbtA	7.26522	3
YP_001531512.1	NC_009952.1	CDS	163833	164030	-	Dshi_0162	hypothetical protein	6.09596	7.75806
YP_001531513.1	NC_009952.1	CDS	164463	167915	+	Dshi_0163	chromosome segregation protein SMC	5.42688	9.1267
YP_001531514.1	NC_009952.1	CDS	168135	169304	-	Dshi_0164	lytic murein transglycosylase	7.83077	10.2581
YP_001531515.1	NC_009952.1	CDS	169365	170276	-	Dshi_0165	cobalamin biosynthesis protein	5.40899	8
YP_001531516.1	NC_009952.1	CDS	170273	171229	-	Dshi_0166	threonine-phosphate decarboxylase	5.27795	9.75
YP_001531517.1	NC_009952.1	CDS	171226	171609	-	Dshi_0167	hypothetical protein	5.4349	8.39643
YP_001531518.1	NC_009952.1	CDS	171888	172247	+	Dshi_0168	response regulator receiver protein	9.23611	9.73786
YP_001531519.1	NC_009952.1	CDS	172349	173338	-	Dshi_0169	putative glutathione S-transferase	6.72424	8.32047
YP_001531520.1	NC_009952.1	CDS	173674	173919	+	Dshi_0170	hypothetical protein	9.58537	8.5
YP_001531521.1	NC_009952.1	CDS	173916	175166	+	Dshi_0171	sirohydrochlorin cobaltochelatase	4.03197	2
YP_001531522.1	NC_009952.1	CDS	175166	176704	+	Dshi_0172	precorrin-8X methylmutase	6.15724	6.08333
YP_001531523.1	NC_009952.1	CDS	176787	177989	+	Dshi_0173	decarboxylating precorrin-6Y C%285%2C15%29-methyltransferase	5.05819	5
YP_001531524.1	NC_009952.1	CDS	177986	178687	+	Dshi_0174	precorrin-2 C%2820%29-methyltransferase	7.10541	9
YP_001531525.1	NC_009952.1	CDS	178678	180483	+	Dshi_0175	precorrin-3B C%2817%29-methyltransferase	6.70266	9.216
YP_001531526.1	NC_009952.1	CDS	180607	181383	+	Dshi_0176	precorrin-4 C%2811%29-methyltransferase	5.45045	2.93548
YP_001531527.1	NC_009952.1	CDS	181444	181797	+	Dshi_0177	hypothetical protein	7.09887	4
YP_001531528.1	NC_009952.1	CDS	181801	182973	-	Dshi_0178	class I%2FII aminotransferase	7.04604	4.25333
YP_001531529.1	NC_009952.1	CDS	183047	183610	+	Dshi_0179	peptide deformylase	7.24823	5.59459
YP_001531530.1	NC_009952.1	CDS	183683	184189	+	Dshi_0180	peptide deformylase	5.86193	11
YP_001531531.1	NC_009952.1	CDS	184186	185085	+	Dshi_0181	methionyl-tRNA formyltransferase	7.84889	8.25472
YP_001531532.1	NC_009952.1	CDS	185190	185663	-	Dshi_0182	ribonuclease H	6.37764	4
YP_001531533.1	NC_009952.1	CDS	185656	186255	-	Dshi_0183	type 11 methyltransferase	3.92833	3
YP_001531534.1	NC_009952.1	CDS	186252	186704	-	Dshi_0184	hypothetical protein	6.2053	10.6341
YP_001531535.1	NC_009952.1	CDS	186744	187694	-	Dshi_0185	phosphatidate cytidylyltransferase	10.7445	11
YP_001531536.1	NC_009952.1	CDS	187691	188344	-	Dshi_0186	phospholipid%2Fglycerol acyltransferase	5.21407	5.70833
YP_001531537.1	NC_009952.1	CDS	188367	188981	-	Dshi_0187	amino-acid exporter protein	5.80163	2.30271
YP_001531538.1	NC_009952.1	CDS	189644	190600	-	Dshi_0188	4-hydroxy-3-methylbut-2-enyl diphosphate reductase	7.01463	11.6194
YP_001531539.1	NC_009952.1	CDS	190754	191188	+	Dshi_0189	putative cytochrome c class I	6.82529	6.8
YP_001531540.1	NC_009952.1	CDS	191192	191707	-	Dshi_0190	hypothetical protein	6.18411	6
YP_001531541.1	NC_009952.1	CDS	191718	192290	-	Dshi_0191	hypothetical protein	5.04712	8.29167
YP_001531542.1	NC_009952.1	CDS	192409	192978	+	Dshi_0192	2-amino-4-hydroxy-6-hydroxymethyldihydropteridine pyrophosphokinase	7.68947	10.2025
YP_001531543.1	NC_009952.1	CDS	193056	193412	+	Dshi_0193	DNA-directed RNA polymerase subunit omega	3.05042	2
YP_001531544.1	NC_009952.1	CDS	193417	195561	+	Dshi_0194	GTP pyrophosphokinase	7.44476	0
YP_001531545.1	NC_009952.1	CDS	195599	196255	+	Dshi_0195	hypothetical protein	7.15373	15.7407
YP_001531546.1	NC_009952.1	CDS	196281	197045	+	Dshi_0196	pyridoxine 5%27-phosphate synthase	8.36209	10
YP_001531547.1	NC_009952.1	CDS	197042	197704	+	Dshi_0197	hypothetical protein	3.79638	2.02128
YP_001531548.1	NC_009952.1	CDS	197844	198263	+	Dshi_0198	4%27-phosphopantetheinyl transferase	7.64048	5.36842
YP_001531549.1	NC_009952.1	CDS	198319	199104	+	Dshi_0199	signal peptidase I	6.96438	7
YP_001531550.1	NC_009952.1	CDS	199101	199790	+	Dshi_0200	ribonuclease III	4.47681	2.5
YP_001531551.1	NC_009952.1	CDS	199783	200709	+	Dshi_0201	GTP-binding protein Era	7.33549	8
YP_001531552.1	NC_009952.1	CDS	200713	201045	+	Dshi_0202	hypothetical protein	3.41141	0.257143
YP_001531553.1	NC_009952.1	CDS	201114	201839	+	Dshi_0203	DNA repair protein RecO	3.97796	3
YP_001531554.1	NC_009952.1	CDS	201901	203595	-	Dshi_0204	acyl-CoA dehydrogenase	6.83127	13.5668
YP_001531555.1	NC_009952.1	CDS	203871	204635	+	Dshi_0205	hypothetical protein	3.60784	2
YP_001531556.1	NC_009952.1	CDS	204628	205515	-	Dshi_0206	hypothetical protein	6.5777	7.96341
YP_001531557.1	NC_009952.1	CDS	205596	205865	-	Dshi_0207	phosphotransferase system	12.8741	15.1667
YP_001531558.1	NC_009952.1	CDS	205876	206265	-	Dshi_0208	PTS system transporter subunit IIA	10.1769	11.4872
YP_001531559.1	NC_009952.1	CDS	206303	207205	-	Dshi_0209	hypothetical protein	9.01107	3.57143
YP_001531560.1	NC_009952.1	CDS	207218	207655	-	Dshi_0210	HPr kinase%2Fphosphorylase	3.94521	10
YP_001531561.1	NC_009952.1	CDS	207658	209376	-	Dshi_0211	integral membrane sensor signal transduction histidine kinase	7.64514	6
YP_001531562.1	NC_009952.1	CDS	209373	210074	-	Dshi_0212	two component transcriptional regulator	5.07265	13.2522
YP_001531563.1	NC_009952.1	CDS	210410	212008	+	Dshi_0213	phosphoenolpyruvate carboxykinase	6.82051	5.30645
YP_001531564.1	NC_009952.1	CDS	212131	213006	-	Dshi_0214	3-hydroxybutyryl-CoA dehydrogenase	6.39612	5.70988
YP_001531565.1	NC_009952.1	CDS	213167	214024	+	Dshi_0215	hypothetical protein	8.55361	7.55882
YP_001531566.1	NC_009952.1	CDS	214091	215017	-	Dshi_0216	electron transfer flavoprotein subunit alpha	8.01834	6
YP_001531567.1	NC_009952.1	CDS	215017	215775	-	Dshi_0217	electron transfer flavoprotein subunit beta	10.1555	11.5153
YP_001531568.1	NC_009952.1	CDS	216003	216575	-	Dshi_0218	putative ATP--cobalamin adenosyltransferase	9.65096	7
YP_001531569.1	NC_009952.1	CDS	216579	216794	-	Dshi_0219	hypothetical protein	4.83333	2.16279
YP_001531570.1	NC_009952.1	CDS	216879	217712	-	Dshi_0220	putative oxidoreductase NAD-%2FNADP-dependent	3.35372	1.73684
YP_001531571.1	NC_009952.1	CDS	217806	220139	+	Dshi_0221	DNA topoisomerase IV subunit A	5.71637	4
YP_001531572.1	NC_009952.1	CDS	220158	220832	+	Dshi_0222	hypothetical protein	5.16741	5.06522
YP_001531573.1	NC_009952.1	CDS	220923	222098	+	Dshi_0223	elongation factor Tu	4.43963	3.10959
YP_001531574.1	NC_009952.1	CDS	222170	223045	-	Dshi_0224	hypothetical protein	8.33904	8.5631
YP_001531575.1	NC_009952.1	CDS	223884	224186	+	Dshi_0225	hypothetical protein	9.29373	1.76
YP_001531576.1	NC_009952.1	CDS	224310	224642	-	Dshi_0226	hypothetical protein	4.13814	5
YP_001531577.1	NC_009952.1	CDS	224639	225388	-	Dshi_0227	N-formylglutamate amidohydrolase	8.35733	8.24359
YP_001531578.1	NC_009952.1	CDS	225543	226991	+	Dshi_0228	pyruvate kinase	7.62733	2
YP_001531579.1	NC_009952.1	CDS	226996	227220	+	Dshi_0229	hypothetical protein	5.69333	7.72126
YP_001531580.1	NC_009952.1	CDS	227567	227767	+	Dshi_0230	50S ribosomal protein L35	5.70647	7
YP_001531581.1	NC_009952.1	CDS	227780	228145	+	Dshi_0231	50S ribosomal protein L20	6.24863	5.40154
YP_001531582.1	NC_009952.1	CDS	228403	229473	+	Dshi_0232	hypothetical protein	7.15219	5.30573
YP_001531583.1	NC_009952.1	CDS	229629	231512	+	Dshi_0233	putative citrate transporter	6.94427	5.83784
YP_001531584.1	NC_009952.1	CDS	231585	232649	+	Dshi_0234	hypothetical protein	8.20751	3.19672
YP_001531585.1	NC_009952.1	CDS	232709	233782	+	Dshi_0235	phenylalanyl-tRNA synthetase subunit alpha	8.98231	6.86286
YP_001531586.1	NC_009952.1	CDS	233956	234210	+	Dshi_0236	hypothetical protein	6.20392	6.87569
YP_001531587.1	NC_009952.1	CDS	234571	236967	+	Dshi_0237	phenylalanyl-tRNA synthetase subunit beta	5.82728	6.66667
YP_001531588.1	NC_009952.1	CDS	237254	237724	+	Dshi_0238	hypothetical protein	6.4862	3
YP_001531589.1	NC_009952.1	CDS	237729	238490	-	Dshi_0239	aspartate dehydrogenase	9.05118	8
YP_001531590.1	NC_009952.1	CDS	238487	239185	-	Dshi_0240	glutathione S-transferase domain-containing protein	5.54936	8.15333
YP_001531591.1	NC_009952.1	CDS	239334	239729	+	Dshi_0241	large conductance mechanosensitive channel protein	14.9975	8.7931
YP_001531592.1	NC_009952.1	CDS	239815	240792	+	Dshi_0242	hypothetical protein	8.70654	7
YP_001531593.1	NC_009952.1	CDS	240789	241940	+	Dshi_0243	acyltransferase family protein	5.53038	3
YP_001531594.1	NC_009952.1	CDS	241950	243065	-	Dshi_0244	alanine dehydrogenase	4.04839	3.42857
YP_001531595.1	NC_009952.1	CDS	243155	243664	+	Dshi_0245	transcriptional regulator	4.80588	5.45161
YP_001531596.1	NC_009952.1	CDS	243756	243962	-	Dshi_0246	30S ribosomal protein S21	4.04348	2.77236
YP_001531597.1	NC_009952.1	CDS	244084	244782	+	Dshi_0247	hypothetical protein	3.97282	7
YP_001531598.1	NC_009952.1	CDS	244793	245779	+	Dshi_0248	quinone oxidoreductase putative PIG3	4.86626	8.22849
YP_001531599.1	NC_009952.1	CDS	246115	246699	-	Dshi_0249	efflux transporter	5.0547	6.10638
YP_001531600.1	NC_009952.1	CDS	246745	249237	-	Dshi_0250	efflux transporter	5.5014	8
YP_001531601.1	NC_009952.1	CDS	249241	250392	-	Dshi_0251	efflux transporter	5.84635	9.77215
YP_001531602.1	NC_009952.1	CDS	250470	251144	+	Dshi_0252	transcriptional regulator	12.1081	7.22807
YP_001531603.1	NC_009952.1	CDS	251200	252759	+	Dshi_0253	acyl-CoA synthetase%2FAMP-acid ligase II	7.00769	4.15625
YP_001531604.1	NC_009952.1	CDS	252790	253431	-	Dshi_0254	ribonuclease T2	6.6433	8.52532
YP_001531605.1	NC_009952.1	CDS	253588	254340	+	Dshi_0255	hypothetical protein	7.0571	1.75
YP_001531606.1	NC_009952.1	CDS	254419	254667	-	Dshi_0256	hypothetical protein	10.8594	8.45902
YP_001531607.1	NC_009952.1	CDS	254727	256076	-	Dshi_0257	peptidase S8%2FS53 subtilisin kexin sedolisin	6.18148	5.89286
YP_001531608.1	NC_009952.1	CDS	256271	256471	+	Dshi_0258	preprotein translocase subunit SecE	3.73632	4.95567
YP_001531609.1	NC_009952.1	CDS	256673	257206	+	Dshi_0259	NusG antitermination factor	6.89326	8.1619
YP_001531610.1	NC_009952.1	CDS	257310	257735	+	Dshi_0260	50S ribosomal protein L11	4.79577	8
YP_001531611.1	NC_009952.1	CDS	257737	258435	+	Dshi_0261	50S ribosomal protein L1	5.12303	6.14124
YP_001531612.1	NC_009952.1	CDS	258788	259516	+	Dshi_0262	hypothetical protein	4.96845	9.75194
YP_001531613.1	NC_009952.1	CDS	259644	260429	+	Dshi_0263	FkbM family methyltransferase	8.79389	7.10714
YP_001531614.1	NC_009952.1	CDS	260484	261542	+	Dshi_0264	hypothetical protein	7.54958	5.98649
YP_001531615.1	NC_009952.1	CDS	261837	262355	+	Dshi_0265	50S ribosomal protein L10	11.4316	6.33784
YP_001531616.1	NC_009952.1	CDS	262428	262808	+	Dshi_0266	50S ribosomal protein L7%2FL12	9.41732	6.2029
YP_001531617.1	NC_009952.1	CDS	262945	264294	+	Dshi_0267	hypothetical protein	7.7237	3.47166
YP_001531618.1	NC_009952.1	CDS	264787	268923	+	Dshi_0268	DNA-directed RNA polymerase subunit beta	7.53541	8.23232
YP_001531619.1	NC_009952.1	CDS	269021	273268	+	Dshi_0269	DNA-directed RNA polymerase subunit beta%27	7.97717	6.16447
YP_001531620.1	NC_009952.1	CDS	273419	274324	+	Dshi_0270	hypothetical protein	4.5883	7.4417
YP_001531621.1	NC_009952.1	CDS	274606	274977	+	Dshi_0271	30S ribosomal protein S12	5.75806	3.35714
YP_001531622.1	NC_009952.1	CDS	274990	275460	+	Dshi_0272	30S ribosomal protein S7	5.7155	9
YP_001531623.1	NC_009952.1	CDS	275486	277603	+	Dshi_0273	elongation factor G	6.02502	4.60714
YP_001531624.1	NC_009952.1	CDS	277686	278861	+	Dshi_0274	elongation factor Tu	5.63605	4.89
YP_001531625.1	NC_009952.1	CDS	278960	279280	+	Dshi_0275	30S ribosomal protein S10	5.58567	5.125
YP_001531626.1	NC_009952.1	CDS	279295	280134	+	Dshi_0276	50S ribosomal protein L3	9.32738	10
YP_001531627.1	NC_009952.1	CDS	280131	280748	+	Dshi_0277	50S ribosomal protein L4	8.02265	6
YP_001531628.1	NC_009952.1	CDS	280745	281041	+	Dshi_0278	50S ribosomal protein L23	9.10774	10.5361
YP_001531629.1	NC_009952.1	CDS	281137	281487	-	Dshi_0279	hypothetical protein	4.68946	9.46075
YP_001531630.1	NC_009952.1	CDS	281779	282159	-	Dshi_0280	hypothetical protein	7.96588	5.42424
YP_001531631.1	NC_009952.1	CDS	282323	282814	-	Dshi_0281	YHS domain-containing protein	5.96545	9.93009
YP_001531632.1	NC_009952.1	CDS	283471	283737	+	Dshi_0282	hypothetical protein	9.79401	6.15854
YP_001531633.1	NC_009952.1	CDS	283818	284120	+	Dshi_0283	hypothetical protein	4.33663	4.03198
YP_001531634.1	NC_009952.1	CDS	284463	285113	+	Dshi_0284	putative outer membrane protein	6.7788	5.50842
YP_001531635.1	NC_009952.1	CDS	285409	286251	+	Dshi_0285	50S ribosomal protein L2	7.31317	2
YP_001531636.1	NC_009952.1	CDS	286255	286533	+	Dshi_0286	30S ribosomal protein S19	2.56272	3
YP_001531637.1	NC_009952.1	CDS	286537	286917	+	Dshi_0287	50S ribosomal protein L22	5.35696	9
YP_001531638.1	NC_009952.1	CDS	286917	287639	+	Dshi_0288	30S ribosomal protein S3	5.71093	7
YP_001531639.1	NC_009952.1	CDS	287653	288066	+	Dshi_0289	50S ribosomal protein L16	9.80918	12.5658
YP_001531640.1	NC_009952.1	CDS	288217	288447	+	Dshi_0290	hypothetical protein	8.28139	10.2143
YP_001531641.1	NC_009952.1	CDS	289020	289409	-	Dshi_0291	hypothetical protein	5.25641	0.754717
YP_001531642.1	NC_009952.1	CDS	289461	290186	-	Dshi_0292	hypothetical protein	6.68457	12.6854
YP_001531643.1	NC_009952.1	CDS	290274	290480	+	Dshi_0293	50S ribosomal protein L29	5.74396	2.28571
YP_001531644.1	NC_009952.1	CDS	290493	290723	+	Dshi_0294	30S ribosomal protein S17	2.06926	6.22667
YP_001531645.1	NC_009952.1	CDS	290797	291165	+	Dshi_0295	50S ribosomal protein L14	8.28184	8
YP_001531646.1	NC_009952.1	CDS	291165	291470	+	Dshi_0296	50S ribosomal protein L24	3.21895	8
YP_001531647.1	NC_009952.1	CDS	291470	292033	+	Dshi_0297	50S ribosomal protein L5	8.08688	9
YP_001531648.1	NC_009952.1	CDS	292052	292357	+	Dshi_0298	30S ribosomal protein S14	7.82353	8
YP_001531649.1	NC_009952.1	CDS	292371	292763	+	Dshi_0299	30S ribosomal protein S8	6.21883	8
YP_001531650.1	NC_009952.1	CDS	292776	293309	+	Dshi_0300	50S ribosomal protein L6	7.16479	6.53846
YP_001531651.1	NC_009952.1	CDS	293321	293680	+	Dshi_0301	50S ribosomal protein L18	7.21667	5.34375
YP_001531652.1	NC_009952.1	CDS	293839	294414	+	Dshi_0302	30S ribosomal protein S5	9.50694	6
YP_001531653.1	NC_009952.1	CDS	294427	294615	+	Dshi_0303	50S ribosomal protein L30	6.77249	6.44444
YP_001531654.1	NC_009952.1	CDS	294758	295231	+	Dshi_0304	50S ribosomal protein L15	5.51688	4.44248
YP_001531655.1	NC_009952.1	CDS	295343	296704	+	Dshi_0305	preprotein translocase subunit SecY	6.08003	4
YP_001531656.1	NC_009952.1	CDS	296701	297342	+	Dshi_0306	adenylate kinase	9.04829	9.69325
YP_001531657.1	NC_009952.1	CDS	297504	297947	+	Dshi_0307	30S ribosomal protein S13	7.83559	11.2353
YP_001531658.1	NC_009952.1	CDS	297963	298352	+	Dshi_0308	30S ribosomal protein S11	4.87436	2.78846
YP_001531659.1	NC_009952.1	CDS	298455	299486	+	Dshi_0309	DNA-directed RNA polymerase subunit alpha	5.22771	5.45
YP_001531660.1	NC_009952.1	CDS	299605	300021	+	Dshi_0310	50S ribosomal protein L17	4.38849	8.07849
YP_001531661.1	NC_009952.1	CDS	300364	300975	+	Dshi_0311	transcriptional regulator luxR1	10.049	7.5
YP_001531662.1	NC_009952.1	CDS	301032	301619	+	Dshi_0312	N-acyl-L-homoserine lactone synthetase-like protein	7.85374	4.59116
YP_001531663.1	NC_009952.1	CDS	301799	303109	+	Dshi_0313	recombination factor protein RarA	8.90389	5.2619
YP_001531664.1	NC_009952.1	CDS	303192	303521	+	Dshi_0314	integral membrane protein	7.78485	10.5
YP_001531665.1	NC_009952.1	CDS	303518	304564	+	Dshi_0315	ribosomal large subunit pseudouridine synthase C	5.40497	3
YP_001531666.1	NC_009952.1	CDS	304561	305241	+	Dshi_0316	phosphoglycolate phosphatase	4.65492	12
YP_001531667.1	NC_009952.1	CDS	305238	305942	+	Dshi_0317	ATP12 chaperone protein	9.18156	8.90883
YP_001531668.1	NC_009952.1	CDS	306292	307308	+	Dshi_0318	glutamate%2Fglutamine%2Faspartate%2Fasparagine ABC transporter	7.81711	6.17213
YP_001531669.1	NC_009952.1	CDS	307429	308664	+	Dshi_0319	glutamate%2Fglutamine%2Faspartate%2Fasparagine ABC transport system permease	7.12945	10
YP_001531670.1	NC_009952.1	CDS	308666	309964	+	Dshi_0320	glutamate%2Fglutamine%2Faspartate%2Fasparagine ABC transport system permease	6.52964	8.64706
YP_001531671.1	NC_009952.1	CDS	309980	310756	+	Dshi_0321	glutamate%2Fglutamine%2Faspartate%2Fasparagine ABC transport ATP-binding	5.13514	12.3333
YP_001531672.1	NC_009952.1	CDS	310800	311300	-	Dshi_0322	putative phosphatase	6.10579	2
YP_001531673.1	NC_009952.1	CDS	311297	311920	-	Dshi_0323	hypothetical protein	7.0641	9.27778
YP_001531674.1	NC_009952.1	CDS	311973	312836	-	Dshi_0324	acetylglutamate kinase	6.13542	4.89888
YP_001531675.1	NC_009952.1	CDS	312924	313655	+	Dshi_0325	3-ketoacyl-ACP reductase	9.44262	8.17188
YP_001531676.1	NC_009952.1	CDS	313718	314371	-	Dshi_0326	ribosome biogenesis GTP-binding protein YsxC	7.86391	8.5
YP_001531677.1	NC_009952.1	CDS	314368	315117	-	Dshi_0327	MOSC domain-containing protein	11.9267	13
YP_001531678.1	NC_009952.1	CDS	315114	316934	-	Dshi_0328	putative inner membrane protein translocase component YidC	6.67545	12.8293
YP_001531679.1	NC_009952.1	CDS	317056	318645	-	Dshi_0329	diguanylate cyclase%2Fphosphodiesterase dgc1	7.85283	6
YP_001531680.1	NC_009952.1	CDS	318693	319556	-	Dshi_0330	C32 tRNA thiolase	7.31944	5.44314
YP_001531681.1	NC_009952.1	CDS	319810	320031	-	Dshi_0331	hypothetical protein	1.59459	1
YP_001531682.1	NC_009952.1	CDS	320028	320417	-	Dshi_0332	ribonuclease P protein component	5.96923	10.8281
YP_001531683.1	NC_009952.1	CDS	320480	320614	-	Dshi_0333	50S ribosomal protein L34	13.963	7.34386
YP_001531684.1	NC_009952.1	CDS	320898	322301	-	Dshi_0334	integral membrane sensor signal transduction histidine kinase	7.32692	5.94737
YP_001531685.1	NC_009952.1	CDS	322338	323750	-	Dshi_0335	putative mercuric reductase MerA	6.02335	9
YP_001531686.1	NC_009952.1	CDS	323755	324486	-	Dshi_0336	hypothetical protein	4.93306	8.13043
YP_001531687.1	NC_009952.1	CDS	325428	326237	-	Dshi_0337	chromosome partitioning ATPase	4.96173	5.93473
YP_001531688.1	NC_009952.1	CDS	326619	327452	+	Dshi_0338	metallo-beta-lactamase family protein	7.48681	6.40191
YP_001531689.1	NC_009952.1	CDS	327660	328538	-	Dshi_0339	hypothetical protein	4.9909	3.20168
YP_001531690.1	NC_009952.1	CDS	328656	328877	-	Dshi_0340	50S ribosomal protein L31	2.81081	0
YP_001531691.1	NC_009952.1	CDS	328889	329263	-	Dshi_0341	50S ribosomal protein L19	7.01333	11.5725
YP_001531692.1	NC_009952.1	CDS	329524	330321	-	Dshi_0342	tRNA %28guanine-N1%29-methyltransferase	3.68672	0
YP_001531693.1	NC_009952.1	CDS	330412	331401	+	Dshi_0343	aminoglycoside phosphotransferase	5.07475	5.19048
YP_001531694.1	NC_009952.1	CDS	331421	331921	-	Dshi_0344	16S rRNA-processing protein RimM	10.7745	5
YP_001531695.1	NC_009952.1	CDS	331918	332064	-	Dshi_0345	hypothetical protein	7.98639	7.875
YP_001531696.1	NC_009952.1	CDS	332071	332535	-	Dshi_0346	hypothetical protein	4.65591	3
YP_001531697.1	NC_009952.1	CDS	332537	333166	-	Dshi_0347	cob%28II%29yrinic acid a%2Cc-diamide reductase	6.58889	14.7667
YP_001531698.1	NC_009952.1	CDS	333195	333587	-	Dshi_0348	30S ribosomal protein S16	7.29517	2
YP_001531699.1	NC_009952.1	CDS	333629	333925	-	Dshi_0349	chorismate mutase	4.9899	4
YP_001531700.1	NC_009952.1	CDS	334046	334651	-	Dshi_0350	hypothetical protein	6.75248	4
YP_001531701.1	NC_009952.1	CDS	334651	335166	-	Dshi_0351	N-acetyltransferase GCN5	8.01744	4
YP_001531702.1	NC_009952.1	CDS	335163	335696	-	Dshi_0352	acetyltransferase	8.52809	4
YP_001531703.1	NC_009952.1	CDS	335696	337210	-	Dshi_0353	signal recognition particle protein	5.40066	8.07507
YP_001531704.1	NC_009952.1	CDS	337582	338226	-	Dshi_0354	FMN-dependent NADH-azoreductase 1	3.34574	4.36842
YP_001531705.1	NC_009952.1	CDS	338282	339163	+	Dshi_0355	transcriptional regulator	6.97506	5.07692
YP_001531706.1	NC_009952.1	CDS	339214	340104	+	Dshi_0356	hypothetical protein	9.2413	7.5
YP_001531707.1	NC_009952.1	CDS	340107	340445	-	Dshi_0357	transcriptional regulator	8.16519	4.28313
YP_001531708.1	NC_009952.1	CDS	340610	342199	+	Dshi_0358	bifunctional phosphoribosylaminoimidazolecarboxamide formyltransferase%2FIMP cyclohydrolase	4.47484	4
YP_001531709.1	NC_009952.1	CDS	342204	342680	+	Dshi_0359	lipoprotein signal peptidase	3.55765	2.43636
YP_001531710.1	NC_009952.1	CDS	342734	343279	+	Dshi_0360	hypothetical protein	5.68315	6.38824
YP_001531711.1	NC_009952.1	CDS	343363	344724	+	Dshi_0361	peptidase M16 protein	7.31645	6
YP_001531712.1	NC_009952.1	CDS	344721	346034	+	Dshi_0362	peptidase M16 protein	3.85084	1
YP_001531713.1	NC_009952.1	CDS	346074	347939	+	Dshi_0363	DNA mismatch repair protein	5.59593	5
YP_001531714.1	NC_009952.1	CDS	347936	349168	+	Dshi_0364	hypothetical protein	7.37794	6.88889
YP_001531715.1	NC_009952.1	CDS	349194	349865	-	Dshi_0365	anti-ECFsigma factor	5.6503	5.125
YP_001531716.1	NC_009952.1	CDS	349872	350441	-	Dshi_0366	RNA polymerase sigma factor RpoE	8.71579	13.6268
YP_001531717.1	NC_009952.1	CDS	350649	351953	+	Dshi_0367	amine oxidase	6.54406	7
YP_001531718.1	NC_009952.1	CDS	351950	352708	+	Dshi_0368	hypothetical protein	6.33202	6.15789
YP_001531719.1	NC_009952.1	CDS	352726	353964	+	Dshi_0369	putative sodium:galactoside symporter family protein	5.86279	9
YP_001531720.1	NC_009952.1	CDS	353964	354554	+	Dshi_0370	hypothetical protein	8.37394	5
YP_001531721.1	NC_009952.1	CDS	354573	355304	+	Dshi_0371	short-chain dehydrogenase%2Freductase SDR	5.64344	9.41176
YP_001531722.1	NC_009952.1	CDS	355405	355728	+	Dshi_0372	hypothetical protein	9.01852	8.80137
YP_001531723.1	NC_009952.1	CDS	355873	357843	+	Dshi_0373	acyl-CoA synthetase	8.41603	9.33333
YP_001531724.1	NC_009952.1	CDS	357902	358156	+	Dshi_0374	hypothetical protein	12.5137	14
YP_001531725.1	NC_009952.1	CDS	358153	358974	+	Dshi_0375	high-affinity branched-chain amino acid transport ATP-binding protein livG	7.16545	2.86207
YP_001531726.1	NC_009952.1	CDS	359118	360107	+	Dshi_0376	high-affinity branched-chain amino acid transport system permease livH	5.25455	7
YP_001531727.1	NC_009952.1	CDS	360124	360432	-	Dshi_0377	hypothetical protein	6.26861	5.61885
YP_001531728.1	NC_009952.1	CDS	360675	360929	+	Dshi_0378	hypothetical protein	4.19216	2.97015
YP_001531729.1	NC_009952.1	CDS	361062	362138	+	Dshi_0379	high-affinity branched-chain amino acid transport system permease livM	5.59703	5.03922
YP_001531730.1	NC_009952.1	CDS	362188	363468	+	Dshi_0380	high-affinity branched-chain amino acid transport system periplasmic-binding protein livK	6.13973	4
YP_001531731.1	NC_009952.1	CDS	363531	364355	+	Dshi_0381	high-affinity branched-chain amino acid transport ATP-binding protein livF	5.74909	11.7785
YP_001531732.1	NC_009952.1	CDS	364512	365732	+	Dshi_0382	phenylacetate-CoA ligase	4.83129	4.86508
YP_001531733.1	NC_009952.1	CDS	365857	366321	+	Dshi_0383	hypothetical protein	6.84516	7.15447
YP_001531734.1	NC_009952.1	CDS	366443	366901	-	Dshi_0384	hypothetical protein	8.42919	5.38983
YP_001531735.1	NC_009952.1	CDS	366959	368212	+	Dshi_0385	DNA polymerase IV	6.54466	5.325
YP_001531736.1	NC_009952.1	CDS	368291	369154	-	Dshi_0386	N-formylglutamate amidohydrolase	4.93287	7.19424
YP_001531737.1	NC_009952.1	CDS	369431	369556	+	Dshi_0387	50S ribosomal protein L36	5.56349	5.9375
YP_001531738.1	NC_009952.1	CDS	369763	370548	-	Dshi_0388	ribose import ATP-binding protein rbsA	9.2112	5
YP_001531739.1	NC_009952.1	CDS	370545	371618	-	Dshi_0389	ribose transport system permease rbsC	4.55866	4.14286
YP_001531740.1	NC_009952.1	CDS	371715	372728	-	Dshi_0390	D-ribose-binding periplasmic protein	8.36982	8.51754
YP_001531741.1	NC_009952.1	CDS	379683	382190	+	Dshi_0391	hypothetical protein	9.42344	13.61
YP_001531742.1	NC_009952.1	CDS	382289	383437	-	Dshi_0392	hypothetical protein	8.59008	7.62835
YP_001531743.1	NC_009952.1	CDS	383697	383918	-	Dshi_0393	hypothetical protein	10.2928	12.8033
YP_001531744.1	NC_009952.1	CDS	383978	384751	-	Dshi_0394	hypothetical protein	12.5659	4.4
YP_001531745.1	NC_009952.1	CDS	384765	385958	-	Dshi_0395	phage integrase family protein	6.20603	7.22778
YP_001531746.1	NC_009952.1	CDS	386137	387813	-	Dshi_0396	recombinase	10.6512	8.47959
YP_001531747.1	NC_009952.1	CDS	387910	388986	-	Dshi_0397	integrase family protein	9.66017	6
YP_001531748.1	NC_009952.1	CDS	388979	390658	-	Dshi_0398	integrase family protein	8.22381	1.48125
YP_001531749.1	NC_009952.1	CDS	390817	391029	-	Dshi_0399	DNA-binding domain-containing protein	5.03756	6.77922
YP_001531750.1	NC_009952.1	CDS	391798	395037	+	Dshi_0400	CRISPR-associated protein	7.19475	6.59677
YP_001531751.1	NC_009952.1	CDS	395098	396009	+	Dshi_0401	CRISPR-associated protein Cas1	5.66996	3
YP_001531752.1	NC_009952.1	CDS	396006	396350	+	Dshi_0402	CRISPR-associated protein Cas2	5.73043	5.84573
YP_001531753.1	NC_009952.1	CDS	397989	398255	+	Dshi_0403	insertion element ISR1 10 kDa protein A3	15.8315	14.8
YP_001531754.1	NC_009952.1	CDS	398279	399088	+	Dshi_0404	integrase catalytic subunit	12.4235	12.1357
YP_001531755.1	NC_009952.1	CDS	399227	400612	-	Dshi_0405	hypothetical protein	8.17749	11.1857
YP_001531756.1	NC_009952.1	CDS	400543	401841	-	Dshi_0406	hypothetical protein	10.0516	11.7689
YP_001531757.1	NC_009952.1	CDS	402104	402430	+	Dshi_0407	transcriptional regulator	6.38532	7.33333
YP_001531758.1	NC_009952.1	CDS	402441	403163	+	Dshi_0408	hypothetical protein	6.89903	6.95283
YP_001531759.1	NC_009952.1	CDS	403268	403912	+	Dshi_0409	hypothetical protein	7.94264	4.78209
YP_001531760.1	NC_009952.1	CDS	404246	405190	-	Dshi_0410	hypothetical protein	9.26561	6.52941
YP_001531761.1	NC_009952.1	CDS	405174	406022	-	Dshi_0411	hypothetical protein	6.02238	7.06009
YP_001531762.1	NC_009952.1	CDS	406254	407786	+	Dshi_0412	beta-Ig-H3%2Ffasciclin	8.84018	9.58824
YP_001531763.1	NC_009952.1	CDS	407836	408195	+	Dshi_0413	hypothetical protein	11.3472	5.81974
YP_001531764.1	NC_009952.1	CDS	408427	408873	-	Dshi_0414	GreA%2FGreB family elongation factor	8.63311	4.22297
YP_001531765.1	NC_009952.1	CDS	409020	409262	+	Dshi_0415	hypothetical protein	7.21811	7.85879
YP_001531766.1	NC_009952.1	CDS	409608	409919	+	Dshi_0416	hypothetical protein	6.79167	8.88235
YP_001531767.1	NC_009952.1	CDS	410003	410209	+	Dshi_0417	hypothetical protein	12.5266	13.4079
YP_001531768.1	NC_009952.1	CDS	410284	411177	+	Dshi_0418	universal stress protein uspA	4.44183	6.55484
YP_001531769.1	NC_009952.1	CDS	411331	412584	+	Dshi_0419	major facilitator superfamily protein	10.8581	4.40426
YP_001531770.1	NC_009952.1	CDS	412724	413434	+	Dshi_0420	endonuclease%2Fexonuclease%2Fphosphatase	10.4093	13.5
YP_001531771.1	NC_009952.1	CDS	413435	414979	+	Dshi_0421	phospholipase D%2Ftransphosphatidylase	6.9657	7.72043
YP_001531772.1	NC_009952.1	CDS	415164	415685	+	Dshi_0422	propeptide PepSY amd peptidase M4	6.82759	8.79747
YP_001531773.1	NC_009952.1	CDS	415763	416488	-	Dshi_0423	PA-phosphatase-like phosphoesterase	6.83747	7.58738
YP_001531774.1	NC_009952.1	CDS	417105	417566	+	Dshi_0424	peptidase M41	6.38312	9.55146
YP_001531775.1	NC_009952.1	CDS	418488	418850	+	Dshi_0426	hypothetical protein	5.2314	3.73154
YP_001531776.1	NC_009952.1	CDS	418998	419249	+	Dshi_0427	hypothetical protein	11.5079	13
YP_001531777.1	NC_009952.1	CDS	419269	421152	+	Dshi_0428	poly%283-hydroxyalkanoate%29 polymerase	9.31635	9.08772
YP_001531778.1	NC_009952.1	CDS	421265	421552	-	Dshi_0429	hypothetical protein	8.25	9.16667
YP_001531779.1	NC_009952.1	CDS	421575	422009	-	Dshi_0430	hypothetical protein	11.6529	13.3024
YP_001531780.1	NC_009952.1	CDS	422213	423661	+	Dshi_0431	C4-dicarboxylate anaerobic carrier	10.0573	17.6471
YP_001531781.1	NC_009952.1	CDS	423677	424906	+	Dshi_0432	arginine deiminase	6.91382	2
YP_001531782.1	NC_009952.1	CDS	424920	425921	+	Dshi_0433	ornithine carbamoyltransferase	7.34032	11
YP_001531783.1	NC_009952.1	CDS	425925	426863	+	Dshi_0434	carbamate kinase	12.098	5.82745
YP_001531784.1	NC_009952.1	CDS	427117	428505	+	Dshi_0435	F0F1 ATP synthase subunit beta	7.53348	4
YP_001531785.1	NC_009952.1	CDS	428502	428912	+	Dshi_0436	ATP synthase F1 subunit epsilon	6.32603	6
YP_001531786.1	NC_009952.1	CDS	428909	429196	+	Dshi_0437	ATP synthase F0F1 subunit	3.53472	4
YP_001531787.1	NC_009952.1	CDS	429193	429498	+	Dshi_0438	ATP synthase F0F1 subunit	10.317	10
YP_001531788.1	NC_009952.1	CDS	429489	430178	+	Dshi_0439	F0F1 ATP synthase subunit A	10.7232	4
YP_001531789.1	NC_009952.1	CDS	430175	430465	+	Dshi_0440	F0F1 ATP synthase subunit C	6.03436	10
YP_001531790.1	NC_009952.1	CDS	430470	431237	+	Dshi_0441	ATP synthase F0 subunit B	6.47786	1.72727
YP_001531791.1	NC_009952.1	CDS	431227	432756	+	Dshi_0442	ATP synthase F1 subunit alpha	7.64771	2
YP_001531792.1	NC_009952.1	CDS	432740	433687	+	Dshi_0443	ATP synthase F1 subunit gamma	6.06646	2
YP_001531793.1	NC_009952.1	CDS	433725	434012	+	Dshi_0444	hypothetical protein	6.3125	9.77143
YP_001531794.1	NC_009952.1	CDS	434046	434438	+	Dshi_0445	hypothetical protein	12.9389	11.1136
YP_001531795.1	NC_009952.1	CDS	434569	434979	+	Dshi_0446	putative signal transduction protein	9.45012	6
YP_001531796.1	NC_009952.1	CDS	434981	435769	-	Dshi_0447	transcriptional regulator	10.256	6.54088
YP_001531797.1	NC_009952.1	CDS	436086	437696	+	Dshi_0448	integral membrane sensor signal transduction histidine kinase	8.26381	4.25
YP_001531798.1	NC_009952.1	CDS	437751	438434	+	Dshi_0449	two component transcriptional regulator	10.4254	8.5619
YP_001531799.1	NC_009952.1	CDS	438538	438636	+	Dshi_0450	coenzyme PQQ synthesis protein PqqA	8.77778	7.96429
YP_001531800.1	NC_009952.1	CDS	438663	439556	+	Dshi_0451	pyrroloquinoline quinone biosynthesis protein PqqB	10.1029	10
YP_001531801.1	NC_009952.1	CDS	439556	440308	+	Dshi_0452	pyrroloquinoline quinone biosynthesis protein PqqC	6.01594	7.5
YP_001531802.1	NC_009952.1	CDS	440305	440583	+	Dshi_0453	coenzyme PQQ biosynthesis protein PqqD	7.11111	3
YP_001531803.1	NC_009952.1	CDS	440580	441686	+	Dshi_0454	pyrroloquinoline quinone biosynthesis protein PqqE	4.63686	6.25
YP_001531804.1	NC_009952.1	CDS	442029	442946	+	Dshi_0455	hypothetical protein	11.0479	4.88298
YP_001531805.1	NC_009952.1	CDS	443039	443995	+	Dshi_0456	MoxR-like ATPase	10.2059	8
YP_001531806.1	NC_009952.1	CDS	443992	444900	+	Dshi_0457	hypothetical protein	7.62926	9
YP_001531807.1	NC_009952.1	CDS	444897	445268	+	Dshi_0458	hypothetical protein	7.04032	11
YP_001531808.1	NC_009952.1	CDS	445261	446223	+	Dshi_0459	von Willebrand factor type A	9.28349	8
YP_001531809.1	NC_009952.1	CDS	446220	447119	+	Dshi_0460	hypothetical protein	12.3811	13
YP_001531810.1	NC_009952.1	CDS	447116	447790	+	Dshi_0461	hypothetical protein	8.32593	11
YP_001531811.1	NC_009952.1	CDS	447787	448983	+	Dshi_0462	hypothetical protein	9.79282	4.86782
YP_001531812.1	NC_009952.1	CDS	449156	449422	+	Dshi_0463	transposase IS3%2FIS911 family protein	6.18727	8.6
YP_001531813.1	NC_009952.1	CDS	449446	450267	+	Dshi_0464	integrase catalytic subunit	11.5572	7.65957
YP_001531814.1	NC_009952.1	CDS	450313	451032	+	Dshi_0465	two component transcriptional regulator	8.23611	7.21429
YP_001531815.1	NC_009952.1	CDS	451045	452202	+	Dshi_0466	hypothetical protein	7.49827	7
YP_001531816.1	NC_009952.1	CDS	452199	454475	+	Dshi_0467	sensor histidine kinase	7.36012	5.14286
YP_001531817.1	NC_009952.1	CDS	454509	455171	+	Dshi_0468	hypothetical protein	8.73002	10
YP_001531818.1	NC_009952.1	CDS	455168	455518	+	Dshi_0469	hypothetical protein	5.85185	6.18462
YP_001531819.1	NC_009952.1	CDS	455582	456454	-	Dshi_0470	sulfur oxidation protein SoxZ	8.30355	4.67188
YP_001531820.1	NC_009952.1	CDS	456517	457557	+	Dshi_0471	beta-lactamase domain-containing protein	6.77329	2
YP_001531821.1	NC_009952.1	CDS	457583	458197	-	Dshi_0472	hypothetical protein	3.10894	13.8462
YP_001531822.1	NC_009952.1	CDS	458365	459477	+	Dshi_0473	alcohol dehydrogenase class III%2FS-%28hydroxymethyl%29glutathione dehydrogenase	8.61815	10
YP_001531823.1	NC_009952.1	CDS	459481	460308	+	Dshi_0474	S-formylglutathione hydrolase	10.1932	4.80952
YP_001531824.1	NC_009952.1	CDS	460328	460729	+	Dshi_0475	cytochrome c class I	4.52239	6
YP_001531825.1	NC_009952.1	CDS	460857	462659	+	Dshi_0476	quinoprotein glucose dehydrogenase	7.49917	8.93023
YP_001531826.1	NC_009952.1	CDS	462744	463289	+	Dshi_0477	cytochrome c protein	11.0714	9.35294
YP_001531827.1	NC_009952.1	CDS	463273	464121	+	Dshi_0478	family 3 extracellular solute-binding protein	12.8916	10
YP_001531828.1	NC_009952.1	CDS	464118	464666	+	Dshi_0479	hypothetical protein	7.39162	9.33088
YP_001531829.1	NC_009952.1	CDS	464801	465967	+	Dshi_0480	hypothetical protein	5.15853	4.66038
YP_001531830.1	NC_009952.1	CDS	466019	466831	-	Dshi_0481	hypothetical protein	7.78352	9.10235
YP_001531831.1	NC_009952.1	CDS	467299	467784	-	Dshi_0482	hypothetical protein	12.642	7.14375
YP_001531832.1	NC_009952.1	CDS	467943	469130	+	Dshi_0483	hypothetical protein	9.80135	6.17241
YP_001531833.1	NC_009952.1	CDS	469158	470129	+	Dshi_0484	40-residue YVTN family beta-propeller repeat-containing protein	9.62346	18.7647
YP_001531834.1	NC_009952.1	CDS	470179	470616	+	Dshi_0485	hypothetical protein	17.5959	13.95
YP_001531835.1	NC_009952.1	CDS	470635	470883	+	Dshi_0486	hypothetical protein	8.97992	8.16402
YP_001531836.1	NC_009952.1	CDS	471449	472675	-	Dshi_0487	hypothetical protein	10.3953	12
YP_001531837.1	NC_009952.1	CDS	472665	473018	-	Dshi_0488	hypothetical protein	12.5	5.27273
YP_001531838.1	NC_009952.1	CDS	473039	474289	-	Dshi_0489	hypothetical protein	13.1231	12.0413
YP_001531839.1	NC_009952.1	CDS	475571	475996	+	Dshi_0490	hypothetical protein	10.4883	14.0764
YP_001531840.1	NC_009952.1	CDS	476139	477122	+	Dshi_0491	putative sulfonate%2Fnitrate transport system substrate-binding protein	7.41565	7.03333
YP_001531841.1	NC_009952.1	CDS	477181	478005	+	Dshi_0492	sulfonate%2Fnitrate%2Ftaurine transport system permease	9.03879	13
YP_001531842.1	NC_009952.1	CDS	478002	478751	+	Dshi_0493	sulfonate%2Fnitrate%2Ftaurine transport system ATP-binding	7.904	12
YP_001531843.1	NC_009952.1	CDS	478748	480028	+	Dshi_0494	NnrS family protein	8.52225	0.6
YP_001531844.1	NC_009952.1	CDS	480087	480497	+	Dshi_0495	hypothetical protein	5.24818	10.5385
YP_001531845.1	NC_009952.1	CDS	480704	482722	-	Dshi_0496	4Fe-4S ferredoxin	8.21496	9.9802
YP_001531846.1	NC_009952.1	CDS	482822	483556	+	Dshi_0497	hypothetical protein	9.78776	16
YP_001531847.1	NC_009952.1	CDS	483553	484110	+	Dshi_0498	hypothetical protein	9.42652	12
YP_001531848.1	NC_009952.1	CDS	484107	485120	+	Dshi_0499	hypothetical protein	11.428	12
YP_001531849.1	NC_009952.1	CDS	485120	485656	+	Dshi_0500	hypothetical protein	10.5345	10
YP_001531850.1	NC_009952.1	CDS	485653	486264	+	Dshi_0501	hypothetical protein	7.89706	7.35897
YP_001531851.1	NC_009952.1	CDS	486380	487042	+	Dshi_0502	cytoplasmic chaperone TorD family protein	9.43137	4.13333
YP_001531852.1	NC_009952.1	CDS	487101	487310	+	Dshi_0503	hypothetical protein	8.30476	10
YP_001531853.1	NC_009952.1	CDS	487314	490274	+	Dshi_0504	formate dehydrogenase subunit alpha	8.27221	11.375
YP_001531854.1	NC_009952.1	CDS	490289	490885	+	Dshi_0505	formate dehydrogenase iron-sulfur subunit	13.593	9.86667
YP_001531855.1	NC_009952.1	CDS	490899	491927	+	Dshi_0506	formate dehydrogenase subunit gamma	12.552	3.79503
YP_001531856.1	NC_009952.1	CDS	492087	493133	+	Dshi_0507	MRP-like protein	6.08596	15.2541
YP_001531857.1	NC_009952.1	CDS	493317	494531	+	Dshi_0508	cytochrome c class I	8.77284	7.18947
YP_001531858.1	NC_009952.1	CDS	494625	495407	-	Dshi_0509	hypothetical protein	11.198	4.06011
YP_003422323.1	NC_009952.1	CDS	495589	496662	-	Dshi_0510	beta-lactamase	6.85661	6.55172
YP_003422324.1	NC_009952.1	CDS	496690	496893	-	Dshi_0511	hypothetical protein	11.0245	12.3846
YP_001531859.1	NC_009952.1	CDS	496905	497582	-	Dshi_0512	beta-lactamase domain-containing protein	10.2522	8.47696
YP_001531860.1	NC_009952.1	CDS	498319	498786	-	Dshi_0513	transcriptional regulator	9.73504	6.27273
YP_001531861.1	NC_009952.1	CDS	498765	498947	-	Dshi_0514	response regulator receiver protein	5.05464	4
YP_001531862.1	NC_009952.1	CDS	498944	499843	-	Dshi_0515	histidine kinase	10.3478	5.375
YP_001531863.1	NC_009952.1	CDS	499850	500836	-	Dshi_0516	putative two-component sensor kinase	8.88855	10.8723
YP_001531864.1	NC_009952.1	CDS	501109	502149	-	Dshi_0517	ribose%2Fxylose%2Farabinose%2Fgalactoside ABC-type transport system protein	8.54851	6.03704
YP_001531865.1	NC_009952.1	CDS	502175	503185	-	Dshi_0518	ribose%2Fxylose%2Farabinose%2Fgalactoside ABC-type transport system protein	5.81701	8
YP_001531866.1	NC_009952.1	CDS	503182	504678	-	Dshi_0519	ribose%2Fxylose%2Farabinose%2Fgalactoside ABC-type transport system protein	8.96192	14.6144
YP_001531867.1	NC_009952.1	CDS	504830	506089	+	Dshi_0520	methylthioribose kinase	9.10952	4
YP_001531868.1	NC_009952.1	CDS	506086	507189	+	Dshi_0521	methylthioribose-1-phosphate isomerase	6.46014	5.52542
YP_001531869.1	NC_009952.1	CDS	507247	508206	+	Dshi_0522	transcriptional regulator	8.44375	7
YP_001531870.1	NC_009952.1	CDS	508203	508898	+	Dshi_0523	L-fuculose phosphate aldolase	5.7658	8
YP_001531871.1	NC_009952.1	CDS	508895	509974	+	Dshi_0524	aldo%2Fketo reductase	9.14167	7.23529
YP_001531872.1	NC_009952.1	CDS	510058	510609	+	Dshi_0525	ATPase-like protein	8.73188	8.89655
YP_001531873.1	NC_009952.1	CDS	510637	511236	-	Dshi_0526	PTS-dependent dihydroxyacetone kinase	5.04167	10
YP_001531874.1	NC_009952.1	CDS	511233	512234	-	Dshi_0527	PTS-dependent dihydroxyacetone kinase	8.26048	5.75
YP_001531875.1	NC_009952.1	CDS	512265	513269	-	Dshi_0528	ribose%2Fxylose%2Farabinose%2Fgalactoside ABC-type transport system protein	5.5403	11.8667
YP_001531876.1	NC_009952.1	CDS	513283	514284	-	Dshi_0529	ribose%2Fxylose%2Farabinose%2Fgalactoside ABC-type transport system protein	7.97206	5
YP_001531877.1	NC_009952.1	CDS	514281	515777	-	Dshi_0530	ribose%2Fxylose%2Farabinose%2Fgalactoside ABC-type transport system protein	5.26987	11.0658
YP_001531878.1	NC_009952.1	CDS	515852	516841	-	Dshi_0531	ribose%2Fxylose%2Farabinose%2Fgalactoside ABC-type transport system protein	8.22727	8.2
YP_001531879.1	NC_009952.1	CDS	517065	518039	+	Dshi_0532	transcriptional regulator	9.01436	6
YP_001531880.1	NC_009952.1	CDS	518039	518887	+	Dshi_0533	xylose isomerase domain-containing protein	10.662	13.9583
YP_001531881.1	NC_009952.1	CDS	518910	519929	+	Dshi_0534	pyruvate dehydrogenase E1 component subunit alpha	7.9951	7
YP_001531882.1	NC_009952.1	CDS	519929	520912	+	Dshi_0535	pyruvate dehydrogenase E1 component subunit beta	8.66159	3.53571
YP_001531883.1	NC_009952.1	CDS	520939	522135	+	Dshi_0536	branched-chain alpha-keto acid dehydrogenase subunit E2	6.30911	8.06452
YP_001531884.1	NC_009952.1	CDS	522165	523658	+	Dshi_0537	carbohydrate kinase FGGY	9.46118	14.4706
YP_001531885.1	NC_009952.1	CDS	523844	524515	+	Dshi_0538	hypothetical protein	7.02232	9
YP_001531886.1	NC_009952.1	CDS	524529	525467	-	Dshi_0539	oxidoreductase	9.57827	7.74684
YP_001531887.1	NC_009952.1	CDS	525545	526321	+	Dshi_0540	NnrU family protein	4.97555	6.41176
YP_001531888.1	NC_009952.1	CDS	526456	527820	+	Dshi_0541	coproporphyrinogen III oxidase	9.31648	14.4526
YP_001531889.1	NC_009952.1	CDS	528241	529869	-	Dshi_0542	phosphate transporter	7.31553	6.16667
YP_001531890.1	NC_009952.1	CDS	529946	531796	+	Dshi_0543	Na%2B%2FPi-cotransporter	9.26634	4.91667
YP_001531891.1	NC_009952.1	CDS	531843	532091	+	Dshi_0544	hypothetical protein	5.97189	7.5
YP_001531892.1	NC_009952.1	CDS	532144	532884	-	Dshi_0545	HAD-superfamily hydrolase	11.3576	2
YP_001531893.1	NC_009952.1	CDS	532894	533910	-	Dshi_0546	sugar%2Fsn-glycerol-3-phosphate ABC transporter ATP-binding protein UgpC	8.86136	9.3642
YP_001531894.1	NC_009952.1	CDS	534071	535414	+	Dshi_0547	sugar%2Fsn-glycerol 3-phosphate ABC transporter protein	6.55506	7.27632
YP_001531895.1	NC_009952.1	CDS	535489	536355	+	Dshi_0548	sugar%2Fsn-glycerol-3-phosphate ABC transporter permease UgpA	10.4533	7.8
YP_001531896.1	NC_009952.1	CDS	536359	537177	+	Dshi_0549	sugar%2Fsn-glycerol-3-phosphate ABC transporter permease UgpE	8.53236	9.88571
YP_001531897.1	NC_009952.1	CDS	537246	538217	+	Dshi_0550	transcriptional regulator	11.4794	12.619
YP_001531898.1	NC_009952.1	CDS	538237	539280	+	Dshi_0551	D-xylulose reductase	5.2682	16
YP_001531899.1	NC_009952.1	CDS	539277	539843	+	Dshi_0552	sugar isomerase	8.1358	5
YP_001531900.1	NC_009952.1	CDS	539847	540614	+	Dshi_0553	short-chain dehydrogenase%2Freductase SDR	10.8281	12.8962
YP_001531901.1	NC_009952.1	CDS	541133	541858	+	Dshi_0554	ribitol 2-dehydrogenase	9.15565	12.75
YP_001531902.1	NC_009952.1	CDS	541855	543489	+	Dshi_0555	ribulokinase	11.9572	8.54086
YP_001531903.1	NC_009952.1	CDS	544002	544445	+	Dshi_0556	hypothetical protein	6.79054	8.5
YP_001531904.1	NC_009952.1	CDS	544496	544927	+	Dshi_0557	GreA%2FGreB family elongation factor	15.2315	10.7188
YP_001531905.1	NC_009952.1	CDS	545054	546313	+	Dshi_0558	D-amino-acid dehydrogenase	8.74921	9.03125
YP_001531906.1	NC_009952.1	CDS	546760	547167	+	Dshi_0559	hypothetical protein	7.14706	11
YP_001531907.1	NC_009952.1	CDS	547164	547937	+	Dshi_0560	cobalamin%2FFe3%2B-siderophores ABC transporter protein	12.1305	18
YP_001531908.1	NC_009952.1	CDS	547953	548888	+	Dshi_0561	cobalamin%2FFe3%2B-siderophores ABC transporter protein	13.8547	16
YP_001531909.1	NC_009952.1	CDS	548885	549931	+	Dshi_0562	cobalamin%2FFe3%2B-siderophores ABC transporter protein	4.8596	6.44654
YP_001531910.1	NC_009952.1	CDS	550566	551828	+	Dshi_0563	iron-regulated protein	10.08	5.30476
YP_001531911.1	NC_009952.1	CDS	551932	553464	+	Dshi_0564	hypothetical protein	7.54468	6
YP_001531912.1	NC_009952.1	CDS	553461	554477	+	Dshi_0565	hypothetical protein	9.06588	9
YP_001531913.1	NC_009952.1	CDS	554479	555561	+	Dshi_0566	hypothetical protein	5.96768	10.7963
YP_001531914.1	NC_009952.1	CDS	555614	556162	-	Dshi_0567	TonB family protein	10.4645	7.00202
YP_001531915.1	NC_009952.1	CDS	556657	557049	-	Dshi_0568	biopolymer transport protein ExbD%2FTolR	10.8041	6.21337
YP_001531916.1	NC_009952.1	CDS	557437	558129	-	Dshi_0569	MotA%2FTolQ%2FExbB proton channel	6.84416	6.70838
YP_001531917.1	NC_009952.1	CDS	558999	561026	+	Dshi_0570	cobalamin%2FFe3%2B-siderophores ABC transporter protein	7.50493	1
YP_001531918.1	NC_009952.1	CDS	561072	561854	-	Dshi_0571	hemin importer ATP-binding subunit	5.39208	3
YP_001531919.1	NC_009952.1	CDS	561851	562933	-	Dshi_0572	hemin transport system permease hmuU	9.41736	8
YP_001531920.1	NC_009952.1	CDS	562923	563759	-	Dshi_0573	hemin-binding periplasmic protein HmuT	5.78973	2
YP_001531921.1	NC_009952.1	CDS	563756	564787	-	Dshi_0574	hemin transport protein hmuS	5.97674	7.79412
YP_001531922.1	NC_009952.1	CDS	564854	565354	-	Dshi_0575	hypothetical protein	9.97804	10.9734
YP_001531923.1	NC_009952.1	CDS	565766	566635	-	Dshi_0576	transcriptional regulator	9.3977	10.1739
YP_001531924.1	NC_009952.1	CDS	566726	568177	+	Dshi_0577	aldehyde dehydrogenase	8.21625	4
YP_001531925.1	NC_009952.1	CDS	568174	569184	+	Dshi_0578	peptidase M19	9.24629	12.8333
YP_001531926.1	NC_009952.1	CDS	569219	570778	+	Dshi_0579	choline-glycine betaine transporter	8.82372	10.2899
YP_001531927.1	NC_009952.1	CDS	570846	572522	+	Dshi_0580	hypothetical protein	8.92427	14
YP_001531928.1	NC_009952.1	CDS	572519	573250	+	Dshi_0581	hypothetical protein	8.0123	11.6667
YP_001531929.1	NC_009952.1	CDS	573264	573629	+	Dshi_0582	putative Endoribonuclease L-PSP	6.93443	3.47178
YP_001531930.1	NC_009952.1	CDS	574071	574904	-	Dshi_0583	2-dehydro-3-deoxyphosphooctonate aldolase	7.65827	2
YP_001531931.1	NC_009952.1	CDS	574921	576630	-	Dshi_0584	capsule polysaccharide export	6.61988	8.73913
YP_001531932.1	NC_009952.1	CDS	576608	577267	-	Dshi_0585	capsule polysaccharide export	14.7106	5.77957
YP_001531933.1	NC_009952.1	CDS	577452	578498	-	Dshi_0586	capsule polysaccharide transport	8.63801	10.0345
YP_001531934.1	NC_009952.1	CDS	578470	578814	-	Dshi_0587	putative transcriptional regulator	11.9188	13.481
YP_001531935.1	NC_009952.1	CDS	578892	579500	+	Dshi_0588	uracil-DNA glycosylase superfamily	8.87356	3
YP_001531936.1	NC_009952.1	CDS	579497	580282	+	Dshi_0589	hypothetical protein	7.08651	7
YP_001531937.1	NC_009952.1	CDS	580316	581251	-	Dshi_0590	D-isomer specific 2-hydroxyacid dehydrogenase NAD-binding subunit	7.97543	10.9091
YP_001531938.1	NC_009952.1	CDS	581261	582400	-	Dshi_0591	rod shape-determining protein MreD	11.8351	15
YP_001531939.1	NC_009952.1	CDS	582397	584340	-	Dshi_0592	division-specific transpeptidase	10.428	12
YP_001531940.1	NC_009952.1	CDS	584337	584876	-	Dshi_0593	putative rod shape-determining protein MreD	7.31667	6
YP_001531941.1	NC_009952.1	CDS	584869	585768	-	Dshi_0594	rod shape-determining protein MreC	3.27778	5
YP_001531942.1	NC_009952.1	CDS	585804	586841	-	Dshi_0595	rod shape-determining protein MreB	6.59827	10.56
YP_001531943.1	NC_009952.1	CDS	587090	588667	-	Dshi_0596	2-isopropylmalate synthase	9.48352	13.427
YP_001531944.1	NC_009952.1	CDS	588851	589648	-	Dshi_0597	hypothetical protein	6.42105	4.76562
YP_001531945.1	NC_009952.1	CDS	589775	590440	+	Dshi_0598	short-chain dehydrogenase%2Freductase SDR	3.47147	7
YP_001531946.1	NC_009952.1	CDS	590437	591963	+	Dshi_0599	deoxyribodipyrimidine photolyase-like protein	7.43353	6.5625
YP_001531947.1	NC_009952.1	CDS	592010	593416	-	Dshi_0600	MORN repeat-containing protein	8.37953	8.15686
YP_001531948.1	NC_009952.1	CDS	593670	595343	+	Dshi_0601	NAD synthetase	7.78793	4.12432
YP_001531949.1	NC_009952.1	CDS	595527	595928	-	Dshi_0602	hypothetical protein	7.82836	12.5229
YP_001531950.1	NC_009952.1	CDS	596472	596903	-	Dshi_0603	thioesterase superfamily protein	9.69213	12.5405
YP_001531951.1	NC_009952.1	CDS	596939	597799	-	Dshi_0604	amidohydrolase family protein	6.66086	6.63636
YP_001531952.1	NC_009952.1	CDS	597820	599106	-	Dshi_0605	TRAP dicarboxylate transporter	9.47009	8.66667
YP_001531953.1	NC_009952.1	CDS	599132	599698	-	Dshi_0606	hypothetical protein	9.68254	7.62121
YP_001531954.1	NC_009952.1	CDS	599763	600845	-	Dshi_0607	TRAP dicarboxylate transporter subunit DctP	6.47922	5.80808
YP_001531955.1	NC_009952.1	CDS	600943	601713	-	Dshi_0608	hypothetical protein	8.81971	7.08397
YP_001531956.1	NC_009952.1	CDS	601843	603387	+	Dshi_0609	GntR family transcriptional regulator	8.27832	15.4675
YP_001531957.1	NC_009952.1	CDS	603311	604093	-	Dshi_0610	hypothetical protein	11.3231	10.375
YP_001531958.1	NC_009952.1	CDS	604086	604418	-	Dshi_0611	NIPSNAP family containing protein	17.4414	12.8475
YP_001531959.1	NC_009952.1	CDS	605184	606101	-	Dshi_0612	beta-lactamase domain-containing protein	5.50545	1.17935
YP_001531960.1	NC_009952.1	CDS	606284	607171	+	Dshi_0613	hypothetical protein	8.51689	12
YP_001531961.1	NC_009952.1	CDS	607171	607452	+	Dshi_0614	hypothetical protein	14.6383	7
YP_001531962.1	NC_009952.1	CDS	607474	608172	-	Dshi_0615	orotidine 5%27-phosphate decarboxylase	8.47353	12.0265
YP_001531963.1	NC_009952.1	CDS	608284	608697	+	Dshi_0616	hypothetical protein	4.36715	11.5642
YP_001531964.1	NC_009952.1	CDS	609070	611685	+	Dshi_0617	chaperone protein clpB	9.29778	1
YP_001531965.1	NC_009952.1	CDS	611730	612320	+	Dshi_0618	hypothetical protein	10.291	9.16522
YP_001531966.1	NC_009952.1	CDS	612549	612863	+	Dshi_0619	hypothetical protein	2.09841	2
YP_001531967.1	NC_009952.1	CDS	612860	613612	-	Dshi_0620	3-oxoacyl-ACP reductase	6.82072	9.98758
YP_001531968.1	NC_009952.1	CDS	613772	614260	-	Dshi_0621	fasciclin domain-containing protein	14.2025	14.9467
YP_001531969.1	NC_009952.1	CDS	614334	614825	-	Dshi_0622	fasciclin domain-containing protein	7.82927	14.2507
YP_001531970.1	NC_009952.1	CDS	615171	616088	+	Dshi_0623	putative sulfite oxidase subunit YedY	9.17538	7
YP_001531971.1	NC_009952.1	CDS	616088	616696	+	Dshi_0624	putative sulfite oxidase subunit YedZ	6.7931	8.44297
YP_001531972.1	NC_009952.1	CDS	623104	623826	+	Dshi_0625	hypothetical protein	9.32089	8.45259
YP_001531973.1	NC_009952.1	CDS	624057	624743	+	Dshi_0626	basic organic compound ABC-transporter	5.35808	2.75
YP_001531974.1	NC_009952.1	CDS	624736	625491	+	Dshi_0627	basic organic compound ABC-transporter	10.455	14.1579
YP_001531975.1	NC_009952.1	CDS	625528	626358	+	Dshi_0628	basic organic compound ABC-transporter	6.69675	6
YP_001531976.1	NC_009952.1	CDS	626365	627237	-	Dshi_0629	periplasmic substrate-binding protein	6.7331	3.84848
YP_001531977.1	NC_009952.1	CDS	627302	628897	-	Dshi_0630	glycerol-3-phosphate dehydrogenase	6.74875	4.97838
YP_001531978.1	NC_009952.1	CDS	629081	629854	+	Dshi_0631	glycerol-3-phosphate regulon repressor	6.82946	4
YP_001531979.1	NC_009952.1	CDS	629832	630980	-	Dshi_0632	acetate kinase	8.23847	2
YP_001531980.1	NC_009952.1	CDS	630977	632392	-	Dshi_0633	bifunctional enoyl-CoA hydratase%2Fphosphate acetyltransferase	10.1236	9.79612
YP_001531981.1	NC_009952.1	CDS	632597	633406	+	Dshi_0634	hypothetical protein	9.29012	6
YP_001531982.1	NC_009952.1	CDS	633409	635610	-	Dshi_0635	putative sulfate permease with cyclic nucleotide-binding domain	7.41417	5.17
YP_001531983.1	NC_009952.1	CDS	635809	636474	-	Dshi_0636	phospholipase%2Fcarboxylesterase	4.74925	11
YP_001531984.1	NC_009952.1	CDS	636471	637394	-	Dshi_0637	glyoxalase%2Fbleomycin resistance protein%2Fdioxygenase	7.87013	9.96891
YP_001531985.1	NC_009952.1	CDS	637586	638542	+	Dshi_0638	ABC-A-subfamily transporter	6.10136	7
YP_001531986.1	NC_009952.1	CDS	638539	639300	+	Dshi_0639	ABC transporter	8.5853	9.72816
YP_001531987.1	NC_009952.1	CDS	639402	640199	+	Dshi_0640	peptidase S49	8.38596	8
YP_001531988.1	NC_009952.1	CDS	640204	640374	+	Dshi_0641	hypothetical protein	8.08187	6
YP_001531989.1	NC_009952.1	CDS	640377	641315	+	Dshi_0642	Na%2B%2FCa%2B antiporter	7.69329	5
YP_001531990.1	NC_009952.1	CDS	641326	642117	+	Dshi_0643	short chain dehydrogenase	11.0404	15.2339
YP_001531991.1	NC_009952.1	CDS	642411	644306	+	Dshi_0644	excinuclease ABC subunit C	7.11973	3.06931
YP_001531992.1	NC_009952.1	CDS	644406	645413	+	Dshi_0645	TRAP-type transport system	6.85714	3
YP_001531993.1	NC_009952.1	CDS	645472	647574	+	Dshi_0646	TRAP-type transport system permease	5.78982	7.84974
YP_001531994.1	NC_009952.1	CDS	647766	650513	+	Dshi_0647	hypothetical protein	8.57715	7.24503
YP_001531995.1	NC_009952.1	CDS	650663	651262	-	Dshi_0648	recombination protein RecR	11.645	7.88889
YP_001531996.1	NC_009952.1	CDS	651279	651623	-	Dshi_0649	hypothetical protein	11.0928	8.80952
YP_001531997.1	NC_009952.1	CDS	651643	653406	-	Dshi_0650	DNA polymerase III subunits gamma and tau	5.62302	7.80723
YP_001531998.1	NC_009952.1	CDS	653737	654693	+	Dshi_0651	NUDIX hydrolase	9.55695	9.72727
YP_001531999.1	NC_009952.1	CDS	654714	655202	+	Dshi_0652	hypothetical protein	6.73824	8.3617
YP_001532000.1	NC_009952.1	CDS	655248	656090	-	Dshi_0653	prephenate dehydratase	8.50297	11.688
YP_001532001.1	NC_009952.1	CDS	656214	656738	+	Dshi_0654	cytochrome c552	9.41333	10.3016
YP_001532002.1	NC_009952.1	CDS	656989	658890	+	Dshi_0655	ABC peptide transporter	7.95846	10
YP_001532003.1	NC_009952.1	CDS	658895	659992	+	Dshi_0656	ABC peptide transporter	8.62295	7
YP_001532004.1	NC_009952.1	CDS	659994	661172	+	Dshi_0657	ABC peptide transporter	8.21459	9
YP_001532005.1	NC_009952.1	CDS	661169	662770	+	Dshi_0658	ABC peptide transporter	7.08989	5.81564
YP_001532006.1	NC_009952.1	CDS	662948	664309	-	Dshi_0659	coproporphyrinogen III oxidase	8.85022	9.77778
YP_001532007.1	NC_009952.1	CDS	664362	665111	+	Dshi_0660	transcriptional regulator	6.308	6.56342
YP_001532008.1	NC_009952.1	CDS	665449	667050	+	Dshi_0661	cbb3-type cytochrome c oxidase subunit I	9.90637	10
YP_001532009.1	NC_009952.1	CDS	667065	667790	+	Dshi_0662	cbb3-type cytochrome c oxidase subunit II	14.4132	14.5714
YP_001532010.1	NC_009952.1	CDS	667803	668036	+	Dshi_0663	cytochrome c oxidase	13.2393	15
YP_001532011.1	NC_009952.1	CDS	668033	668896	+	Dshi_0664	cytochrome c oxidase	7.08796	6.0347
YP_001532012.1	NC_009952.1	CDS	669212	670654	+	Dshi_0665	nitrogen fixation protein fixG	5.98267	4
YP_001532013.1	NC_009952.1	CDS	670651	671118	+	Dshi_0666	nitrogen fixation protein fixH	9.7735	12
YP_001532014.1	NC_009952.1	CDS	671120	673309	+	Dshi_0667	nitrogen fixation protein fixI	7.1589	6
YP_001532015.1	NC_009952.1	CDS	673314	673472	+	Dshi_0668	nitrogen fixation protein fixS	8.83019	9.06742
YP_001532016.1	NC_009952.1	CDS	673560	675041	-	Dshi_0669	D-alanyl-D-alanine carboxypeptidase	8.61336	6.31429
YP_001532017.1	NC_009952.1	CDS	675215	675919	-	Dshi_0670	haloacid dehalogenase domain-containing protein hydrolase	7.24113	8.81098
YP_001532018.1	NC_009952.1	CDS	676410	677411	+	Dshi_0671	ribosomal RNA small subunit methyltransferase C	9.32934	12.2188
YP_001532019.1	NC_009952.1	CDS	677442	678248	+	Dshi_0672	short-chain dehydrogenase%2Freductase SDR	9.52292	7
YP_001532020.1	NC_009952.1	CDS	678229	678606	-	Dshi_0673	hypothetical protein	4.19312	6.42623
YP_001532021.1	NC_009952.1	CDS	678666	679559	+	Dshi_0674	coproporphyrinogen III oxidase	7.18009	7.37821
YP_001532022.1	NC_009952.1	CDS	679714	681504	+	Dshi_0675	gamma-glutamyltransferase	8.10329	6.92857
YP_001532023.1	NC_009952.1	CDS	681643	683742	+	Dshi_0676	beta-lactamase	7.46476	9
YP_001532024.1	NC_009952.1	CDS	683755	684570	-	Dshi_0677	hypothetical protein	10.027	3.06957
YP_001532025.1	NC_009952.1	CDS	684684	686261	+	Dshi_0678	glycosyl transferase family protein	6.80798	9
YP_001532026.1	NC_009952.1	CDS	686270	686641	+	Dshi_0679	histidine triad %28HIT%29 protein	13.9274	8.17355
YP_001532027.1	NC_009952.1	CDS	686761	687834	-	Dshi_0680	phosphoribosylaminoimidazole carboxylase ATPase subunit	7.63128	8
YP_001532028.1	NC_009952.1	CDS	687827	688312	-	Dshi_0681	phosphoribosylaminoimidazole carboxylase	9.85391	5.80769
YP_001532029.1	NC_009952.1	CDS	688389	688613	-	Dshi_0682	hypothetical protein	6.85333	8.11798
YP_001532030.1	NC_009952.1	CDS	688790	689233	+	Dshi_0683	heat shock protein	4.79505	2
YP_001532031.1	NC_009952.1	CDS	689230	689457	+	Dshi_0684	hypothetical protein	6.01316	5.66667
YP_001532032.1	NC_009952.1	CDS	689465	690361	-	Dshi_0685	ApbE family lipoprotein	7.1427	13.5
YP_001532033.1	NC_009952.1	CDS	690358	692448	-	Dshi_0686	regulator of nitric oxide reductase transcription	8.34864	5.02752
YP_001532034.1	NC_009952.1	CDS	692556	693332	+	Dshi_0687	two-component system%2C permease	6.91763	4.48252
YP_001532035.1	NC_009952.1	CDS	693474	694838	-	Dshi_0688	fumarate reductase%2Fsuccinate dehydrogenase flavoprotein domain-containing protein	6.97656	7
YP_001532036.1	NC_009952.1	CDS	694835	695713	-	Dshi_0689	methylisocitrate lyase	9.70762	10
YP_001532037.1	NC_009952.1	CDS	695710	696312	-	Dshi_0690	isochorismatase	5.63682	9
YP_001532038.1	NC_009952.1	CDS	696309	698378	-	Dshi_0691	hydantoin utilization protein A	9.78116	8
YP_001532039.1	NC_009952.1	CDS	698375	700072	-	Dshi_0692	hydantoin utilization protein B	10.788	11.75
YP_001532040.1	NC_009952.1	CDS	700069	700644	-	Dshi_0693	4-oxalocrotonate tautomerase	9.375	11.3648
YP_001532041.1	NC_009952.1	CDS	700802	701602	+	Dshi_0694	transcriptional regulator	7.02871	4
YP_001532042.1	NC_009952.1	CDS	701599	702993	+	Dshi_0695	isopropylmalate isomerase large subunit	6.69319	8
YP_001532043.1	NC_009952.1	CDS	702990	703649	+	Dshi_0696	3-isopropylmalate dehydratase small subunit	10.8485	7.29412
YP_001532044.1	NC_009952.1	CDS	703665	704675	+	Dshi_0697	TRAP dicarboxylate transporter subunit DctP	11.2413	8.17778
YP_001532045.1	NC_009952.1	CDS	704719	705225	+	Dshi_0698	TRAP dicarboxylate transporter subunit DctQ	6.97633	5
YP_001532046.1	NC_009952.1	CDS	705226	706539	+	Dshi_0699	TRAP dicarboxylate transporter subunit DctM	7.53805	8.09836
YP_001532047.1	NC_009952.1	CDS	706599	708116	+	Dshi_0700	AMP-dependent synthetase and ligase	8.91502	7
YP_001532048.1	NC_009952.1	CDS	708169	708822	-	Dshi_0701	methyltransferase domain-containing protein	6.26147	10.25
YP_001532049.1	NC_009952.1	CDS	708819	709466	-	Dshi_0702	WbqC-like family protein	6.43981	6
YP_001532050.1	NC_009952.1	CDS	709466	710386	-	Dshi_0703	hypothetical protein	4.14875	12.4358
YP_001532051.1	NC_009952.1	CDS	710642	711829	+	Dshi_0704	pyridoxal-phosphate-dependent aminotransferase	6.67424	7.5
YP_001532052.1	NC_009952.1	CDS	711826	713256	+	Dshi_0705	hypothetical protein	9.89099	8.93462
YP_001532053.1	NC_009952.1	CDS	714601	715269	+	Dshi_0707	hypothetical protein	9.71001	11
YP_001532054.1	NC_009952.1	CDS	715275	716246	+	Dshi_0708	hypothetical protein	9.18313	5.68076
YP_001532055.1	NC_009952.1	CDS	716718	718664	+	Dshi_0709	acyl CoA:acetate%2F3-ketoacid CoA transferase%2C alpha and subunit beta	8.5547	5.25373
YP_001532056.1	NC_009952.1	CDS	718730	719377	+	Dshi_0710	hypothetical protein	4.96451	6.6
YP_001532057.1	NC_009952.1	CDS	719323	720249	-	Dshi_0711	chromosome replication initiation inhibitor protein	6.93096	6.5
YP_001532058.1	NC_009952.1	CDS	720340	720966	+	Dshi_0712	lysine exporter protein	8.87081	4.65421
YP_001532059.1	NC_009952.1	CDS	721072	721935	+	Dshi_0713	poly%283-hydroxybutyrate%29 depolymerase-like protein	9.53125	6
YP_001532060.1	NC_009952.1	CDS	721916	722884	+	Dshi_0714	hypothetical protein	6.33953	6.9186
YP_001532061.1	NC_009952.1	CDS	722969	723211	+	Dshi_0715	hypothetical protein	6.37449	7.4
YP_001532062.1	NC_009952.1	CDS	723225	724619	-	Dshi_0716	transcriptional regulator	10.7613	7.22581
YP_001532063.1	NC_009952.1	CDS	724680	725906	-	Dshi_0717	multidrug resistance protein	9.1467	5.89459
YP_001532064.1	NC_009952.1	CDS	726256	727788	+	Dshi_0718	carboxyl transferase	9.23288	7.19802
YP_001532065.1	NC_009952.1	CDS	727888	728286	+	Dshi_0719	hypothetical protein	7.00752	4.875
YP_001532066.1	NC_009952.1	CDS	728279	728668	+	Dshi_0720	endoribonuclease L-PSP	5.14103	9
YP_001532067.1	NC_009952.1	CDS	728665	729036	+	Dshi_0721	hypothetical protein	11.1855	7
YP_001532068.1	NC_009952.1	CDS	729051	729410	+	Dshi_0722	hypothetical protein	6.21111	7.22778
YP_001532069.1	NC_009952.1	CDS	729769	731814	+	Dshi_0723	carbamoyl-phosphate synthase L chain ATP-binding	8.7869	5.57576
YP_001532070.1	NC_009952.1	CDS	731879	732328	-	Dshi_0724	hypothetical protein	8.65111	13.3273
YP_001532071.1	NC_009952.1	CDS	732437	733432	+	Dshi_0725	hypothetical protein	13.1566	6.7931
YP_001532072.1	NC_009952.1	CDS	733404	735542	+	Dshi_0726	methylmalonyl-CoA mutase	13.5694	6.70556
YP_001532073.1	NC_009952.1	CDS	735721	736650	-	Dshi_0727	transcriptional regulator	10.6774	10.9296
YP_001532074.1	NC_009952.1	CDS	737004	739244	+	Dshi_0728	quinone dependent NADH dehydrogenase	9.09594	8
YP_001532075.1	NC_009952.1	CDS	739241	739693	+	Dshi_0729	Na%2B%2FH%2B antiporter MnhB subunit-like protein	9.9404	16
YP_001532076.1	NC_009952.1	CDS	739693	740112	+	Dshi_0730	putative monovalent cation%2FH%2B antiporter subunit C	13.3452	8
YP_001532077.1	NC_009952.1	CDS	740109	741644	+	Dshi_0731	quinone dependent NADH dehydrogenase	8.58594	11.5
YP_001532078.1	NC_009952.1	CDS	741641	741994	+	Dshi_0732	cation antiporter	5.41525	7
YP_001532079.1	NC_009952.1	CDS	741987	742343	+	Dshi_0733	multiple resistance and pH regulation protein F	8.68067	11.5
YP_001532080.1	NC_009952.1	CDS	742340	742687	+	Dshi_0734	monovalent cation%2Fproton antiporter	18.2011	17.2857
YP_001532081.1	NC_009952.1	CDS	742674	743288	+	Dshi_0735	hypothetical protein	9.25691	9
YP_001532082.1	NC_009952.1	CDS	743285	743770	+	Dshi_0736	N-acetyltransferase GCN5	7.04527	5.49231
YP_001532083.1	NC_009952.1	CDS	743834	744517	+	Dshi_0737	heat shock protein DnaJ domain-containing protein	6.62573	3.48387
YP_001532084.1	NC_009952.1	CDS	744578	744895	+	Dshi_0738	hypothetical protein	10.5818	17
YP_001532085.1	NC_009952.1	CDS	744912	746432	-	Dshi_0739	Ppx%2FGppA phosphatase	9.46285	7.50526
YP_001532086.1	NC_009952.1	CDS	746526	748700	-	Dshi_0740	polyphosphate kinase	10.0694	5.85366
YP_001532087.1	NC_009952.1	CDS	748740	749429	-	Dshi_0741	chromosomal replication initiator	10.6754	7
YP_001532088.1	NC_009952.1	CDS	749426	750511	-	Dshi_0742	hypothetical protein	6.39503	7.14634
YP_001532089.1	NC_009952.1	CDS	750674	752056	+	Dshi_0743	mechanosensitive ion channel protein MscS	8.63702	3.96386
YP_001532090.1	NC_009952.1	CDS	752138	753475	+	Dshi_0744	prolyl-tRNA synthetase	12.7833	11.2211
YP_001532091.1	NC_009952.1	CDS	753664	754239	+	Dshi_0745	redoxin domain-containing protein	11.0747	6.50505
YP_001532092.1	NC_009952.1	CDS	754337	755023	+	Dshi_0746	MIP family channel protein	10.2504	8.87234
YP_001532093.1	NC_009952.1	CDS	755116	756402	+	Dshi_0747	lipoprotein releasing system	8.77389	10
YP_001532094.1	NC_009952.1	CDS	756395	757078	+	Dshi_0748	ABC transporter-like protein	6.49854	15.1598
YP_001532095.1	NC_009952.1	CDS	758372	760336	-	Dshi_0749	DNA topoisomerase IV subunit B	8.78575	7.87576
YP_001532096.1	NC_009952.1	CDS	760995	761789	+	Dshi_0750	hypothetical protein	7.81384	11.8132
YP_001532097.1	NC_009952.1	CDS	761970	762914	+	Dshi_0751	hypothetical protein	9.62751	9.5
YP_001532098.1	NC_009952.1	CDS	762957	763637	+	Dshi_0752	hypothetical protein	6.279	4.46154
YP_001532099.1	NC_009952.1	CDS	763625	764581	+	Dshi_0753	high-affinity nickel-transporter	6.58725	5.63636
YP_001532100.1	NC_009952.1	CDS	764591	765187	+	Dshi_0754	type 11 methyltransferase	8.9464	9
YP_001532101.1	NC_009952.1	CDS	765229	766599	+	Dshi_0755	MATE efflux family protein	5.60248	5
YP_001532102.1	NC_009952.1	CDS	766585	767244	-	Dshi_0756	hypothetical protein	7.10909	13
YP_001532103.1	NC_009952.1	CDS	767248	768648	-	Dshi_0757	selenium-binding protein	13.9493	9.60843
YP_001532104.1	NC_009952.1	CDS	768813	769301	-	Dshi_0758	transcriptional regulator	9.45808	13.3095
YP_001532105.1	NC_009952.1	CDS	769384	769752	+	Dshi_0759	hypothetical protein	7.04065	5.21074
YP_001532106.1	NC_009952.1	CDS	770254	770736	-	Dshi_0760	hypothetical protein	7.706	11.1429
YP_001532107.1	NC_009952.1	CDS	770763	771179	-	Dshi_0761	hypothetical protein	13.1894	9
YP_001532108.1	NC_009952.1	CDS	771187	772389	-	Dshi_0762	aspartate aminotransferase	9.4015	7.06522
YP_001532109.1	NC_009952.1	CDS	772480	772872	+	Dshi_0763	transcriptional regulator	8.18321	9
YP_001532110.1	NC_009952.1	CDS	772869	773168	+	Dshi_0764	hypothetical protein	9.33333	0.798246
YP_001532111.1	NC_009952.1	CDS	773281	773778	+	Dshi_0765	transcriptional regulator	4.63454	7
YP_001532112.1	NC_009952.1	CDS	773856	774593	-	Dshi_0766	hypothetical protein	8.87669	11
YP_001532113.1	NC_009952.1	CDS	774595	775023	-	Dshi_0767	glyoxalase%2Fbleomycin resistance protein%2Fdioxygenase	7.56643	12.9719
YP_001532114.1	NC_009952.1	CDS	775200	776117	+	Dshi_0768	FAD-dependent thymidylate synthase	10.2397	10.5843
YP_001532115.1	NC_009952.1	CDS	776205	776414	-	Dshi_0769	cold-shock DNA-binding domain-containing protein	10.219	14.7477
YP_001532116.1	NC_009952.1	CDS	776635	776946	+	Dshi_0770	arsenate reductase-like protein	7.66667	11.186
YP_001532117.1	NC_009952.1	CDS	776904	777470	-	Dshi_0771	DoxX family protein	10.649	9
YP_001532118.1	NC_009952.1	CDS	777464	778210	-	Dshi_0772	hypothetical protein	9.8755	9
YP_001532119.1	NC_009952.1	CDS	778207	779157	-	Dshi_0773	hypothetical protein	10.2145	4
YP_001532120.1	NC_009952.1	CDS	779200	779487	-	Dshi_0774	hypothetical protein	3.95486	6.35091
YP_001532121.1	NC_009952.1	CDS	780036	781115	+	Dshi_0775	tartrate dehydrogenase	8.71481	12.1786
YP_001532122.1	NC_009952.1	CDS	781394	782179	+	Dshi_0776	cobalamin B12-binding domain-containing protein	7.17557	5
YP_001532123.1	NC_009952.1	CDS	782164	784128	-	Dshi_0777	threonyl-tRNA synthetase	8.41069	5.5
YP_001532124.1	NC_009952.1	CDS	784257	784445	-	Dshi_0778	hypothetical protein	9.19577	9.15574
YP_001532125.1	NC_009952.1	CDS	784566	785522	+	Dshi_0779	transcriptional regulator	10.0125	8.67442
YP_001532126.1	NC_009952.1	CDS	785693	786637	-	Dshi_0780	alpha%2Fbeta hydrolase fold protein	11.5894	12
YP_001532127.1	NC_009952.1	CDS	786642	786929	-	Dshi_0781	sterol-binding domain-containing protein	11.3854	7.38667
YP_001532128.1	NC_009952.1	CDS	787003	787569	+	Dshi_0782	hypothetical protein	12.2028	12.7917
YP_001532129.1	NC_009952.1	CDS	787616	790579	+	Dshi_0783	helicase domain-containing protein	10.2942	7.93985
YP_001532130.1	NC_009952.1	CDS	790711	790959	+	Dshi_0784	RNA-binding protein S4	10.0843	8.3
YP_001532131.1	NC_009952.1	CDS	791008	791346	+	Dshi_0785	4Fe-4S ferredoxin	10.2389	8.77994
YP_001532132.1	NC_009952.1	CDS	791654	792166	+	Dshi_0786	transcriptional regulator	8.0078	2
YP_001532133.1	NC_009952.1	CDS	792216	792992	-	Dshi_0787	cobalamin-5-phosphate synthase CobS	3.83912	5.26531
YP_001532134.1	NC_009952.1	CDS	793089	794126	+	Dshi_0788	nicotinate-nucleotide--dimethylbenzimidazole phosphoribosyltransferase	5.99904	8
YP_001532135.1	NC_009952.1	CDS	794130	796142	-	Dshi_0789	potassium efflux system protein	8.62842	7.94444
YP_001532136.1	NC_009952.1	CDS	796285	798666	-	Dshi_0790	hypothetical protein	6.52393	8.74194
YP_001532137.1	NC_009952.1	CDS	798789	799526	+	Dshi_0791	hypothetical protein	5.97561	9.38333
YP_001532138.1	NC_009952.1	CDS	799585	799959	-	Dshi_0792	hypothetical protein	9.15467	13.0059
YP_001532139.1	NC_009952.1	CDS	800127	801422	-	Dshi_0793	O-acetylhomoserine%2FO-acetylserine sulfhydrylase	11.2816	11.2449
YP_001532140.1	NC_009952.1	CDS	801568	802155	+	Dshi_0794	imidazoleglycerol-phosphate dehydratase	9.10544	0
YP_001532141.1	NC_009952.1	CDS	802157	802795	+	Dshi_0795	imidazole glycerol phosphate synthase subunit HisH	10.4867	6.94271
YP_001532142.1	NC_009952.1	CDS	802986	803912	-	Dshi_0796	ornithine carbamoyltransferase	7.85868	4
YP_001532143.1	NC_009952.1	CDS	803909	804442	-	Dshi_0797	N-acetyltransferase GCN5	10.3558	6.27273
YP_001532144.1	NC_009952.1	CDS	804432	805613	-	Dshi_0798	acetylornithine transaminase protein	7.52453	5.58955
YP_001532145.1	NC_009952.1	CDS	805880	806218	-	Dshi_0799	putative DNA-binding protein	10.9263	12.6646
YP_001532146.1	NC_009952.1	CDS	806381	807163	-	Dshi_0800	transcriptional regulator	8.57982	15.5556
YP_001532147.1	NC_009952.1	CDS	807171	808529	-	Dshi_0801	TRAP dicarboxylate transporter subunit DctM	7.04415	8
YP_001532148.1	NC_009952.1	CDS	808526	809254	-	Dshi_0802	tripartite ATP-independent periplasmic transporter subunit DctQ	9.53224	7.94231
YP_001532149.1	NC_009952.1	CDS	809305	810537	-	Dshi_0803	TRAP dicarboxylate transporter subunit DctP	10.7859	9.67568
YP_001532150.1	NC_009952.1	CDS	810647	812269	+	Dshi_0804	glucose-methanol-choline oxidoreductase	10.8694	8
YP_001532151.1	NC_009952.1	CDS	812303	814081	+	Dshi_0805	sulfoacetaldehyde acetyltransferase	8.28274	2.66667
YP_001532152.1	NC_009952.1	CDS	814089	815120	+	Dshi_0806	hypothetical protein	7.55039	17
YP_001532153.1	NC_009952.1	CDS	815127	816155	-	Dshi_0807	hypothetical protein	10.6181	11.4379
YP_001532154.1	NC_009952.1	CDS	816307	817050	-	Dshi_0808	MltA-interacting MipA family protein	13.1371	8.44919
YP_001532155.1	NC_009952.1	CDS	817541	819340	+	Dshi_0809	GTP-binding protein LepA	10.1667	11.7654
YP_001532156.1	NC_009952.1	CDS	820707	820949	+	Dshi_0810	hypothetical protein	13.1481	8
YP_001532157.1	NC_009952.1	CDS	820930	821163	+	Dshi_0811	hypothetical protein	8.45726	4.85946
YP_001532158.1	NC_009952.1	CDS	821347	821664	+	Dshi_0812	transcriptional regulator	6.56289	14.4464
YP_001532159.1	NC_009952.1	CDS	821719	821967	+	Dshi_0813	hypothetical protein	14.7189	11.4066
YP_001532160.1	NC_009952.1	CDS	822057	822242	+	Dshi_0814	hypothetical protein	7.73656	8.24272
YP_001532161.1	NC_009952.1	CDS	822447	822863	-	Dshi_0815	glyoxalase%2Fbleomycin resistance protein%2Fdioxygenase	9.97602	14.2083
YP_001532162.1	NC_009952.1	CDS	822910	823185	-	Dshi_0816	hypothetical protein	14.1051	13.0641
YP_001532163.1	NC_009952.1	CDS	823262	823522	+	Dshi_0817	hypothetical protein	9.66284	4
YP_001532164.1	NC_009952.1	CDS	823519	823725	+	Dshi_0818	hypothetical protein	3.2029	6
YP_001532165.1	NC_009952.1	CDS	823750	824046	+	Dshi_0819	hypothetical protein	12.1717	9.04955
YP_001532166.1	NC_009952.1	CDS	824267	825034	-	Dshi_0820	alpha%2Fbeta hydrolase fold protein	7.7487	4.95181
YP_003422325.1	NC_009952.1	CDS	825116	825505	+	Dshi_5001	hypothetical protein	5.19744	4
YP_001532167.1	NC_009952.1	CDS	825519	826814	-	Dshi_0821	serine hydroxymethyltransferase	9.6088	11.0251
YP_001532168.1	NC_009952.1	CDS	827012	827779	+	Dshi_0822	inorganic polyphosphate%2FATP-NAD kinase	7.13281	2.33333
YP_001532169.1	NC_009952.1	CDS	827784	829175	-	Dshi_0823	two component%2C sigma-54 specific%2C transcriptional regulator	8.52299	8
YP_001532170.1	NC_009952.1	CDS	829172	830701	-	Dshi_0824	histidine kinase	9.21111	6.81022
YP_001532171.1	NC_009952.1	CDS	830837	832729	-	Dshi_0825	AMP-dependent synthetase and ligase	9.47491	3.8022
YP_001532172.1	NC_009952.1	CDS	832910	835189	-	Dshi_0826	malic enzyme	10.8693	13.5771
YP_001532173.1	NC_009952.1	CDS	835363	835755	+	Dshi_0827	cytidine deaminase	10.6539	12
YP_001532174.1	NC_009952.1	CDS	835752	837059	+	Dshi_0828	thymidine phosphorylase	8.01529	10
YP_001532175.1	NC_009952.1	CDS	837056	838255	+	Dshi_0829	phosphopentomutase	8.42167	4
YP_001532176.1	NC_009952.1	CDS	838252	839247	+	Dshi_0830	adenosine deaminase	9.0994	6
YP_001532177.1	NC_009952.1	CDS	839244	839876	+	Dshi_0831	uracil phosphoribosyltransferase	7.21485	2
YP_001532178.1	NC_009952.1	CDS	839877	840893	-	Dshi_0832	hypothetical protein	7.90364	9.16309
YP_001532179.1	NC_009952.1	CDS	841358	842983	-	Dshi_0833	AMP-dependent synthetase and ligase	9.73493	5.52632
YP_001532180.1	NC_009952.1	CDS	843077	843994	+	Dshi_0834	hypothetical protein	6.65577	11.431
YP_001532181.1	NC_009952.1	CDS	844051	846264	-	Dshi_0835	3-hydroxyacyl-CoA dehydrogenase	9.88528	8.28571
YP_001532182.1	NC_009952.1	CDS	846270	847481	-	Dshi_0836	acetyl-CoA acetyltransferase	9.63284	6
YP_001532183.1	NC_009952.1	CDS	847493	848128	-	Dshi_0837	glutathione S-transferase domain-containing protein	8.61164	13.6667
YP_001532184.1	NC_009952.1	CDS	848409	849557	-	Dshi_0838	acyl-CoA dehydrogenase domain-containing protein	13.3734	10.6
YP_001532185.1	NC_009952.1	CDS	849631	851409	-	Dshi_0839	acyl-CoA dehydrogenase domain-containing protein	11.8662	13.5484
YP_001532186.1	NC_009952.1	CDS	851439	851840	-	Dshi_0840	transcriptional regulator	11.6294	15.3714
YP_001532187.1	NC_009952.1	CDS	852286	853314	+	Dshi_0841	hypothetical protein	7.34014	4.45455
YP_001532188.1	NC_009952.1	CDS	853357	853728	-	Dshi_0842	transcriptional regulator	8.26882	10.7478
YP_001532189.1	NC_009952.1	CDS	853842	854276	+	Dshi_0843	thioesterase superfamily protein	10.1172	5
YP_001532190.1	NC_009952.1	CDS	854276	854797	+	Dshi_0844	thioesterase superfamily protein	8.70498	10.75
YP_001532191.1	NC_009952.1	CDS	854790	856109	+	Dshi_0845	MATE efflux family protein	7.86894	6.77778
YP_001532192.1	NC_009952.1	CDS	856144	856491	-	Dshi_0846	arsenate reductase	7.99425	9
YP_001532193.1	NC_009952.1	CDS	856488	857546	-	Dshi_0847	dihydroorotate dehydrogenase 2	9.96601	2
YP_001532194.1	NC_009952.1	CDS	857543	857878	-	Dshi_0848	hypothetical protein	5.45833	12.3622
YP_001532195.1	NC_009952.1	CDS	858004	859593	+	Dshi_0849	5%27-nucleotidase	9.82767	9.06557
YP_001532196.1	NC_009952.1	CDS	859653	861845	-	Dshi_0850	DEAD%2FDEAH box helicase	9.14911	8.74242
YP_001532197.1	NC_009952.1	CDS	862042	862707	+	Dshi_0851	hypothetical protein	6.7973	9.15929
YP_001532198.1	NC_009952.1	CDS	863045	864853	+	Dshi_0852	lipid A ABC exporter family	12.0442	11.229
YP_001532199.1	NC_009952.1	CDS	865066	866964	+	Dshi_0853	AMP-binding domain-containing protein	9.67088	2.82558
YP_001532200.1	NC_009952.1	CDS	867049	867252	+	Dshi_0854	hypothetical protein	13.0098	12.8065
YP_001532201.1	NC_009952.1	CDS	867282	868169	-	Dshi_0855	transglutaminase domain-containing protein	7.84797	8
YP_001532202.1	NC_009952.1	CDS	868179	870593	-	Dshi_0856	hypothetical protein	9.15321	16
YP_001532203.1	NC_009952.1	CDS	870602	873940	-	Dshi_0857	transglutaminase domain-containing protein	6.69033	8.05837
YP_001532204.1	NC_009952.1	CDS	874196	874888	-	Dshi_0858	ABC transporter-like protein	6.88745	10
YP_001532205.1	NC_009952.1	CDS	874885	875637	-	Dshi_0859	ABC transporter-like protein	9.88313	9.25
YP_001532206.1	NC_009952.1	CDS	875634	876608	-	Dshi_0860	inner-membrane translocator	5.37436	8
YP_001532207.1	NC_009952.1	CDS	876610	877527	-	Dshi_0861	inner-membrane translocator	8.81264	12.3923
YP_001532208.1	NC_009952.1	CDS	877656	878795	-	Dshi_0862	extracellular ligand-binding receptor	10.4	3.58824
YP_001532209.1	NC_009952.1	CDS	878828	879064	-	Dshi_0863	transcriptional regulator	9.2616	10.838
YP_001532210.1	NC_009952.1	CDS	879279	879737	+	Dshi_0864	%282Fe-2S%29-binding domain-containing protein	10.8998	7
YP_001532211.1	NC_009952.1	CDS	879739	881922	+	Dshi_0865	aldehyde oxidase and xanthine dehydrogenase molybdopterin-binding	8.38736	6.52518
YP_001532212.1	NC_009952.1	CDS	882060	882755	+	Dshi_0866	alpha%2Fbeta hydrolase fold protein	9.31034	16
YP_001532213.1	NC_009952.1	CDS	882752	883624	+	Dshi_0867	amidohydrolase 2	12.2131	13
YP_001532214.1	NC_009952.1	CDS	883631	885007	-	Dshi_0868	putative peptidase	8.96442	8.15385
YP_001532215.1	NC_009952.1	CDS	885019	885909	-	Dshi_0869	hypothetical protein	9.52862	12
YP_001532216.1	NC_009952.1	CDS	885921	887960	-	Dshi_0870	transcriptional regulator	9.58725	0
YP_001532217.1	NC_009952.1	CDS	888034	888300	-	Dshi_0871	hypothetical protein	4.08614	4.77273
YP_001532218.1	NC_009952.1	CDS	888387	889970	+	Dshi_0872	family 5 extracellular solute-binding protein	13.5802	9.82558
YP_001532219.1	NC_009952.1	CDS	890141	890812	+	Dshi_0873	hypothetical protein	8.62798	7.59804
YP_001532220.1	NC_009952.1	CDS	890913	891137	+	Dshi_0874	extracellular solute-binding protein	14.1333	17.4828
YP_001532221.1	NC_009952.1	CDS	891165	891431	+	Dshi_0875	transposase IS3%2FIS911 family protein	12.6292	14.48
YP_001532222.1	NC_009952.1	CDS	891455	892276	+	Dshi_0876	integrase catalytic subunit	12.4246	9.57143
YP_001532223.1	NC_009952.1	CDS	892303	893685	+	Dshi_0877	4-phytase	11.6681	11.0463
YP_001532224.1	NC_009952.1	CDS	894073	894540	-	Dshi_0878	hypothetical protein	10.5385	10.8154
YP_001532225.1	NC_009952.1	CDS	895189	895593	-	Dshi_0879	membrane protein	11.9654	12.2639
YP_001532226.1	NC_009952.1	CDS	895664	896512	-	Dshi_0880	hydratase%2Fdecarboxylase	6.49588	5.0473
YP_001532227.1	NC_009952.1	CDS	896659	897645	+	Dshi_0881	binding-protein-dependent transport system inner membrane protein	9.53495	11
YP_001532228.1	NC_009952.1	CDS	897647	898615	+	Dshi_0882	binding-protein-dependent transport system inner membrane protein	9.59752	13
YP_001532229.1	NC_009952.1	CDS	898620	898811	-	Dshi_0883	hypothetical protein	12.224	8.80543
YP_001532230.1	NC_009952.1	CDS	899031	900113	+	Dshi_0884	oligopeptide%2Fdipeptide ABC transporter	9.81994	12
YP_001532231.1	NC_009952.1	CDS	900110	901078	+	Dshi_0885	oligopeptide%2Fdipeptide ABC transporter	10.9866	3
YP_001532232.1	NC_009952.1	CDS	901082	901924	-	Dshi_0886	transcriptional regulator	8.13167	20.403
YP_001532233.1	NC_009952.1	CDS	902124	903314	+	Dshi_0887	serine--glyoxylate transaminase	11.1427	11.4444
YP_001532234.1	NC_009952.1	CDS	903322	904296	+	Dshi_0888	pyridoxal-5%27-phosphate-dependent protein subunit beta	10.3887	1
YP_001532235.1	NC_009952.1	CDS	904311	905474	+	Dshi_0889	alanine racemase domain-containing protein	10.2354	10.3611
YP_001532236.1	NC_009952.1	CDS	905581	906573	+	Dshi_0890	ornithine cyclodeaminase	9.24673	15.6947
YP_001532237.1	NC_009952.1	CDS	906667	907749	-	Dshi_0891	cysteine synthase A	11.843	16.2798
YP_001532238.1	NC_009952.1	CDS	908084	909016	+	Dshi_0892	transposase IS4 family protein	15.1693	15.3088
YP_001532239.1	NC_009952.1	CDS	909083	910375	+	Dshi_0893	peptidoglycan-binding domain 1 protein	12.0077	9.31193
YP_001532240.1	NC_009952.1	CDS	910592	911965	+	Dshi_0894	peptidoglycan-binding domain 1 protein	9.16958	5.16113
YP_001532241.1	NC_009952.1	CDS	912355	914220	+	Dshi_0895	peptidase S1 and S6 chymotrypsin%2FHap	6.16613	9.54545
YP_001532242.1	NC_009952.1	CDS	914230	915495	+	Dshi_0896	hypothetical protein	10.4376	12
YP_001532243.1	NC_009952.1	CDS	915495	918620	+	Dshi_0897	virulence protein SrfB	12.636	12.8571
YP_001532244.1	NC_009952.1	CDS	918640	921318	+	Dshi_0898	hypothetical protein	10.8876	9
YP_001532245.1	NC_009952.1	CDS	921315	922355	+	Dshi_0899	hypothetical protein	12.0451	8.625
YP_001532246.1	NC_009952.1	CDS	922370	924292	+	Dshi_0900	hypothetical protein	10.2808	7
YP_001532247.1	NC_009952.1	CDS	924297	925022	+	Dshi_0901	ABC transporter-like protein	5.30854	14
YP_001532248.1	NC_009952.1	CDS	925019	926218	+	Dshi_0902	hypothetical protein	8.465	11
YP_001532249.1	NC_009952.1	CDS	926215	927828	+	Dshi_0903	hypothetical protein	8.13817	10
YP_001532250.1	NC_009952.1	CDS	927835	928704	-	Dshi_0904	hypothetical protein	10.9437	20.3196
YP_003422326.1	NC_009952.1	CDS	928897	929556	+	Dshi_5007	hypothetical protein	9.31818	6.26667
YP_001532251.1	NC_009952.1	CDS	929570	930199	+	Dshi_0905	hypothetical protein	11.2508	4
YP_001532252.1	NC_009952.1	CDS	930196	930930	-	Dshi_0906	binding-protein-dependent transport system inner membrane protein	8.75646	8
YP_001532253.1	NC_009952.1	CDS	930927	931655	-	Dshi_0907	ABC transporter-like protein	8.39095	7
YP_001532254.1	NC_009952.1	CDS	931652	932350	-	Dshi_0908	transcriptional activator	9.01574	11
YP_001532255.1	NC_009952.1	CDS	932347	933282	-	Dshi_0909	NMT1%2FTHI5 like domain-containing protein	10.3718	9
YP_001532256.1	NC_009952.1	CDS	933279	934244	-	Dshi_0910	UBA%2FTHIF-type NAD%2FFAD-binding protein	9.15735	9
YP_001532257.1	NC_009952.1	CDS	934241	934840	-	Dshi_0911	thiamine-phosphate diphosphorylase	10.12	12
YP_001532258.1	NC_009952.1	CDS	934837	935631	-	Dshi_0912	thiazole biosynthesis family protein	9.66792	14
YP_001532259.1	NC_009952.1	CDS	935635	935829	-	Dshi_0913	thiamine biosynthesis protein ThiS	12.2051	9
YP_001532260.1	NC_009952.1	CDS	935813	936790	-	Dshi_0914	glycine oxidase ThiO	6.76789	11
YP_001532261.1	NC_009952.1	CDS	936787	937584	-	Dshi_0915	phosphomethylpyrimidine kinase	10.9073	12.2564
YP_001532262.1	NC_009952.1	CDS	937856	939046	+	Dshi_0916	efflux transporter	8.63056	7
YP_001532263.1	NC_009952.1	CDS	939057	942221	+	Dshi_0917	acriflavin resistance protein	12.7981	14.6389
YP_001532264.1	NC_009952.1	CDS	942472	943404	-	Dshi_0918	auxin efflux carrier	12.3526	17
YP_001532265.1	NC_009952.1	CDS	943401	944207	-	Dshi_0919	beta-lactamase domain-containing protein	14.1933	5.5
YP_001532266.1	NC_009952.1	CDS	944204	945013	-	Dshi_0920	hydrolase	12.1753	9.45833
YP_001532267.1	NC_009952.1	CDS	945036	946181	-	Dshi_0921	DNA polymerase III subunit delta%27	7.45201	9
YP_001532268.1	NC_009952.1	CDS	946178	946801	-	Dshi_0922	dTMP kinase	9.56731	10
YP_001532269.1	NC_009952.1	CDS	946801	947982	-	Dshi_0923	serine-type D-Ala-D-Ala carboxypeptidase	12.0127	10.7692
YP_001532270.1	NC_009952.1	CDS	947994	948800	-	Dshi_0924	sporulation domain-containing protein	10.5514	7.39742
YP_001532271.1	NC_009952.1	CDS	949418	949618	+	Dshi_0925	hypothetical protein	10.5174	13.5094
YP_001532272.1	NC_009952.1	CDS	949670	950479	-	Dshi_0926	integrase catalytic subunit	10.1086	14.8
YP_001532273.1	NC_009952.1	CDS	950503	950730	-	Dshi_0927	transposase IS3%2FIS911 family protein	11.2149	10.43
YP_001532274.1	NC_009952.1	CDS	950829	951632	-	Dshi_0928	hypothetical protein	10.6356	14.5361
YP_001532275.1	NC_009952.1	CDS	952573	953553	-	Dshi_0929	UspA domain-containing protein	12.7788	6
YP_001532276.1	NC_009952.1	CDS	953550	955277	-	Dshi_0930	sodium%2Fhydrogen exchanger	13.1429	14.9062
YP_001532277.1	NC_009952.1	CDS	955308	956327	-	Dshi_0931	alcohol dehydrogenase GroES domain-containing protein	11.6343	16.8667
YP_001532278.1	NC_009952.1	CDS	956341	959109	-	Dshi_0932	ATPase	7.99675	13.75
YP_001532279.1	NC_009952.1	CDS	959106	959327	-	Dshi_0933	DNA-binding domain-containing protein	15.1577	16.6084
YP_001532280.1	NC_009952.1	CDS	959824	960150	+	Dshi_0934	transposase IS3%2FIS911 family protein	13.9969	7.57798
YP_001532281.1	NC_009952.1	CDS	960258	960719	-	Dshi_0935	hypothetical protein	12.3636	8.48485
YP_001532282.1	NC_009952.1	CDS	960784	963285	-	Dshi_0936	sulfatase	12.3789	10.2796
YP_001532283.1	NC_009952.1	CDS	963377	964288	-	Dshi_0937	hypothetical protein	11.3772	12.3547
YP_001532284.1	NC_009952.1	CDS	964490	965500	+	Dshi_0938	transcriptional regulator	10.7557	13.024
YP_001532285.1	NC_009952.1	CDS	965791	965877	-	Dshi_0939	transposase orfA IS5 family element	16.3908	15.7027
YP_001532286.1	NC_009952.1	CDS	965987	966301	+	Dshi_0940	hypothetical protein	12.5238	13.2447
YP_001532287.1	NC_009952.1	CDS	966631	967482	+	Dshi_0941	hypothetical protein	7.72887	9
YP_001532288.1	NC_009952.1	CDS	967479	968444	+	Dshi_0942	peptidase M23B	9.23292	6.14634
YP_001532289.1	NC_009952.1	CDS	968525	969388	-	Dshi_0943	abortive infection protein	10.1655	8.55775
YP_001532290.1	NC_009952.1	CDS	969742	970260	-	Dshi_0944	hypothetical protein	9.82274	5
YP_001532291.1	NC_009952.1	CDS	970257	971039	-	Dshi_0945	peptidoglycan-binding domain 1 protein	9.73308	18.0877
YP_001532292.1	NC_009952.1	CDS	971323	971721	-	Dshi_0946	hypothetical protein	13.8822	11.8475
YP_001532293.1	NC_009952.1	CDS	971779	972486	-	Dshi_0947	peptidyl-tRNA hydrolase	10.8955	14.4504
YP_001532294.1	NC_009952.1	CDS	972616	973788	+	Dshi_0948	L-lactate dehydrogenase	13.1228	10
YP_001532295.1	NC_009952.1	CDS	973840	974457	+	Dshi_0949	hypothetical protein	8.35922	7.18018
YP_001532296.1	NC_009952.1	CDS	974567	975202	+	Dshi_0950	50S ribosomal protein L25%2Fgeneral stress protein Ctc	8.22484	7.01422
YP_001532297.1	NC_009952.1	CDS	975412	975882	-	Dshi_0951	hypothetical protein	7.04883	10.7071
YP_001532298.1	NC_009952.1	CDS	976376	977194	-	Dshi_0952	tryptophan synthase subunit alpha	9.04274	5.75676
YP_001532299.1	NC_009952.1	CDS	977230	978582	-	Dshi_0953	MATE efflux family protein	8.19438	7.53175
YP_001532300.1	NC_009952.1	CDS	978833	979930	+	Dshi_0954	GTP-dependent nucleic acid-binding protein EngD	12.653	19.9474
YP_001532301.1	NC_009952.1	CDS	979967	980662	-	Dshi_0955	hydantoin racemase	11.2701	5
YP_001532302.1	NC_009952.1	CDS	980662	981948	-	Dshi_0956	TRAP dicarboxylate transporter	11.7716	15
YP_001532303.1	NC_009952.1	CDS	981948	982469	-	Dshi_0957	tripartite ATP-independent periplasmic transporter subunit DctQ	10.3927	8.25
YP_001532304.1	NC_009952.1	CDS	982492	983472	-	Dshi_0958	TRAP dicarboxylate transporter	13.3476	22.758
YP_001532305.1	NC_009952.1	CDS	983690	984535	-	Dshi_0959	transcriptional regulator	11.8582	10.3137
YP_001532306.1	NC_009952.1	CDS	984738	985418	+	Dshi_0960	transcriptional regulator	7.65786	2.61538
YP_001532307.1	NC_009952.1	CDS	985534	986037	-	Dshi_0961	catechol dioxygenase domain-containing protein	6.13492	12.5331
YP_001532308.1	NC_009952.1	CDS	987364	987915	-	Dshi_0964	hypothetical protein	6.41486	11.0177
YP_001532309.1	NC_009952.1	CDS	988027	988380	-	Dshi_0965	hypothetical protein	13.1412	9.74328
YP_001532310.1	NC_009952.1	CDS	989049	989933	-	Dshi_0967	fumarylacetoacetate %28FAA%29 hydrolase	11.6701	15.4082
YP_001532311.1	NC_009952.1	CDS	990030	990485	+	Dshi_0968	hypothetical protein	11.9101	9.73684
YP_001532312.1	NC_009952.1	CDS	990448	991947	-	Dshi_0969	mannitol dehydrogenase domain-containing protein	11.3827	6
YP_001532313.1	NC_009952.1	CDS	991935	992426	-	Dshi_0970	short-chain dehydrogenase%2Freductase SDR	10.9776	13.5385
YP_001532314.1	NC_009952.1	CDS	992438	993442	-	Dshi_0971	ABC transporter-like protein	14.4886	8
YP_001532315.1	NC_009952.1	CDS	993455	994285	-	Dshi_0972	binding-protein-dependent transport system inner membrane protein	11.0963	17.1667
YP_001532316.1	NC_009952.1	CDS	994296	995162	-	Dshi_0973	binding-protein-dependent transport system inner membrane protein	14.3668	11.487
YP_001532317.1	NC_009952.1	CDS	995276	996583	-	Dshi_0974	family 1 extracellular solute-binding protein	15.0497	17.7069
YP_001532318.1	NC_009952.1	CDS	996698	997732	-	Dshi_0975	transcriptional regulator	13.5459	11.5479
YP_001532319.1	NC_009952.1	CDS	997950	998168	+	Dshi_0976	resolvase-like protein	12.5982	17.5317
YP_001532320.1	NC_009952.1	CDS	998735	1000003	+	Dshi_0977	UDP-N-acetylglucosamine 1-carboxyvinyltransferase	11.7683	14
YP_001532321.1	NC_009952.1	CDS	1000000	1000476	+	Dshi_0978	hypothetical protein	13.8449	13.8065
YP_001532322.1	NC_009952.1	CDS	1000537	1001853	+	Dshi_0979	histidinol dehydrogenase	9.30144	5.5
YP_001532323.1	NC_009952.1	CDS	1001850	1002329	+	Dshi_0980	hypothetical protein	11.0208	20
YP_001532324.1	NC_009952.1	CDS	1002333	1002788	+	Dshi_0981	protein tyrosine phosphatase	9.59649	9.82781
YP_001532325.1	NC_009952.1	CDS	1002938	1003156	+	Dshi_0982	translation initiation factor IF-1	17.0594	16
YP_001532326.1	NC_009952.1	CDS	1003159	1003743	+	Dshi_0983	maf protein	11.3419	8
YP_001532327.1	NC_009952.1	CDS	1003740	1004783	+	Dshi_0984	ribonuclease	10.1762	11.2134
YP_001532328.1	NC_009952.1	CDS	1005574	1005831	-	Dshi_0985	hypothetical protein	15.7829	16.0447
YP_001532329.1	NC_009952.1	CDS	1006009	1006383	-	Dshi_0986	helix-turn-helix domain-containing protein	13.0293	14
YP_001532330.1	NC_009952.1	CDS	1006380	1006733	-	Dshi_0987	hypothetical protein	15.4011	10.1538
YP_001532331.1	NC_009952.1	CDS	1007057	1008169	-	Dshi_0988	integrase family protein	11.9021	13.1852
YP_001532332.1	NC_009952.1	CDS	1008195	1008434	-	Dshi_0989	hypothetical protein	15.75	15.3675
YP_001532333.1	NC_009952.1	CDS	1009203	1013882	-	Dshi_0990	putative DNA helicase-like protein	14.1613	17.8037
YP_001532334.1	NC_009952.1	CDS	1014095	1017562	-	Dshi_0991	hypothetical protein	14.6052	15.2373
YP_001532335.1	NC_009952.1	CDS	1017620	1020436	-	Dshi_0992	type III restriction protein res subunit	13.1512	10.5546
YP_001532336.1	NC_009952.1	CDS	1022112	1023083	+	Dshi_0993	TRAP transporter solute receptor	10.0823	8.94118
YP_001532337.1	NC_009952.1	CDS	1023150	1025069	+	Dshi_0994	TRAP transporter	10.5193	14
YP_001532338.1	NC_009952.1	CDS	1025066	1025971	-	Dshi_0995	transcriptional regulator	11.8168	8
YP_001532339.1	NC_009952.1	CDS	1026072	1027577	+	Dshi_0996	NADH%2FUbiquinone%2Fplastoquinone	9.48539	8.19355
YP_001532340.1	NC_009952.1	CDS	1027607	1029982	+	Dshi_0997	hypothetical protein	9.98611	16.7188
YP_001532341.1	NC_009952.1	CDS	1030013	1031707	-	Dshi_0998	adenine deaminase	9.57994	13.2222
YP_001532342.1	NC_009952.1	CDS	1031760	1032641	-	Dshi_0999	bile acid:sodium symporter	17.2302	8.6
YP_001532343.1	NC_009952.1	CDS	1032645	1034366	-	Dshi_1000	AMP-dependent synthetase and ligase	11.3891	9.24731
YP_001532344.1	NC_009952.1	CDS	1034458	1035408	-	Dshi_1001	D-isomer specific 2-hydroxyacid dehydrogenase NAD-binding subunit	10.1504	3.33582
YP_001532345.1	NC_009952.1	CDS	1035541	1036683	-	Dshi_1002	cystathionine gamma-synthase	10.4304	11.25
YP_001532346.1	NC_009952.1	CDS	1036698	1037711	-	Dshi_1003	aminoglycoside phosphotransferase	11.9625	14
YP_001532347.1	NC_009952.1	CDS	1037708	1038925	-	Dshi_1004	acyl-CoA dehydrogenase domain-containing protein	12.8456	7.81633
YP_001532348.1	NC_009952.1	CDS	1039022	1039978	+	Dshi_1005	putative ribonuclease BN	9.90387	8
YP_001532349.1	NC_009952.1	CDS	1039975	1041198	-	Dshi_1006	major facilitator superfamily protein	10.46	4.69784
YP_001532350.1	NC_009952.1	CDS	1041475	1042281	-	Dshi_1007	3-oxoadipate enol-lactonase	13.7943	8
YP_001532351.1	NC_009952.1	CDS	1042293	1043081	-	Dshi_1008	enoyl-%28acyl-carrier-protein%29 reductase	12.4842	27.5769
YP_001532352.1	NC_009952.1	CDS	1043106	1044335	-	Dshi_1009	beta-ketoacyl synthase	9.8065	3.375
YP_001532353.1	NC_009952.1	CDS	1044358	1044867	-	Dshi_1010	3-hydroxydecanoyl-ACP dehydratase	8.88431	5.38043
YP_001532354.1	NC_009952.1	CDS	1045050	1045466	+	Dshi_1011	ferric uptake regulator	9.20144	5.49615
YP_001532355.1	NC_009952.1	CDS	1045725	1046909	-	Dshi_1012	S-adenosylmethionine synthetase	9.64557	21.6067
YP_001532356.1	NC_009952.1	CDS	1046997	1048490	-	Dshi_1013	apolipoprotein N-acyltransferase	10.7282	15
YP_001532357.1	NC_009952.1	CDS	1048493	1049401	-	Dshi_1014	hypothetical protein	9.09021	8.23256
YP_001532358.1	NC_009952.1	CDS	1049443	1049988	-	Dshi_1015	hypothetical protein	11.6081	10.8696
YP_001532359.1	NC_009952.1	CDS	1049966	1050979	-	Dshi_1016	PhoH family protein	8.2712	11.2826
YP_001532360.1	NC_009952.1	CDS	1051254	1053368	+	Dshi_1017	TonB-dependent heme%2Fhemoglobin receptor family protein	11.8946	12.9344
YP_001532361.1	NC_009952.1	CDS	1053428	1053700	+	Dshi_1018	hypothetical protein	12.5385	14.9231
YP_001532362.1	NC_009952.1	CDS	1053712	1055025	-	Dshi_1019	%28dimethylallyl%29adenosine tRNA methylthiotransferase	10.3029	11.1812
YP_001532363.1	NC_009952.1	CDS	1055162	1056058	+	Dshi_1020	hypothetical protein	10.1148	12.574
YP_001532364.1	NC_009952.1	CDS	1056510	1057241	+	Dshi_1021	tRNA %28guanine-N%287%29-%29-methyltransferase	12.9454	8.2807
YP_001532365.1	NC_009952.1	CDS	1057354	1058706	+	Dshi_1022	3-phosphoshikimate 1-carboxyvinyltransferase	10.8093	8.21053
YP_001532366.1	NC_009952.1	CDS	1058724	1059362	+	Dshi_1023	cytidylate kinase	8.62128	3.37398
YP_001532367.1	NC_009952.1	CDS	1059484	1059801	+	Dshi_1024	histone family protein nucleoid-structuring protein H-NS	7.37736	14.9375
YP_001532368.1	NC_009952.1	CDS	1060024	1061700	+	Dshi_1025	30S ribosomal protein S1	12.9475	20.04
YP_001532369.1	NC_009952.1	CDS	1061749	1062312	-	Dshi_1026	intracellular septation protein A	8.60284	8.10685
YP_001532370.1	NC_009952.1	CDS	1062676	1062963	+	Dshi_1027	integration host factor subunit beta	5.95139	6.33333
YP_001532371.1	NC_009952.1	CDS	1062968	1063333	+	Dshi_1028	hypothetical protein	7.92896	10.9286
YP_001532372.1	NC_009952.1	CDS	1063346	1064032	+	Dshi_1029	phosphoribosylanthranilate isomerase	7.60408	7.91667
YP_001532373.1	NC_009952.1	CDS	1064067	1064297	+	Dshi_1030	hypothetical protein	16.1126	15.2086
YP_001532374.1	NC_009952.1	CDS	1064459	1065691	+	Dshi_1031	tryptophan synthase subunit beta	11.5272	6.76549
YP_001532375.1	NC_009952.1	CDS	1065916	1066362	+	Dshi_1032	hypothetical protein	4.86801	4.36145
YP_001532376.1	NC_009952.1	CDS	1066444	1066914	+	Dshi_1033	hypothetical protein	7.5966	10.75
YP_001532377.1	NC_009952.1	CDS	1066907	1067449	+	Dshi_1034	transcriptional regulator	8.92818	6.24289
YP_001532378.1	NC_009952.1	CDS	1067835	1068809	+	Dshi_1035	TRAP dicarboxylate transporter subunit DctP	14.3097	14.8519
YP_001532379.1	NC_009952.1	CDS	1068862	1069407	+	Dshi_1036	tripartite ATP-independent periplasmic transporter subunit DctQ	8.57143	6
YP_001532380.1	NC_009952.1	CDS	1069438	1070742	+	Dshi_1037	TRAP dicarboxylate transporter	12.508	15
YP_001532381.1	NC_009952.1	CDS	1070739	1071509	-	Dshi_1038	Asp%2FGlu racemase	6.74319	4
YP_001532382.1	NC_009952.1	CDS	1071506	1072714	-	Dshi_1039	monooxygenase FAD-binding	10.6708	16
YP_001532383.1	NC_009952.1	CDS	1072711	1075002	-	Dshi_1040	aldehyde oxidase and xanthine dehydrogenase molybdopterin-binding	9.09686	14
YP_001532384.1	NC_009952.1	CDS	1075005	1076324	-	Dshi_1041	TRAP dicarboxylate transporter	12.828	18
YP_001532385.1	NC_009952.1	CDS	1076328	1076834	-	Dshi_1042	tripartite ATP-independent periplasmic transporter subunit DctQ	10.7456	8.77778
YP_001532386.1	NC_009952.1	CDS	1076851	1077846	-	Dshi_1043	TRAP dicarboxylate transporter subunit DctP	8.5492	19.8574
YP_001532387.1	NC_009952.1	CDS	1078350	1079054	+	Dshi_1044	transcriptional regulator	11.8809	8.5
YP_001532388.1	NC_009952.1	CDS	1079051	1079896	+	Dshi_1045	HpcH%2FHpaI aldolase	12.4693	19
YP_001532389.1	NC_009952.1	CDS	1079893	1081023	+	Dshi_1046	amidase	9.64721	8
YP_001532390.1	NC_009952.1	CDS	1081020	1081880	-	Dshi_1047	hypothetical protein	11.5679	13
YP_001532391.1	NC_009952.1	CDS	1081882	1082679	-	Dshi_1048	enoyl-CoA hydratase%2Fisomerase	8.94987	17
YP_001532392.1	NC_009952.1	CDS	1082676	1083461	-	Dshi_1049	short chain dehydrogenase	12.514	14.3333
YP_001532393.1	NC_009952.1	CDS	1083469	1083843	-	Dshi_1050	hypothetical protein	18.616	26
YP_001532394.1	NC_009952.1	CDS	1083833	1085182	-	Dshi_1051	MmgE%2FPrpD family protein	9.01333	14.9836
YP_001532395.1	NC_009952.1	CDS	1085608	1086777	+	Dshi_1052	spermidine%2Fputrescine-binding periplasmic protein-like protein	9.1453	9
YP_001532396.1	NC_009952.1	CDS	1086781	1087698	+	Dshi_1053	binding-protein-dependent transport system inner membrane protein	15.0447	9
YP_001532397.1	NC_009952.1	CDS	1087709	1088599	+	Dshi_1054	binding-protein-dependent transport system inner membrane protein	14.2379	8
YP_001532398.1	NC_009952.1	CDS	1088608	1089708	+	Dshi_1055	ABC transporter-like protein	8.02634	11
YP_001532399.1	NC_009952.1	CDS	1089720	1090628	+	Dshi_1056	polysaccharide deacetylase	8.42794	3
YP_001532400.1	NC_009952.1	CDS	1090625	1091812	+	Dshi_1057	L-carnitine dehydratase%2Fbile acid-inducible protein F	11.5951	10.6154
YP_001532401.1	NC_009952.1	CDS	1091824	1093014	+	Dshi_1058	acyl-CoA dehydrogenase domain-containing protein	13.5894	14.6667
YP_001532402.1	NC_009952.1	CDS	1093034	1094338	-	Dshi_1059	hypothetical protein	8.91264	9.33333
YP_001532403.1	NC_009952.1	CDS	1094355	1095233	-	Dshi_1060	hypothetical protein	12.7543	11.8555
YP_001532404.1	NC_009952.1	CDS	1095405	1096250	-	Dshi_1061	hypothetical protein	13.9421	15.918
YP_001532405.1	NC_009952.1	CDS	1096310	1096927	-	Dshi_1062	isoprenylcysteine carboxyl methyltransferase	15.1699	17.679
YP_001532406.1	NC_009952.1	CDS	1097007	1097243	-	Dshi_1063	hypothetical protein	11.5316	12.25
YP_001532407.1	NC_009952.1	CDS	1097236	1097727	-	Dshi_1064	Holliday junction resolvase-like protein	9.97561	10.7953
YP_001532408.1	NC_009952.1	CDS	1098107	1098376	+	Dshi_1065	hypothetical protein	12.6333	15.012
YP_001532409.1	NC_009952.1	CDS	1098458	1098886	+	Dshi_1066	hypothetical protein	16.3077	15.1393
YP_001532410.1	NC_009952.1	CDS	1099165	1099764	+	Dshi_1067	superoxide dismutase	15.4383	15.5679
YP_001532411.1	NC_009952.1	CDS	1099844	1100293	-	Dshi_1068	hypothetical protein	13.5556	16.6032
YP_001532412.1	NC_009952.1	CDS	1100355	1100849	+	Dshi_1069	Fe-S metabolism associated SufE	10.2444	10.8995
YP_001532413.1	NC_009952.1	CDS	1101037	1101669	-	Dshi_1070	hypothetical protein	11.8104	7
YP_001532414.1	NC_009952.1	CDS	1101666	1102001	-	Dshi_1071	hypothetical protein	8.37202	10
YP_001532415.1	NC_009952.1	CDS	1101982	1102200	-	Dshi_1072	hypothetical protein	10.1918	17.0167
YP_001532416.1	NC_009952.1	CDS	1102259	1103038	-	Dshi_1073	methionine synthase	16.5333	13.5152
YP_001532417.1	NC_009952.1	CDS	1103070	1104095	-	Dshi_1074	methionine synthase I	13.8216	10.0033
YP_001532418.1	NC_009952.1	CDS	1104398	1104712	-	Dshi_1075	hypothetical protein	15.0508	21.1469
YP_001532419.1	NC_009952.1	CDS	1104888	1105649	+	Dshi_1076	phosphoribosylaminoimidazolesuccinocarboxamide synthase	11.7717	9.73188
YP_001532420.1	NC_009952.1	CDS	1105786	1106016	+	Dshi_1077	phosphoribosylformylglycinamidine synthase	6.95238	8
YP_001532421.1	NC_009952.1	CDS	1106016	1107053	+	Dshi_1078	alcohol dehydrogenase zinc-binding domain-containing protein	11.473	19.2857
YP_001532422.1	NC_009952.1	CDS	1107066	1107737	+	Dshi_1079	phosphoribosylformylglycinamidine synthase I	10.7545	10.0933
YP_001532423.1	NC_009952.1	CDS	1107811	1109568	+	Dshi_1080	integral membrane sensor signal transduction histidine kinase	10.2736	13.5517
YP_001532424.1	NC_009952.1	CDS	1109596	1110921	+	Dshi_1081	two component	12.2572	9.30476
YP_001532425.1	NC_009952.1	CDS	1111025	1111882	-	Dshi_1082	arginyl-tRNA-protein transferase	11.4277	13.1667
YP_001532426.1	NC_009952.1	CDS	1111953	1112393	-	Dshi_1083	RDD domain-containing protein	13.483	13.6574
YP_001532427.1	NC_009952.1	CDS	1112500	1112910	-	Dshi_1084	hypothetical protein	8.19221	8.41045
YP_001532428.1	NC_009952.1	CDS	1113043	1113513	-	Dshi_1085	YbaK%2Fprolyl-tRNA synthetase associated domain-containing protein	8.50106	14.0278
YP_001532429.1	NC_009952.1	CDS	1113620	1114048	+	Dshi_1086	hypothetical protein	14.8042	10.5565
YP_001532430.1	NC_009952.1	CDS	1114171	1115130	+	Dshi_1087	TRAP transporter solute receptor	15.5927	13
YP_001532431.1	NC_009952.1	CDS	1115143	1116930	+	Dshi_1088	TRAP transporter	12.0906	8.52941
YP_001532432.1	NC_009952.1	CDS	1117014	1118006	+	Dshi_1089	TRAP dicarboxylate transporter subunit DctP	10.7482	11.0317
YP_001532433.1	NC_009952.1	CDS	1118068	1118565	+	Dshi_1090	tripartite ATP-independent periplasmic transporter subunit DctQ	12.6767	9
YP_001532434.1	NC_009952.1	CDS	1118562	1119836	+	Dshi_1091	TRAP dicarboxylate transporter	12.2086	8
YP_001532435.1	NC_009952.1	CDS	1119841	1120722	+	Dshi_1092	carboxyvinyl-carboxyphosphonatephosphorylmutase	14.9546	9.54839
YP_001532436.1	NC_009952.1	CDS	1120783	1121310	+	Dshi_1093	hypothetical protein	9.89962	19.2195
YP_001532437.1	NC_009952.1	CDS	1121391	1122380	+	Dshi_1094	transcriptional regulator	11.6838	17.1652
YP_001532438.1	NC_009952.1	CDS	1122494	1124014	+	Dshi_1095	aldehyde dehydrogenase	14.474	7.68966
YP_001532439.1	NC_009952.1	CDS	1124071	1124751	-	Dshi_1096	lipolytic protein	6.37739	10.7551
YP_001532440.1	NC_009952.1	CDS	1124897	1125964	-	Dshi_1097	hypothetical protein	13.2884	10.307
YP_001532441.1	NC_009952.1	CDS	1126077	1127306	+	Dshi_1098	major facilitator superfamily protein	10.9894	10.7143
YP_001532442.1	NC_009952.1	CDS	1127361	1128023	+	Dshi_1099	peptide methionine sulfoxide reductase	12.7406	14.5833
YP_001532443.1	NC_009952.1	CDS	1128118	1128987	+	Dshi_1100	ribosomal L11 methyltransferase	13.9828	21.0606
YP_001532444.1	NC_009952.1	CDS	1129052	1129375	+	Dshi_1101	hypothetical protein	15.5988	8.58974
YP_001532445.1	NC_009952.1	CDS	1129452	1129649	-	Dshi_1102	hypothetical protein	5.93939	9.94586
YP_001532446.1	NC_009952.1	CDS	1129962	1130492	+	Dshi_1103	Holliday junction resolvase	10.9944	9.5
YP_001532447.1	NC_009952.1	CDS	1130489	1131163	+	Dshi_1104	Holliday junction DNA helicase RuvA	9.43407	14
YP_001532448.1	NC_009952.1	CDS	1131167	1132240	+	Dshi_1105	Holliday junction DNA helicase RuvB	8.09963	9.46154
YP_001532449.1	NC_009952.1	CDS	1132304	1132930	+	Dshi_1106	hypothetical protein	14.3844	13
YP_001532450.1	NC_009952.1	CDS	1132927	1133337	+	Dshi_1107	Pol-Pal system-associated acyl-CoA thioesterase	9.15085	10.8969
YP_001532451.1	NC_009952.1	CDS	1133433	1134107	+	Dshi_1108	Tol-Pal system protein TolQ	12.9822	12.8427
YP_001532452.1	NC_009952.1	CDS	1134195	1134599	+	Dshi_1109	biopolymer transport TolR	10.5309	5
YP_001532453.1	NC_009952.1	CDS	1134607	1135662	+	Dshi_1110	hypothetical protein	14.5123	22
YP_001532454.1	NC_009952.1	CDS	1135659	1136999	+	Dshi_1111	translocation protein TolB	15.308	18.9706
YP_001532455.1	NC_009952.1	CDS	1137066	1137593	+	Dshi_1112	peptidoglycan-associated lipoprotein	14.1913	9.27273
YP_001532456.1	NC_009952.1	CDS	1137614	1138432	+	Dshi_1113	Tol-Pal system protein YbgF	11.9426	17
YP_001532457.1	NC_009952.1	CDS	1138429	1139682	+	Dshi_1114	tRNA%28Ile%29-lysidine synthetase	13.382	20.2169
YP_001532458.1	NC_009952.1	CDS	1139764	1141680	+	Dshi_1115	ATP-dependent metalloprotease FtsH	14.832	11.1915
YP_001532459.1	NC_009952.1	CDS	1141820	1142431	+	Dshi_1116	hypothetical protein	15.3301	11.9036
YP_001532460.1	NC_009952.1	CDS	1142513	1142929	-	Dshi_1117	thioesterase superfamily protein	11.5851	12.5
YP_001532461.1	NC_009952.1	CDS	1142926	1143639	-	Dshi_1118	hypothetical protein	11.0238	14.72
YP_001532462.1	NC_009952.1	CDS	1143663	1146086	-	Dshi_1119	DEAD%2FDEAH box helicase	12.8647	9.16
YP_001532463.1	NC_009952.1	CDS	1146135	1147442	-	Dshi_1120	hypothetical protein	14.9457	15.9211
YP_001532464.1	NC_009952.1	CDS	1147479	1147988	-	Dshi_1121	peptidase A24A prepilin type IV	13.5	15.5556
YP_001532465.1	NC_009952.1	CDS	1147996	1148847	-	Dshi_1122	hypothetical protein	14.8873	24.0816
YP_001532466.1	NC_009952.1	CDS	1148895	1149425	-	Dshi_1123	hypothetical protein	12.0245	16.6296
YP_001532467.1	NC_009952.1	CDS	1149478	1150473	-	Dshi_1124	type II secretion system protein	14.1867	14.5
YP_001532468.1	NC_009952.1	CDS	1150478	1151446	-	Dshi_1125	type II secretion system protein	16.8483	15
YP_001532469.1	NC_009952.1	CDS	1151449	1152903	-	Dshi_1126	type II secretion system protein E	15.5966	14.7619
YP_001532470.1	NC_009952.1	CDS	1152923	1154230	-	Dshi_1127	response regulator receiver protein	10.5306	13.3333
YP_001532471.1	NC_009952.1	CDS	1154427	1155065	-	Dshi_1128	OmpA%2FMotB domain-containing protein	15.1674	15
YP_001532472.1	NC_009952.1	CDS	1155070	1156494	-	Dshi_1129	type II and III secretion system protein	13.7888	9.91795
YP_001532473.1	NC_009952.1	CDS	1156688	1157530	-	Dshi_1130	SAF domain-containing protein	12.5077	25.9887
YP_001532474.1	NC_009952.1	CDS	1157706	1157918	-	Dshi_1131	hypothetical protein	16.6667	13.0042
YP_001532475.1	NC_009952.1	CDS	1158153	1158365	-	Dshi_1132	hypothetical protein	10.7418	17.8176
YP_001532476.1	NC_009952.1	CDS	1158693	1159541	+	Dshi_1133	lytic transglycosylase catalytic subunit	12.2367	9.08696
YP_001532477.1	NC_009952.1	CDS	1159632	1160258	-	Dshi_1134	3-oxoacid CoA-transferase subunit B	16	18.8571
YP_001532478.1	NC_009952.1	CDS	1160285	1161301	-	Dshi_1135	putative signal transduction histidine kinase	13.1337	14.7895
YP_001532479.1	NC_009952.1	CDS	1161319	1162014	-	Dshi_1136	3-oxoacid CoA-transferase subunit A	12.9325	9.90099
YP_001532480.1	NC_009952.1	CDS	1162114	1164816	-	Dshi_1137	DNA topoisomerase I	14.6863	10.9556
YP_001532481.1	NC_009952.1	CDS	1165063	1166202	-	Dshi_1138	DNA protecting protein DprA	11.2	15.326
YP_001532482.1	NC_009952.1	CDS	1166474	1167895	-	Dshi_1139	peptidase U62 modulator of DNA gyrase	15.4346	20.6221
YP_001532483.1	NC_009952.1	CDS	1168156	1168968	+	Dshi_1140	cytochrome c oxidase subunit II	14.8155	7.09091
YP_001532484.1	NC_009952.1	CDS	1168989	1169975	+	Dshi_1141	protoheme IX farnesyltransferase	9.60689	11.8
YP_001532485.1	NC_009952.1	CDS	1169979	1170164	+	Dshi_1142	hypothetical protein	17.9032	17
YP_001532486.1	NC_009952.1	CDS	1170161	1170772	+	Dshi_1143	cytochrome C oxidase assembly protein	10.6405	15.8261
YP_001532487.1	NC_009952.1	CDS	1170794	1171600	+	Dshi_1144	cytochrome c oxidase subunit III	9.53532	6.23232
YP_001532488.1	NC_009952.1	CDS	1171698	1172399	+	Dshi_1145	hypothetical protein	13.1026	10.5333
YP_001532489.1	NC_009952.1	CDS	1172413	1173804	+	Dshi_1146	threonine synthase	14.5172	15
YP_001532490.1	NC_009952.1	CDS	1173801	1175081	+	Dshi_1147	processing peptidase	14.9602	15
YP_001532491.1	NC_009952.1	CDS	1175081	1175665	+	Dshi_1148	N-acetyltransferase GCN5	16.4342	13.2585
YP_001532492.1	NC_009952.1	CDS	1175811	1176419	-	Dshi_1149	translation initiation factor IF-3	12.3251	10.4091
YP_001532493.1	NC_009952.1	CDS	1176572	1177432	-	Dshi_1150	ferredoxin--NADP%28%2B%29 reductase	14.8827	12
YP_001532494.1	NC_009952.1	CDS	1177500	1177916	-	Dshi_1151	hypothetical protein	14.0719	15
YP_001532495.1	NC_009952.1	CDS	1177913	1178668	-	Dshi_1152	phosphoadenosine phosphosulfate reductase	11.172	10
YP_001532496.1	NC_009952.1	CDS	1178658	1180325	-	Dshi_1153	nitrite%2Fsulfite reductase hemoprotein beta-component ferrodoxin domain-containing protein	12.2302	2.5
YP_001532497.1	NC_009952.1	CDS	1180350	1180655	-	Dshi_1154	hypothetical protein	7.54575	10
YP_001532498.1	NC_009952.1	CDS	1180655	1182040	-	Dshi_1155	uroporphyrin-III C-methyltransferase	12.3442	9.88489
YP_001532499.1	NC_009952.1	CDS	1182178	1182645	+	Dshi_1156	transcriptional regulator	12.6453	21.4186
YP_001532500.1	NC_009952.1	CDS	1182730	1184175	-	Dshi_1157	hypothetical protein	11.8416	8.52941
YP_001532501.1	NC_009952.1	CDS	1184225	1185181	-	Dshi_1158	inosine%2Furidine-preferring nucleoside hydrolase	11.5998	10.5628
YP_001532502.1	NC_009952.1	CDS	1185626	1186144	+	Dshi_1159	hypothetical protein	10.5761	10
YP_001532503.1	NC_009952.1	CDS	1186149	1186988	-	Dshi_1160	MazG family protein	11.3119	12.1818
YP_001532504.1	NC_009952.1	CDS	1187053	1188213	+	Dshi_1161	amidohydrolase	10.174	5.75
YP_001532505.1	NC_009952.1	CDS	1188220	1191789	-	Dshi_1162	acriflavin resistance protein	12.0429	14
YP_001532506.1	NC_009952.1	CDS	1191786	1192937	-	Dshi_1163	efflux transporter	10.3446	25.4181
YP_001532507.1	NC_009952.1	CDS	1193168	1193821	+	Dshi_1164	hypothetical protein	7.85168	8.42857
YP_001532508.1	NC_009952.1	CDS	1193808	1195160	+	Dshi_1165	pyrrolo-quinoline quinone	10.7347	7.79798
YP_001532509.1	NC_009952.1	CDS	1195258	1196730	+	Dshi_1166	GTP-binding protein EngA	15.9952	16
YP_001532510.1	NC_009952.1	CDS	1196727	1198073	-	Dshi_1167	peptidase M48 Ste24p	12.8641	16.5926
YP_001532511.1	NC_009952.1	CDS	1198126	1199301	+	Dshi_1168	class I%2FII aminotransferase	14.199	19.2041
YP_001532512.1	NC_009952.1	CDS	1199349	1200617	+	Dshi_1169	N-acetylmuramoyl-L-alanine amidase	12.7565	11
YP_001532513.1	NC_009952.1	CDS	1200611	1201234	-	Dshi_1170	type 11 methyltransferase	10.3413	5.11561
YP_001532514.1	NC_009952.1	CDS	1201406	1203928	+	Dshi_1171	penicillin-binding protein	12.8082	7.84364
YP_001532515.1	NC_009952.1	CDS	1204202	1205329	+	Dshi_1172	peptide chain release factor 2	16.852	13.5
YP_001532516.1	NC_009952.1	CDS	1205414	1206421	+	Dshi_1173	NMT1%2FTHI5 like domain-containing protein	10.246	10.9059
YP_001532517.1	NC_009952.1	CDS	1206505	1207314	+	Dshi_1174	hypothetical protein	16.5778	15.2442
YP_001532518.1	NC_009952.1	CDS	1207399	1207956	-	Dshi_1175	hypothetical protein	16.2097	15
YP_001532519.1	NC_009952.1	CDS	1207946	1209274	-	Dshi_1176	peptidase M23B	11.0421	22.7216
YP_001532520.1	NC_009952.1	CDS	1209449	1210306	-	Dshi_1177	hypothetical protein	19.8415	14.5161
YP_001532521.1	NC_009952.1	CDS	1210336	1210797	-	Dshi_1178	alkyl hydroperoxide reductase	13.171	19.3441
YP_001532522.1	NC_009952.1	CDS	1210889	1214206	+	Dshi_1179	hypothetical protein	9.79234	7.26667
YP_001532523.1	NC_009952.1	CDS	1214235	1215296	+	Dshi_1180	S-adenosylmethionine--tRNA ribosyltransferase-isomerase	10.1337	10.0816
YP_001532524.1	NC_009952.1	CDS	1215344	1216738	-	Dshi_1181	hypothetical protein	13.1828	20.3618
YP_001532525.1	NC_009952.1	CDS	1216936	1218159	+	Dshi_1182	5-aminolevulinate synthase	11.9559	11.078
YP_001532526.1	NC_009952.1	CDS	1218363	1219592	+	Dshi_1183	hypothetical protein	15.1984	15.2027
YP_001532527.1	NC_009952.1	CDS	1219665	1220816	+	Dshi_1184	4-hydroxy-3-methylbut-2-en-1-yl diphosphate synthase	15.3247	11.2857
YP_001532528.1	NC_009952.1	CDS	1220983	1221825	-	Dshi_1185	dimethyladenosine transferase	17.9466	24
YP_001532529.1	NC_009952.1	CDS	1221827	1222810	-	Dshi_1186	4-hydroxythreonine-4-phosphate dehydrogenase	15.7846	9
YP_001532530.1	NC_009952.1	CDS	1222807	1224003	-	Dshi_1187	SurA domain-containing protein	12.4286	15.4444
YP_001532531.1	NC_009952.1	CDS	1224020	1226170	-	Dshi_1188	organic solvent tolerance protein	11.8694	3
YP_001532532.1	NC_009952.1	CDS	1226167	1227264	-	Dshi_1189	YjgP%2FYjgQ family permease	11.8506	19
YP_001532533.1	NC_009952.1	CDS	1227261	1228403	-	Dshi_1190	YjgP%2FYjgQ family permease	12.0079	9.55901
YP_001532534.1	NC_009952.1	CDS	1228563	1230029	+	Dshi_1191	leucyl aminopeptidase	10.0109	8.85714
YP_001532535.1	NC_009952.1	CDS	1230035	1230490	+	Dshi_1192	DNA polymerase III subunit chi	12.9759	17.0887
YP_001532536.1	NC_009952.1	CDS	1230737	1231909	-	Dshi_1193	cytochrome P450	11.9574	7
YP_001532537.1	NC_009952.1	CDS	1231911	1234142	-	Dshi_1194	TRAP transporter	13.8396	8.71429
YP_001532538.1	NC_009952.1	CDS	1234239	1235231	-	Dshi_1195	TRAP transporter solute receptor	12.3333	10.5844
YP_001532539.1	NC_009952.1	CDS	1235704	1237050	-	Dshi_1196	two component%2C sigma-54 specific%2C transcriptional regulator	11.1143	4.5
YP_001532540.1	NC_009952.1	CDS	1237047	1238915	-	Dshi_1197	integral membrane sensor signal transduction histidine kinase	14.8946	12.58
YP_001532541.1	NC_009952.1	CDS	1238964	1239965	-	Dshi_1198	beta-lactamase	11.5669	13.3312
YP_001532542.1	NC_009952.1	CDS	1240118	1240912	+	Dshi_1199	inositol-phosphate phosphatase	15.0138	17
YP_001532543.1	NC_009952.1	CDS	1240915	1241691	-	Dshi_1200	rhomboid family protein	12.4607	10.4778
YP_001532544.1	NC_009952.1	CDS	1241780	1242331	+	Dshi_1201	hypothetical protein	11.5743	18.9554
YP_001532545.1	NC_009952.1	CDS	1242487	1243116	-	Dshi_1202	heat shock protein DnaJ domain-containing protein	17.6413	19.3243
YP_001532546.1	NC_009952.1	CDS	1243189	1243446	+	Dshi_1203	BolA family protein	9.86047	9.72727
YP_001532547.1	NC_009952.1	CDS	1243456	1243872	-	Dshi_1204	hypothetical protein	12.9976	19.4738
YP_001532548.1	NC_009952.1	CDS	1244215	1244763	+	Dshi_1205	hypothetical protein	16.9781	21.0959
YP_001532549.1	NC_009952.1	CDS	1245054	1245302	-	Dshi_1206	hypothetical protein	13.3574	12
YP_001532550.1	NC_009952.1	CDS	1245310	1246827	-	Dshi_1207	aspartyl%2Fglutamyl-tRNA amidotransferase subunit B	14.7787	21.9344
YP_001532551.1	NC_009952.1	CDS	1247009	1247605	+	Dshi_1208	hypothetical protein	10.2948	18.2473
YP_001532552.1	NC_009952.1	CDS	1247697	1248803	+	Dshi_1209	putative integral membrane sensor protein	14.3442	11.619
YP_001532553.1	NC_009952.1	CDS	1249012	1249866	+	Dshi_1210	molybdopterin dehydrogenase FAD-binding	18.1216	8.92857
YP_001532554.1	NC_009952.1	CDS	1249879	1250370	+	Dshi_1211	%282Fe-2S%29-binding domain-containing protein	9.43089	10
YP_001532555.1	NC_009952.1	CDS	1250367	1252787	+	Dshi_1212	carbon-monoxide dehydrogenase large subunit	15.2623	16.814
YP_001532556.1	NC_009952.1	CDS	1252829	1253737	+	Dshi_1213	ATPase	16.2442	17
YP_001532557.1	NC_009952.1	CDS	1253734	1254912	+	Dshi_1214	VWA containing CoxE family protein	14.2087	10
YP_001532558.1	NC_009952.1	CDS	1254912	1255724	+	Dshi_1215	hypothetical protein	17.69	16.01
YP_001532559.1	NC_009952.1	CDS	1255823	1256800	-	Dshi_1216	2-dehydropantoate 2-reductase	13.8098	15
YP_001532560.1	NC_009952.1	CDS	1256903	1258444	-	Dshi_1217	AMP-dependent synthetase and ligase	17.5266	20.1224
YP_001532561.1	NC_009952.1	CDS	1258541	1260055	-	Dshi_1218	hypothetical protein	16.9347	14.5714
YP_001532562.1	NC_009952.1	CDS	1260068	1260553	-	Dshi_1219	hypothetical protein	11.4897	9.17647
YP_001532563.1	NC_009952.1	CDS	1260637	1261623	-	Dshi_1220	hypothetical protein	13.1895	10.3491
YP_001532564.1	NC_009952.1	CDS	1261791	1263197	+	Dshi_1221	transcriptional regulator	16.3099	13.247
YP_001532565.1	NC_009952.1	CDS	1263528	1264271	-	Dshi_1222	short-chain dehydrogenase%2Freductase SDR	15.7231	20.4815
YP_001532566.1	NC_009952.1	CDS	1264297	1266852	-	Dshi_1223	aminopeptidase N	13.6937	15.4833
YP_001532567.1	NC_009952.1	CDS	1267060	1267575	+	Dshi_1224	hypothetical protein	11.4496	13.8333
YP_001532568.1	NC_009952.1	CDS	1267586	1269130	+	Dshi_1225	deoxyribodipyrimidine photo-lyase	13.2071	13.6
YP_001532569.1	NC_009952.1	CDS	1269139	1269306	+	Dshi_1226	hypothetical protein	7.84524	13.8994
YP_001532570.1	NC_009952.1	CDS	1269474	1271648	+	Dshi_1227	malate synthase G	16.2938	10.2941
YP_001532571.1	NC_009952.1	CDS	1271732	1272154	+	Dshi_1228	hypothetical protein	10.9125	10.2617
YP_001532572.1	NC_009952.1	CDS	1272260	1273039	+	Dshi_1229	peptidase C26	9.38462	6
YP_001532573.1	NC_009952.1	CDS	1273036	1274217	-	Dshi_1230	kynureninase	18.0948	27.0703
YP_001532574.1	NC_009952.1	CDS	1274344	1275300	+	Dshi_1231	beta-lactamase domain-containing protein	15.2842	10.3825
YP_001532575.1	NC_009952.1	CDS	1275516	1275992	+	Dshi_1232	isoprenylcysteine carboxyl methyltransferase family protein	13.8092	18.8593
YP_001532576.1	NC_009952.1	CDS	1276126	1277742	+	Dshi_1233	NAD%28P%29 transhydrogenase subunit alpha	16.7359	23.5714
YP_001532577.1	NC_009952.1	CDS	1277755	1279251	+	Dshi_1234	NAD%28P%29%28%2B%29 transhydrogenase	18.4262	10.681
YP_001532578.1	NC_009952.1	CDS	1279366	1280808	+	Dshi_1235	xylulokinase	13.0256	8.64865
YP_001532579.1	NC_009952.1	CDS	1280772	1281659	-	Dshi_1236	DMSO reductase anchor subunit	14.8086	12
YP_001532580.1	NC_009952.1	CDS	1281663	1282409	-	Dshi_1237	4Fe-4S ferredoxin	15.2932	18.4167
YP_001532581.1	NC_009952.1	CDS	1282492	1285278	-	Dshi_1238	molybdopterin oxidoreductase Fe4S4 region	16.3663	13.2632
YP_001532582.1	NC_009952.1	CDS	1285260	1287167	-	Dshi_1239	beta-galactosidase	13.5404	11.5
YP_001532583.1	NC_009952.1	CDS	1287164	1288024	-	Dshi_1240	SMP-30%2Fgluconolaconase%2FLRE domain-containing protein	14.5935	13
YP_001532584.1	NC_009952.1	CDS	1288021	1288626	-	Dshi_1241	KDPG and KHG aldolase	14.3515	19
YP_001532585.1	NC_009952.1	CDS	1288623	1289519	-	Dshi_1242	2-dehydro-3-deoxygalactonokinase	15.6644	21
YP_001532586.1	NC_009952.1	CDS	1289516	1290292	-	Dshi_1243	short-chain dehydrogenase%2Freductase SDR	18.8275	13
YP_001532587.1	NC_009952.1	CDS	1290292	1292001	-	Dshi_1244	dihydroxy-acid dehydratase	15.1415	23.9556
YP_001532588.1	NC_009952.1	CDS	1292045	1293385	-	Dshi_1245	glycoside hydrolase family protein	16.566	21
YP_001532589.1	NC_009952.1	CDS	1293382	1294230	-	Dshi_1246	binding-protein-dependent transport system inner membrane protein	15.7515	14
YP_001532590.1	NC_009952.1	CDS	1294232	1295158	-	Dshi_1247	binding-protein-dependent transport system inner membrane protein	20.4045	25.6962
YP_001532591.1	NC_009952.1	CDS	1295236	1296480	-	Dshi_1248	family 1 extracellular solute-binding protein	20.8554	14.014
YP_001532592.1	NC_009952.1	CDS	1296622	1297437	+	Dshi_1249	transcriptional regulator	10.3971	18.6471
YP_001532593.1	NC_009952.1	CDS	1297453	1298508	+	Dshi_1250	ABC transporter-like protein	13.0502	6
YP_001532594.1	NC_009952.1	CDS	1298515	1298802	-	Dshi_1251	hypothetical protein	20.434	25.8877
YP_001532595.1	NC_009952.1	CDS	1299255	1299977	-	Dshi_1252	hypothetical protein	15.5145	23.9823
YP_001532596.1	NC_009952.1	CDS	1300089	1300952	+	Dshi_1253	transcriptional regulator	14.7708	12
YP_001532597.1	NC_009952.1	CDS	1300949	1301971	+	Dshi_1254	glyceraldehyde-3-phosphate dehydrogenase	17.6422	17
YP_001532598.1	NC_009952.1	CDS	1301968	1303236	+	Dshi_1255	major facilitator superfamily protein	18.1119	30.4928
YP_001532599.1	NC_009952.1	CDS	1303304	1303924	+	Dshi_1256	exopolysaccharide synthesis ExoD	24.9356	13.3333
YP_001532600.1	NC_009952.1	CDS	1303935	1304216	-	Dshi_1257	hypothetical protein	20.1348	14.7234
YP_001532601.1	NC_009952.1	CDS	1304262	1305005	+	Dshi_1258	short-chain dehydrogenase%2Freductase SDR	15.461	14.4886
YP_001532602.1	NC_009952.1	CDS	1305092	1307596	+	Dshi_1259	heavy metal translocating P-type ATPase	15.8535	15
YP_001532603.1	NC_009952.1	CDS	1307607	1308002	+	Dshi_1260	transcriptional regulator	14.2146	11.7802
YP_001532604.1	NC_009952.1	CDS	1308092	1309300	+	Dshi_1261	sodium%2Fglutamate symporter	18.1538	23.5
YP_001532605.1	NC_009952.1	CDS	1309307	1312360	-	Dshi_1262	acriflavin resistance protein	17.9679	12.8333
YP_001532606.1	NC_009952.1	CDS	1312365	1313612	-	Dshi_1263	efflux transporter	17.9984	20.141
YP_001532607.1	NC_009952.1	CDS	1313689	1314135	+	Dshi_1264	ion transport 2 domain-containing protein	12.3579	12.9048
YP_001532608.1	NC_009952.1	CDS	1314155	1315138	-	Dshi_1265	inositol 2-dehydrogenase	15.9827	19
YP_001532609.1	NC_009952.1	CDS	1315135	1315977	-	Dshi_1266	ketose-bisphosphate aldolase	25.2527	17.5
YP_001532610.1	NC_009952.1	CDS	1315974	1316834	-	Dshi_1267	hypothetical protein	18.8095	19
YP_001532611.1	NC_009952.1	CDS	1316838	1317839	-	Dshi_1268	PfkB domain-containing protein	15.3473	9
YP_001532612.1	NC_009952.1	CDS	1317836	1319701	-	Dshi_1269	thiamine pyrophosphate protein central region	15.9962	23.45
YP_001532613.1	NC_009952.1	CDS	1319800	1320918	+	Dshi_1270	oxidoreductase domain-containing protein	14.0527	17.5
YP_001532614.1	NC_009952.1	CDS	1320915	1321811	+	Dshi_1271	xylose isomerase domain-containing protein	17.3322	23.3333
YP_001532615.1	NC_009952.1	CDS	1321819	1322952	+	Dshi_1272	oxidoreductase domain-containing protein	19.5009	15.9688
YP_001532616.1	NC_009952.1	CDS	1322983	1323981	-	Dshi_1273	transcriptional regulator	20.7588	13.4861
YP_001532617.1	NC_009952.1	CDS	1324124	1325101	+	Dshi_1274	periplasmic-binding protein%2FLacI transcriptional regulator	17.498	21.1642
YP_001532618.1	NC_009952.1	CDS	1325167	1326291	+	Dshi_1275	monosaccharide-transporting ATPase	22.5129	10
YP_001532619.1	NC_009952.1	CDS	1326293	1327087	+	Dshi_1276	ABC transporter-like protein	14.556	12.9286
YP_001532620.1	NC_009952.1	CDS	1327074	1327316	+	Dshi_1277	hypothetical protein	17.5473	16
YP_001532621.1	NC_009952.1	CDS	1327313	1328482	+	Dshi_1278	phytanoyl-CoA dioxygenase	14.8744	20
YP_001532622.1	NC_009952.1	CDS	1328494	1329306	+	Dshi_1279	myo-inositol catabolism IolB domain-containing protein	14.6458	16.6667
YP_001532623.1	NC_009952.1	CDS	1329323	1330588	-	Dshi_1280	class V aminotransferase	17.9645	22.9524
YP_001532624.1	NC_009952.1	CDS	1330881	1332578	+	Dshi_1281	respiratory-chain NADH dehydrogenase domain 51 kDa subunit	17.5253	15
YP_001532625.1	NC_009952.1	CDS	1332581	1335382	+	Dshi_1282	formate dehydrogenase subunit alpha	20.3865	20.6489
YP_001532626.1	NC_009952.1	CDS	1335512	1337179	+	Dshi_1283	formate--tetrahydrofolate ligase	18.0462	32.4833
YP_001532627.1	NC_009952.1	CDS	1337238	1337558	+	Dshi_1284	chorismate mutase related enzyme	34.4174	20
YP_001532628.1	NC_009952.1	CDS	1337555	1338454	+	Dshi_1285	bifunctional 5%2C10-methylene-tetrahydrofolate dehydrogenase%2F 5%2C10-methylene-tetrahydrofolate cyclohydrolase	14.9911	14.0534
YP_001532629.1	NC_009952.1	CDS	1338659	1339942	+	Dshi_1286	hypothetical protein	20.8497	17.1912
YP_001532630.1	NC_009952.1	CDS	1339875	1340969	-	Dshi_1287	hypothetical protein	11.3525	25.9107
YP_001532631.1	NC_009952.1	CDS	1341315	1342481	+	Dshi_1288	amidohydrolase	17.335	15
YP_001532632.1	NC_009952.1	CDS	1342529	1343269	+	Dshi_1289	glutamine amidotransferase	18.4022	19.5269
YP_001532633.1	NC_009952.1	CDS	1343361	1344371	-	Dshi_1290	molybdenum cofactor biosynthesis protein A	15.5994	14.265
YP_001532634.1	NC_009952.1	CDS	1344604	1345305	-	Dshi_1291	DNA alkylation repair protein	17.0442	19
YP_001532635.1	NC_009952.1	CDS	1345302	1345850	-	Dshi_1292	pyridoxamine 5%27-phosphate oxidase-like FMN-binding protein	19.082	29.8
YP_001532636.1	NC_009952.1	CDS	1345854	1347674	-	Dshi_1293	glucosamine--fructose-6-phosphate aminotransferase	18.52	17
YP_001532637.1	NC_009952.1	CDS	1347674	1349026	-	Dshi_1294	bifunctional N-acetylglucosamine-1-phosphate uridyltransferase%2Fglucosamine-1-phosphate acetyltransferase	15.9593	15.6589
YP_001532638.1	NC_009952.1	CDS	1349154	1349828	+	Dshi_1295	HAD-superfamily hydrolase	14.6193	14.7885
YP_001532639.1	NC_009952.1	CDS	1349879	1351090	+	Dshi_1296	DegT%2FDnrJ%2FEryC1%2FStrS aminotransferase	16.4794	20.1856
YP_001532640.1	NC_009952.1	CDS	1351256	1352419	+	Dshi_1297	acyl-CoA dehydrogenase domain-containing protein	20.7027	12.1923
YP_001532641.1	NC_009952.1	CDS	1352444	1352782	+	Dshi_1298	hypothetical protein	9.38643	10.75
YP_001532642.1	NC_009952.1	CDS	1352857	1353465	-	Dshi_1299	OmpW family protein	21.1691	22.6828
YP_001532643.1	NC_009952.1	CDS	1353609	1355213	+	Dshi_1300	propionyl-CoA carboxylase	15.5333	17.6195
YP_001532644.1	NC_009952.1	CDS	1355325	1357310	+	Dshi_1301	carbamoyl-phosphate synthase L chain ATP-binding	15.5403	24.5
YP_001532645.1	NC_009952.1	CDS	1357307	1357975	+	Dshi_1302	glutathione S-transferase domain-containing protein	18.0314	12.5
YP_001532646.1	NC_009952.1	CDS	1357972	1358835	+	Dshi_1303	hydroxymethylglutaryl-CoA lyase	12.3148	8.5
YP_001532647.1	NC_009952.1	CDS	1358832	1359620	+	Dshi_1304	enoyl-CoA hydratase	13.1115	15.8014
YP_001532648.1	NC_009952.1	CDS	1359760	1359978	+	Dshi_1305	17 kDa surface antigen	12.9817	15
YP_001532649.1	NC_009952.1	CDS	1359980	1360588	-	Dshi_1306	hypothetical protein	14.7816	22.4548
YP_001532650.1	NC_009952.1	CDS	1360930	1361295	+	Dshi_1307	NADH dehydrogenase subunit A	23.4699	14.5
YP_001532651.1	NC_009952.1	CDS	1361286	1361819	+	Dshi_1308	NADH dehydrogenase subunit B	14.1536	9.56923
YP_001532652.1	NC_009952.1	CDS	1361883	1362530	+	Dshi_1309	NADH dehydrogenase subunit C	15.5077	17
YP_001532653.1	NC_009952.1	CDS	1362535	1363413	+	Dshi_1310	hypothetical protein	19.2435	23
YP_001532654.1	NC_009952.1	CDS	1363417	1364631	+	Dshi_1311	NADH dehydrogenase subunit D	17.0033	22.5
YP_001532655.1	NC_009952.1	CDS	1364628	1364816	+	Dshi_1312	hypothetical protein	20.6878	21.3686
YP_001532656.1	NC_009952.1	CDS	1365222	1366430	+	Dshi_1313	NADH dehydrogenase subunit E	23.8114	20.129
YP_001532657.1	NC_009952.1	CDS	1366460	1367179	+	Dshi_1314	hypothetical protein	17.2764	22
YP_001532658.1	NC_009952.1	CDS	1367176	1367412	+	Dshi_1315	hypothetical protein	24.2025	25.2
YP_001532659.1	NC_009952.1	CDS	1367416	1368717	+	Dshi_1316	NADH dehydrogenase subunit I F	19.8602	21.75
YP_001532660.1	NC_009952.1	CDS	1368714	1369106	+	Dshi_1317	hypothetical protein	26.2061	23
YP_001532661.1	NC_009952.1	CDS	1369103	1369564	+	Dshi_1318	hypothetical protein	16.9156	17
YP_001532662.1	NC_009952.1	CDS	1369561	1370079	+	Dshi_1319	hypothetical protein	17.0443	16.4
YP_001532663.1	NC_009952.1	CDS	1370083	1372101	+	Dshi_1320	NADH dehydrogenase subunit G	18.4373	15.6909
YP_001532664.1	NC_009952.1	CDS	1372375	1373412	+	Dshi_1321	NADH dehydrogenase subunit H	18.7861	15
YP_001532665.1	NC_009952.1	CDS	1373416	1373910	+	Dshi_1322	NADH dehydrogenase subunit I	21.0404	24.5
YP_001532666.1	NC_009952.1	CDS	1373907	1374320	+	Dshi_1323	carboxymuconolactone decarboxylase	25.3551	25.6667
YP_001532667.1	NC_009952.1	CDS	1374343	1374957	+	Dshi_1324	NADH dehydrogenase subunit J	19.7642	15.5574
YP_001532668.1	NC_009952.1	CDS	1375139	1375633	+	Dshi_1325	hypothetical protein	13.5394	17.6786
YP_001532669.1	NC_009952.1	CDS	1375716	1376021	+	Dshi_1326	NADH dehydrogenase subunit K	21.7876	25
YP_001532670.1	NC_009952.1	CDS	1376026	1378083	+	Dshi_1327	NADH dehydrogenase subunit L	18.5777	10
YP_001532671.1	NC_009952.1	CDS	1378083	1379630	+	Dshi_1328	NADH dehydrogenase subunit M	22.666	22
YP_001532672.1	NC_009952.1	CDS	1379641	1381080	+	Dshi_1329	NADH dehydrogenase subunit N	15.3278	22.2727
YP_001532673.1	NC_009952.1	CDS	1381070	1381825	+	Dshi_1330	biotin--acetyl-CoA-carboxylase ligase	22.1071	31.7273
YP_001532674.1	NC_009952.1	CDS	1381846	1382616	+	Dshi_1331	pantothenate kinase	18.4163	10
YP_001532675.1	NC_009952.1	CDS	1382616	1384286	+	Dshi_1332	beta-lactamase domain-containing protein	14.8977	8.8
YP_001532676.1	NC_009952.1	CDS	1384375	1385856	-	Dshi_1333	DEAD%2FDEAH box helicase	21.9015	26.5813
YP_001532677.1	NC_009952.1	CDS	1386187	1387725	-	Dshi_1334	hypothetical protein	22.8402	21.8221
YP_001532678.2	NC_009952.1	CDS	1388539	1389207	+	Dshi_1335	hypothetical protein	18.7668	24.0842
YP_001532679.1	NC_009952.1	CDS	1389301	1390908	-	Dshi_1336	peptide chain release factor 3	23.181	18.2087
YP_001532680.1	NC_009952.1	CDS	1391022	1391393	+	Dshi_1337	hypothetical protein	19.6398	15.7826
YP_001532681.1	NC_009952.1	CDS	1391461	1392303	-	Dshi_1338	UspA domain-containing protein	21.6975	21.9338
YP_001532682.1	NC_009952.1	CDS	1392438	1393217	+	Dshi_1339	short-chain dehydrogenase%2Freductase SDR	16.6897	25.1638
YP_001532683.1	NC_009952.1	CDS	1393332	1394720	+	Dshi_1340	Na%2B%2Fsolute symporter	20.1742	14.4255
YP_001532684.1	NC_009952.1	CDS	1394766	1395854	+	Dshi_1341	ABC transporter-like protein	18.3535	24
YP_001532685.1	NC_009952.1	CDS	1395858	1396517	-	Dshi_1342	helix-turn-helix domain-containing protein	17.7909	25.8205
YP_001532686.1	NC_009952.1	CDS	1396711	1396935	+	Dshi_1343	Sec-independent translocation protein mttA%2FHcf106	21.5778	20.5
YP_001532687.1	NC_009952.1	CDS	1396954	1397421	+	Dshi_1344	twin-arginine translocation protein	18.094	28.5
YP_001532688.1	NC_009952.1	CDS	1397430	1398470	+	Dshi_1345	sec-independent protein translocase	16.4073	16
YP_001532689.1	NC_009952.1	CDS	1398467	1399318	+	Dshi_1346	hypothetical protein	16.6338	14.6869
YP_001532690.1	NC_009952.1	CDS	1399416	1400000	-	Dshi_1347	hypothetical protein	17.9983	18.7391
YP_001532691.1	NC_009952.1	CDS	1400045	1400671	-	Dshi_1348	multiple antibiotic resistance %28MarC%29-like protein	20.764	22.3958
YP_001532692.1	NC_009952.1	CDS	1400718	1402574	-	Dshi_1349	ABC transporter-like protein	16.8826	27.7214
YP_001532693.1	NC_009952.1	CDS	1402713	1403135	+	Dshi_1350	nucleoside diphosphate kinase	27.617	27.3311
YP_001532694.1	NC_009952.1	CDS	1403285	1403677	+	Dshi_1351	hypothetical protein	20.1298	28
YP_001532695.1	NC_009952.1	CDS	1403674	1404003	-	Dshi_1352	TfoX domain-containing protein	20.5182	23.7182
YP_001532696.1	NC_009952.1	CDS	1404655	1405959	+	Dshi_1353	family 1 extracellular solute-binding protein	22.6927	17.9524
YP_001532697.1	NC_009952.1	CDS	1406021	1407271	+	Dshi_1354	binding-protein-dependent transport system inner membrane protein	22.5691	25.9947
YP_001532698.1	NC_009952.1	CDS	1407459	1408673	+	Dshi_1355	binding-protein-dependent transport system inner membrane protein	20.428	30
YP_001532699.1	NC_009952.1	CDS	1408670	1409944	+	Dshi_1356	hypothetical protein	16.629	24.3846
YP_001532700.1	NC_009952.1	CDS	1409932	1410981	+	Dshi_1357	ABC transporter-like protein	20.1952	12
YP_001532701.1	NC_009952.1	CDS	1410984	1411760	+	Dshi_1358	short-chain dehydrogenase%2Freductase SDR	20.8301	27.56
YP_001532702.1	NC_009952.1	CDS	1411909	1412286	+	Dshi_1359	hypothetical protein	16.6111	22
YP_001532703.1	NC_009952.1	CDS	1412275	1413312	-	Dshi_1360	hypothetical protein	23.1667	27.9722
YP_001532704.1	NC_009952.1	CDS	1413419	1414825	+	Dshi_1361	D-lactate dehydrogenase	25.9033	22.6273
YP_001532705.1	NC_009952.1	CDS	1414985	1416322	+	Dshi_1362	putative oxidoreductase	23.5336	19.1034
YP_001532706.1	NC_009952.1	CDS	1416350	1417648	+	Dshi_1363	dihydropyrimidine dehydrogenase	23.184	18.8667
YP_001532707.1	NC_009952.1	CDS	1417662	1418054	-	Dshi_1364	hypothetical protein	21.2901	21.4684
YP_001532708.1	NC_009952.1	CDS	1418132	1418767	-	Dshi_1365	transcriptional regulator	21.022	18.9095
YP_001532709.1	NC_009952.1	CDS	1418987	1420312	+	Dshi_1366	beta alanine--pyruvate transaminase	22.4668	25.2778
YP_001532710.1	NC_009952.1	CDS	1420347	1421621	+	Dshi_1367	allantoate amidohydrolase	26.2392	29.6562
YP_001532711.1	NC_009952.1	CDS	1421652	1421951	+	Dshi_1368	hypothetical protein	31.56	30.2778
YP_001532712.1	NC_009952.1	CDS	1421968	1422711	+	Dshi_1369	class II aldolase%2Fadducin family protein	24.4126	21.375
YP_001532713.1	NC_009952.1	CDS	1422758	1424209	+	Dshi_1370	phenylhydantoinase	22.8685	15
YP_001532714.1	NC_009952.1	CDS	1424219	1425220	+	Dshi_1371	ABC transporter-like protein	18.9621	24
YP_001532715.1	NC_009952.1	CDS	1425233	1426150	+	Dshi_1372	binding-protein-dependent transport system inner membrane protein	22.8943	37.75
YP_001532716.1	NC_009952.1	CDS	1426147	1427058	+	Dshi_1373	binding-protein-dependent transport system inner membrane protein	21.6754	23.7927
YP_001532717.1	NC_009952.1	CDS	1427332	1428321	+	Dshi_1374	NMT1%2FTHI5 like domain-containing protein	20.198	27.2362
YP_001532718.1	NC_009952.1	CDS	1428663	1429859	+	Dshi_1375	ornithine decarboxylase	19.9465	14.4138
YP_001532719.1	NC_009952.1	CDS	1429916	1430713	-	Dshi_1376	creatininase	23.1529	22.25
YP_001532720.1	NC_009952.1	CDS	1430706	1431608	-	Dshi_1377	2OG-Fe%28II%29 oxygenase	20.1052	15
YP_001532721.1	NC_009952.1	CDS	1431608	1432243	-	Dshi_1378	quinone dependent NAD%28P%29H dehydrogenase	18.673	21
YP_001532722.1	NC_009952.1	CDS	1432243	1432830	-	Dshi_1379	quinone dependent NADH dehydrogenase	17.568	13.1417
YP_001532723.1	NC_009952.1	CDS	1432949	1434355	-	Dshi_1380	FAD linked oxidase domain-containing protein	25.6354	25.75
YP_001532724.1	NC_009952.1	CDS	1434352	1435626	-	Dshi_1381	cytosine deaminase	22.1176	17
YP_001532725.1	NC_009952.1	CDS	1435626	1436483	-	Dshi_1382	binding-protein-dependent transport system inner membrane protein	20.1049	18
YP_001532726.1	NC_009952.1	CDS	1436480	1437289	-	Dshi_1383	ABC transporter-like protein	23.1914	26.1818
YP_001532727.1	NC_009952.1	CDS	1437354	1438355	-	Dshi_1384	ABC transporter permease	28.2595	23.1375
YP_001532728.1	NC_009952.1	CDS	1438594	1438992	+	Dshi_1385	endoribonuclease L-PSP	18.8647	18
YP_001532729.1	NC_009952.1	CDS	1438996	1440408	-	Dshi_1386	hypothetical protein	21.1387	19.7123
YP_001532730.1	NC_009952.1	CDS	1440553	1441812	-	Dshi_1387	ATP-dependent protease ATP-binding subunit ClpX	26.4659	28.8421
YP_001532731.1	NC_009952.1	CDS	1442020	1442646	-	Dshi_1388	ATP-dependent Clp protease proteolytic subunit	30.9346	15.1092
YP_001532732.1	NC_009952.1	CDS	1442883	1444100	+	Dshi_1389	putative deoxyribodipyrimidine photo-lyase	15.9622	11.7188
YP_001532733.1	NC_009952.1	CDS	1444131	1444565	+	Dshi_1390	NADH dehydrogenase	13.8644	14.8571
YP_001532734.1	NC_009952.1	CDS	1444613	1445059	+	Dshi_1391	hypothetical protein	20.9083	21
YP_001532735.1	NC_009952.1	CDS	1445056	1445598	+	Dshi_1392	hypothetical protein	16.4586	18
YP_001532736.1	NC_009952.1	CDS	1445608	1446195	-	Dshi_1393	hypothetical protein	26.2959	18.8935
YP_001532737.1	NC_009952.1	CDS	1446363	1447034	-	Dshi_1394	leucyltransferase	22.2455	23.6557
YP_001532738.1	NC_009952.1	CDS	1447094	1448440	-	Dshi_1395	acetyl-CoA carboxylase biotin carboxylase subunit	27.3304	18
YP_001532739.1	NC_009952.1	CDS	1448450	1448977	-	Dshi_1396	acetyl-CoA carboxylase	22.1951	23.0577
YP_001532740.1	NC_009952.1	CDS	1449132	1450748	+	Dshi_1397	phospholipase%2Flecithinase%2Fhemolysin-like protein	22.9283	18.7519
YP_001532741.1	NC_009952.1	CDS	1450880	1451332	+	Dshi_1398	hypothetical protein	23.0949	26.4634
YP_001532742.1	NC_009952.1	CDS	1451413	1453374	-	Dshi_1399	acetate--CoA ligase	17.4592	23.6911
YP_001532743.1	NC_009952.1	CDS	1453619	1454374	-	Dshi_1400	ABC transporter-like protein	23.3717	17
YP_001532744.1	NC_009952.1	CDS	1454386	1455144	-	Dshi_1401	ABC transporter-like protein	26.0316	14.7143
YP_001532745.1	NC_009952.1	CDS	1455157	1456365	-	Dshi_1402	inner-membrane translocator	21.0438	16.6667
YP_001532746.1	NC_009952.1	CDS	1456370	1457401	-	Dshi_1403	inner-membrane translocator	21.3566	25.9369
YP_001532747.1	NC_009952.1	CDS	1457511	1458866	-	Dshi_1404	branched-chain amino acid ABC transporter	25.7257	28.1164
YP_001532748.1	NC_009952.1	CDS	1459097	1460392	+	Dshi_1405	transcriptional regulator	21.1566	27.7358
YP_001532749.1	NC_009952.1	CDS	1460497	1460862	+	Dshi_1406	response regulator receiver protein	24.4126	16
YP_001532750.1	NC_009952.1	CDS	1460864	1461184	+	Dshi_1407	hypothetical protein	17.9252	21
YP_001532751.1	NC_009952.1	CDS	1461184	1463877	+	Dshi_1408	integral membrane sensor signal transduction histidine kinase	23.1663	24.9
YP_001532752.1	NC_009952.1	CDS	1463926	1464975	+	Dshi_1409	hypothetical protein	20.021	18.7857
YP_001532753.1	NC_009952.1	CDS	1464988	1465500	-	Dshi_1410	hypothetical protein	24.8109	37.2
YP_001532754.1	NC_009952.1	CDS	1465574	1465852	+	Dshi_1411	transcriptional regulator	30.9032	25.275
YP_001532755.1	NC_009952.1	CDS	1465891	1466133	+	Dshi_1412	hypothetical protein	28.4897	21.5258
YP_001532756.1	NC_009952.1	CDS	1466558	1467793	+	Dshi_1413	family 1 extracellular solute-binding protein	23.6837	15.7419
YP_001532757.1	NC_009952.1	CDS	1467854	1468885	+	Dshi_1414	binding-protein-dependent transport system inner membrane protein	22.5194	20
YP_001532758.1	NC_009952.1	CDS	1468888	1469772	+	Dshi_1415	binding-protein-dependent transport system inner membrane protein	21.4045	25.7273
YP_001532759.1	NC_009952.1	CDS	1469815	1470858	+	Dshi_1416	ABC transporter-like protein	29.3075	29
YP_001532760.1	NC_009952.1	CDS	1470855	1471379	+	Dshi_1417	hypothetical protein	24.3238	24
YP_001532761.1	NC_009952.1	CDS	1471376	1471591	-	Dshi_1418	hypothetical protein	20.1065	23.0405
YP_001532762.1	NC_009952.1	CDS	1471738	1472016	+	Dshi_1419	hypothetical protein	14.3154	15.8889
YP_001532763.1	NC_009952.1	CDS	1472033	1472908	-	Dshi_1420	hypothetical protein	23.7808	20.5
YP_001532764.1	NC_009952.1	CDS	1473533	1474705	+	Dshi_1421	ribose ABC transporter	27.1057	27.0345
YP_001532765.1	NC_009952.1	CDS	1474762	1476309	+	Dshi_1422	ABC transporter-like protein	24.323	27
YP_001532766.1	NC_009952.1	CDS	1476309	1477271	+	Dshi_1423	inner-membrane translocator	23.3873	33
YP_001532767.1	NC_009952.1	CDS	1477271	1478302	+	Dshi_1424	inner-membrane translocator	26.344	24.15
YP_001532768.1	NC_009952.1	CDS	1478321	1479775	+	Dshi_1425	aldehyde dehydrogenase	22.5945	22.5968
YP_001532769.1	NC_009952.1	CDS	1479836	1481350	+	Dshi_1426	hydro-lyase	24.3201	20
YP_001532770.1	NC_009952.1	CDS	1481361	1482908	+	Dshi_1427	citrate CoA-transferase	24.5019	20.0632
YP_001532771.1	NC_009952.1	CDS	1483002	1484636	-	Dshi_1428	glucose-methanol-choline oxidoreductase	29.5743	31.7961
YP_001532772.1	NC_009952.1	CDS	1484787	1485557	-	Dshi_1429	3-ketoacyl-ACP reductase	20.7639	19.4706
YP_001532773.1	NC_009952.1	CDS	1485573	1487036	-	Dshi_1430	aldehyde dehydrogenase	27.0745	43.42
YP_001532774.1	NC_009952.1	CDS	1487135	1488091	-	Dshi_1431	transcriptional regulator	28.908	28.6288
YP_001532775.1	NC_009952.1	CDS	1488222	1489370	+	Dshi_1432	L-carnitine dehydratase%2Fbile acid-inducible protein F	25.2228	27.6667
YP_001532776.1	NC_009952.1	CDS	1489582	1490181	+	Dshi_1433	hypothetical protein	21.68	23.5
YP_001532777.1	NC_009952.1	CDS	1490184	1490399	+	Dshi_1434	Xaa-Pro dipeptidase	24.2083	25.7727
YP_001532778.1	NC_009952.1	CDS	1490378	1491148	-	Dshi_1435	alpha%2Fbeta hydrolase fold protein	27.1855	13
YP_001532779.1	NC_009952.1	CDS	1491145	1492686	-	Dshi_1436	binding-protein-dependent transport system inner membrane protein	26.5233	24.5
YP_001532780.1	NC_009952.1	CDS	1492683	1493738	-	Dshi_1437	glycine betaine%2FL-proline ABC transporter	25.2879	29.88
YP_001532781.1	NC_009952.1	CDS	1493812	1494777	-	Dshi_1438	glycine betaine ABC transporter substrate binding protein	23.4079	20.9623
YP_001532782.1	NC_009952.1	CDS	1494829	1495872	-	Dshi_1439	D-cysteine desulfhydrase	23.0603	28.0674
YP_001532783.1	NC_009952.1	CDS	1495960	1496892	+	Dshi_1440	transcriptional regulator	31.3044	26.1491
YP_001532784.1	NC_009952.1	CDS	1497052	1498287	+	Dshi_1441	hypothetical protein	25.1157	29.5
YP_001532785.1	NC_009952.1	CDS	1498290	1499732	+	Dshi_1442	peroxidase	27.8489	28.8483
YP_001532786.1	NC_009952.1	CDS	1499876	1500844	+	Dshi_1443	TRAP transporter solute receptor	24.6873	29.9048
YP_001532787.1	NC_009952.1	CDS	1500927	1503581	+	Dshi_1444	TRAP transporter	27.9766	32.5714
YP_001532788.1	NC_009952.1	CDS	1503594	1504028	+	Dshi_1445	UspA domain-containing protein	25.8207	21
YP_001532789.1	NC_009952.1	CDS	1504032	1505366	+	Dshi_1446	hypothetical protein	29.3169	28.2734
YP_001532790.1	NC_009952.1	CDS	1505621	1505779	-	Dshi_1447	transposase	27.8931	30.2382
YP_001532791.1	NC_009952.1	CDS	1506500	1506724	+	Dshi_1448	HTH-type transcriptional regulator ZntR	19.5067	28.1455
YP_001532792.1	NC_009952.1	CDS	1506778	1509000	-	Dshi_1449	TonB-dependent receptor	23.7467	16.7241
YP_001532793.1	NC_009952.1	CDS	1509057	1510334	-	Dshi_1450	NnrS family protein	23.6166	32.5
YP_001532794.1	NC_009952.1	CDS	1510331	1511080	-	Dshi_1451	ABC transporter-like protein	25.7027	23.25
YP_001532795.1	NC_009952.1	CDS	1511077	1511940	-	Dshi_1452	binding-protein-dependent transport system inner membrane protein	20.5266	29.6522
YP_001532796.1	NC_009952.1	CDS	1511962	1512945	-	Dshi_1453	putative sulfonate%2Fnitrate transport system substrate-binding protein	23.6921	30.4375
YP_001532797.1	NC_009952.1	CDS	1513040	1513537	-	Dshi_1454	hypothetical protein	30.7671	17.8768
YP_001532798.1	NC_009952.1	CDS	1513747	1513896	+	Dshi_1455	transposase	13.88	20
YP_001532799.1	NC_009952.1	CDS	1513896	1514609	+	Dshi_1456	integrase catalytic subunit	31.3445	32.58
YP_001532800.1	NC_009952.1	CDS	1514658	1516022	+	Dshi_1457	type III restriction protein res subunit	31.9092	37.2
YP_001532801.1	NC_009952.1	CDS	1515973	1516368	-	Dshi_1458	site-specific recombinase	23.0429	18.2492
YP_001532802.1	NC_009952.1	CDS	1516680	1517501	+	Dshi_1459	hypothetical protein	34.09	34.9896
YP_001532803.1	NC_009952.1	CDS	1517692	1518357	+	Dshi_1460	50S ribosomal protein L21	28.9189	29.7647
YP_001532804.1	NC_009952.1	CDS	1518373	1518642	+	Dshi_1461	50S ribosomal protein L27	32.3852	26.325
YP_001532805.1	NC_009952.1	CDS	1518721	1519377	+	Dshi_1462	LysE family transport protein	32.5464	29
YP_001532806.1	NC_009952.1	CDS	1519374	1519913	+	Dshi_1463	N-acetyltransferase GCN5	26.2611	27.3333
YP_001532807.1	NC_009952.1	CDS	1519918	1520427	+	Dshi_1464	N-acetyltransferase GCN5	27.6039	18
YP_001532808.1	NC_009952.1	CDS	1520424	1520951	+	Dshi_1465	N-acetyltransferase GCN5	17.5663	26.5
YP_001532809.1	NC_009952.1	CDS	1520948	1521985	+	Dshi_1466	GTPase ObgE	22.2611	13.3077
YP_001532810.1	NC_009952.1	CDS	1521973	1523079	+	Dshi_1467	gamma-glutamyl kinase	20.8771	18.9192
YP_001532811.1	NC_009952.1	CDS	1523177	1523812	+	Dshi_1468	hypothetical protein	32.989	36.125
YP_001532812.1	NC_009952.1	CDS	1523915	1525180	+	Dshi_1469	gamma-glutamyl phosphate reductase	25.6453	29.5625
YP_001532813.1	NC_009952.1	CDS	1525195	1525809	-	Dshi_1470	hypothetical protein chpT	32.6325	33.8387
YP_001532814.1	NC_009952.1	CDS	1525839	1526024	+	Dshi_1471	hypothetical protein	33.6828	30.2951
YP_001532815.1	NC_009952.1	CDS	1526145	1526921	+	Dshi_1472	phospholipid%2Fglycerol acyltransferase	23.4633	27
YP_001532816.1	NC_009952.1	CDS	1526918	1527763	+	Dshi_1473	phospholipid%2Fglycerol acyltransferase	24.2104	18.8649
YP_001532817.1	NC_009952.1	CDS	1527727	1528590	-	Dshi_1474	glutamyl-tRNA synthetase	25.9271	29.2683
YP_001532818.1	NC_009952.1	CDS	1528630	1529985	-	Dshi_1475	tRNA %28uracil-5-%29-methyltransferase Gid	32.5383	24.9112
YP_001532819.1	NC_009952.1	CDS	1530153	1532894	-	Dshi_1476	DNA gyrase subunit A	29.1324	39.4301
YP_001532820.1	NC_009952.1	CDS	1533086	1533355	+	Dshi_1477	Usg family protein	38.2593	22.2326
YP_001532821.1	NC_009952.1	CDS	1533483	1533950	-	Dshi_1478	disulfide bond formation protein DsbB	24.2308	26.75
YP_001532822.1	NC_009952.1	CDS	1534029	1534640	-	Dshi_1479	exopolysaccharide synthesis ExoD	28.0539	26.3316
YP_001532823.1	NC_009952.1	CDS	1535034	1536077	+	Dshi_1480	TRAP dicarboxylate transporter subunit DctP	31.2835	18.0428
YP_001532824.1	NC_009952.1	CDS	1536263	1536844	+	Dshi_1481	hypothetical protein	23.9278	25
YP_001532825.1	NC_009952.1	CDS	1536841	1538193	+	Dshi_1482	TRAP dicarboxylate transporter	34.2624	33.7104
YP_001532826.1	NC_009952.1	CDS	1538375	1538743	-	Dshi_1483	hypothetical protein	32.8672	33.5333
YP_001532827.1	NC_009952.1	CDS	1538907	1539512	-	Dshi_1484	hypothetical protein	24.8465	18.164
YP_001532828.1	NC_009952.1	CDS	1539700	1542114	-	Dshi_1485	FAD dependent oxidoreductase	26.7714	46.0437
YP_001532829.1	NC_009952.1	CDS	1542296	1544161	-	Dshi_1486	BCCT transporter	36.7524	31.9706
YP_001532830.1	NC_009952.1	CDS	1544432	1546513	-	Dshi_1487	oligopeptide%2Fdipeptide ABC transporter	30.2719	28.0845
YP_001532831.1	NC_009952.1	CDS	1546583	1547743	-	Dshi_1488	binding-protein-dependent transport system inner membrane protein	29.4789	34.4167
YP_001532832.1	NC_009952.1	CDS	1547754	1548845	-	Dshi_1489	binding-protein-dependent transport system inner membrane protein	24.7454	28.3093
YP_001532833.1	NC_009952.1	CDS	1548941	1550608	-	Dshi_1490	family 5 extracellular solute-binding protein	28.9538	31.8456
YP_001532834.1	NC_009952.1	CDS	1550866	1551678	-	Dshi_1491	transcriptional regulator	29.9053	29.5833
YP_001532835.1	NC_009952.1	CDS	1551737	1552627	-	Dshi_1492	tRNA delta%282%29-isopentenylpyrophosphate transferase	28.1594	31.5135
YP_001532836.1	NC_009952.1	CDS	1552737	1553468	+	Dshi_1493	uridylate kinase	34.8934	41.0606
YP_001532837.1	NC_009952.1	CDS	1553599	1554165	+	Dshi_1494	ribosome recycling factor	34.6596	32.8358
YP_001532838.1	NC_009952.1	CDS	1554231	1554962	+	Dshi_1495	undecaprenyl diphosphate synthase	35.1639	25.7273
YP_001532839.1	NC_009952.1	CDS	1554983	1555774	+	Dshi_1496	phosphatidate cytidylyltransferase	24.5732	21.68
YP_001532840.1	NC_009952.1	CDS	1555798	1556979	+	Dshi_1497	1-deoxy-D-xylulose 5-phosphate reductoisomerase	23.3511	32.2857
YP_001532841.1	NC_009952.1	CDS	1557041	1558378	+	Dshi_1498	putative membrane-associated zinc metalloprotease	37.4432	32.2591
YP_001532842.1	NC_009952.1	CDS	1558817	1561063	+	Dshi_1499	hypothetical protein	34.3453	45
YP_001532843.1	NC_009952.1	CDS	1561065	1561640	+	Dshi_1500	outer membrane chaperone Skp	32.9844	32.7093
YP_001532844.1	NC_009952.1	CDS	1561725	1562216	+	Dshi_1501	%283R%29-hydroxymyristoyl-ACP dehydratase	26.561	40.5
YP_001532845.1	NC_009952.1	CDS	1562213	1563013	+	Dshi_1502	UDP-N-acetylglucosamine acyltransferase	31.7878	42
YP_001532846.1	NC_009952.1	CDS	1563017	1563814	+	Dshi_1503	hypothetical protein	30.4887	21
YP_001532847.1	NC_009952.1	CDS	1563814	1564956	+	Dshi_1504	lipid-A-disaccharide synthase	30.3333	28
YP_001532848.1	NC_009952.1	CDS	1564953	1566149	-	Dshi_1505	hypothetical protein	31.0276	30.8655
YP_001532849.1	NC_009952.1	CDS	1566319	1567473	-	Dshi_1506	tRNA-specific 2-thiouridylase MnmA	34.761	42.6457
YP_001532850.1	NC_009952.1	CDS	1567599	1567877	+	Dshi_1507	hypothetical protein	49.6989	40.0594
YP_001532851.1	NC_009952.1	CDS	1567977	1568690	+	Dshi_1508	cell cycle transcriptional regulator ctrA	36.9986	38.6341
YP_001532852.1	NC_009952.1	CDS	1568730	1570955	+	Dshi_1509	DNA ligase	33.9811	33
YP_001532853.1	NC_009952.1	CDS	1570952	1573042	+	Dshi_1510	ATP-dependent DNA helicase RecG	34.6203	42.6908
YP_001532854.1	NC_009952.1	CDS	1573442	1574914	-	Dshi_1511	carboxypeptidase Taq	37.372	34.5
YP_001532855.1	NC_009952.1	CDS	1574911	1576062	-	Dshi_1512	putative cytochrome oxidase assembly protein	31.296	42.3889
YP_001532856.1	NC_009952.1	CDS	1576115	1576882	-	Dshi_1513	putative tRNA%2FrRNA methyltransferase	41.3711	39.9877
YP_001532857.1	NC_009952.1	CDS	1576962	1577585	+	Dshi_1514	putative thiamine monophosphate synthase	36.266	28
YP_001532858.1	NC_009952.1	CDS	1577589	1577948	-	Dshi_1515	phosphoribosyl-AMP cyclohydrolase	42.4417	49.8871
YP_001532859.1	NC_009952.1	CDS	1578009	1578458	+	Dshi_1516	hypothetical protein	36.7089	48.6396
YP_001532860.1	NC_009952.1	CDS	1578568	1579872	-	Dshi_1517	hypothetical protein	45.2674	65.75
YP_001532861.1	NC_009952.1	CDS	1579869	1580879	-	Dshi_1518	hypothetical protein	40.3838	37
YP_001532862.1	NC_009952.1	CDS	1580879	1581238	-	Dshi_1519	hypothetical protein	36.0167	38.2
YP_001532863.1	NC_009952.1	CDS	1581242	1582075	-	Dshi_1520	high-affinity branched-chain amino acid transport ATP-binding protein	44.0204	49
YP_001532864.1	NC_009952.1	CDS	1582072	1582854	-	Dshi_1521	putative high-affinity branched-chain amino acid transport ATP-binding protein	45.6667	46.5574
YP_001532865.1	NC_009952.1	CDS	1582914	1584101	-	Dshi_1522	putative periplasmic ligand-binding protein	45.734	44.0591
YP_001532866.1	NC_009952.1	CDS	1584337	1585446	+	Dshi_1523	aldose sugar dehydrogenase	48.3333	38.5789
YP_001532867.1	NC_009952.1	CDS	1585464	1586033	-	Dshi_1524	hypothetical protein	44.7982	52.6848
YP_001532868.1	NC_009952.1	CDS	1586124	1587143	-	Dshi_1525	HTH-type transcriptional regulator	48.4363	48.0284
YP_001532869.1	NC_009952.1	CDS	1587318	1588694	+	Dshi_1526	phospho-2-dehydro-3-deoxyheptonate aldolase	46.4045	61.725
YP_001532870.1	NC_009952.1	CDS	1588773	1589510	-	Dshi_1527	hypothetical protein	51.1653	58.0667
YP_001532871.1	NC_009952.1	CDS	1589674	1590558	+	Dshi_1528	hypothetical protein	42.8158	36.7059
YP_001532872.1	NC_009952.1	CDS	1590625	1591278	+	Dshi_1529	guanylate kinase	60.0489	45
YP_001532873.1	NC_009952.1	CDS	1591275	1591799	+	Dshi_1530	gamma-class carbonic anhydrase family protein	44.8629	57.4476
YP_001532874.1	NC_009952.1	CDS	1591903	1592376	-	Dshi_1531	hypothetical protein	61.1245	64.9823
YP_001532875.1	NC_009952.1	CDS	1592488	1593549	+	Dshi_1532	histidine kinase	54.5226	53.2403
YP_001532876.1	NC_009952.1	CDS	1593702	1594727	+	Dshi_1533	periplasmic-binding protein	56.8324	49.7534
YP_001532877.1	NC_009952.1	CDS	1594799	1596268	+	Dshi_1534	phosphate ABC transporter permease	47.6265	34.25
YP_001532878.1	NC_009952.1	CDS	1596265	1597617	+	Dshi_1535	phosphate ABC transporter permease	53.765	68.0556
YP_001532879.1	NC_009952.1	CDS	1597634	1598428	+	Dshi_1536	phosphate transporter ATP-binding protein	51.3774	63
YP_001532880.1	NC_009952.1	CDS	1598428	1599141	+	Dshi_1537	phosphate transport system protein	61.5224	55.3333
YP_001532881.1	NC_009952.1	CDS	1599146	1599832	+	Dshi_1538	phosphate regulon transcriptional regulatory protein	53.8355	47.1069
YP_001532882.1	NC_009952.1	CDS	1599990	1600946	+	Dshi_1539	inner membrane protein	41.4786	57.4595
YP_001532883.1	NC_009952.1	CDS	1601019	1602053	+	Dshi_1540	protease	52.5198	60.8678
YP_001532884.1	NC_009952.1	CDS	1602173	1604119	+	Dshi_1541	putative amidohydrolase 3	49.7658	42.303
YP_001532885.1	NC_009952.1	CDS	1604184	1604711	+	Dshi_1542	hypothetical protein	51.8049	72.8571
YP_001532886.1	NC_009952.1	CDS	1604724	1605764	-	Dshi_1543	hypothetical protein	63.6465	44.84
YP_001532887.1	NC_009952.1	CDS	1605788	1606561	-	Dshi_1544	short-chain dehydrogenase%2Freductase family protein	60.9444	60.7459
YP_001532888.1	NC_009952.1	CDS	1606867	1608687	+	Dshi_1545	putative extracellular solute-binding protein	65.0686	83.4195
YP_001532889.1	NC_009952.1	CDS	1608891	1609703	-	Dshi_1546	hypothetical protein	67.2005	55.1053
YP_001532890.1	NC_009952.1	CDS	1609759	1610724	-	Dshi_1547	putative carbohydrate kinase	61.206	78.6772
YP_001532891.1	NC_009952.1	CDS	1611039	1611818	+	Dshi_1548	30S ribosomal protein S2	64.641	55.8557
YP_001532892.1	NC_009952.1	CDS	1611914	1612789	+	Dshi_1549	elongation factor Ts	80.3425	87.4422
YP_001532893.1	NC_009952.1	CDS	1613091	1613873	-	Dshi_1550	putative regulatory protein	87.719	84
YP_001532894.1	NC_009952.1	CDS	1613870	1614322	-	Dshi_1551	3-dehydroquinate dehydratase	80.6645	83.8352
YP_001532895.1	NC_009952.1	CDS	1614497	1615753	+	Dshi_1552	hypothetical protein	68.7494	93.75
YP_001532896.1	NC_009952.1	CDS	1615750	1616400	+	Dshi_1553	putative aldolase	107.505	90.25
YP_001532897.1	NC_009952.1	CDS	1616397	1617161	+	Dshi_1554	putative isomerase	159.745	209.338
YP_001532898.1	NC_009952.1	CDS	1617231	1617857	-	Dshi_1555	putative transcriptional regulator	160.416	127.3
YP_001532899.1	NC_009952.1	CDS	1617876	1619435	+	Dshi_1556	putative ATP-dependent AMP-binding enzyme	112.296	107.571
YP_001532900.1	NC_009952.1	CDS	1619422	1620090	+	Dshi_1557	putative DSBA oxidoreductase	124.463	120.912
YP_001532901.1	NC_009952.1	CDS	1620057	1620377	-	Dshi_1558	hypothetical protein	108.626	99.0769
YP_001532902.1	NC_009952.1	CDS	1620493	1621701	+	Dshi_1559	major facilitator superfamily transporter	102.168	97.8417
YP_001532903.1	NC_009952.1	CDS	1621839	1622270	+	Dshi_1560	hypothetical protein	107.683	104.858
YP_001532904.1	NC_009952.1	CDS	1622403	1625885	-	Dshi_1561	transcription repair coupling factor	92.3184	84.9507
YP_001532905.1	NC_009952.1	CDS	1626290	1626820	-	Dshi_1562	hypothetical protein	85.2693	82.0685
YP_001532906.1	NC_009952.1	CDS	1626965	1627966	+	Dshi_1563	delta-aminolevulinic acid dehydratase	103.526	106.495
YP_001532907.1	NC_009952.1	CDS	1628155	1628724	+	Dshi_1564	hypothetical protein	86.6193	82.4868
YP_001532908.1	NC_009952.1	CDS	1628799	1631282	+	Dshi_1565	acylase	74.3812	67.1048
YP_001532909.1	NC_009952.1	CDS	1631386	1632633	-	Dshi_1566	GTP-binding protein	72.0569	64.5349
YP_001532910.1	NC_009952.1	CDS	1632675	1632953	-	Dshi_1567	RNA-binding protein Hfq	68.957	70.1585
YP_001532911.1	NC_009952.1	CDS	1633034	1634542	-	Dshi_1568	potassium uptake protein	66.4341	73
YP_001532912.1	NC_009952.1	CDS	1634542	1635918	-	Dshi_1569	potassium transporter peripheral membrane protein	57.6144	53.9512
YP_001532913.1	NC_009952.1	CDS	1636081	1636563	+	Dshi_1570	hypothetical protein	54.7971	53.75
YP_001532914.1	NC_009952.1	CDS	1636586	1637023	+	Dshi_1571	hypothetical protein	50.9178	57.7791
YP_001532915.1	NC_009952.1	CDS	1637185	1638600	-	Dshi_1572	nitrogen assimilation regulator receiver protein	58.065	54.25
YP_001532916.1	NC_009952.1	CDS	1638597	1640900	-	Dshi_1573	histidine kinase	54.3928	51.381
YP_001532917.1	NC_009952.1	CDS	1640962	1642326	-	Dshi_1574	nitrogen assimilation regulator receiver protein	60.8769	47
YP_001532918.1	NC_009952.1	CDS	1642326	1643399	-	Dshi_1575	nitrogen regulation protein	58.8408	57.75
YP_001532919.1	NC_009952.1	CDS	1643396	1644397	-	Dshi_1576	tRNA-dihydrouidine synthase	41.4571	49
YP_001532920.1	NC_009952.1	CDS	1644540	1645742	+	Dshi_1577	bifunctional 2-C-methyl-D-erythritol 4-phosphate cytidylyltransferase%2F2-C-methyl-D-erythritol 2%2C4-cyclodiphosphate synthase	41.4913	50.75
YP_001532921.1	NC_009952.1	CDS	1645739	1646227	+	Dshi_1578	putative phosphatidylglycerophosphatase A	40.7403	44
YP_001532922.1	NC_009952.1	CDS	1646224	1646706	+	Dshi_1579	CinA-like protein	40.3727	44.2273
YP_001532923.1	NC_009952.1	CDS	1646685	1647200	-	Dshi_1580	putative polyketide cyclase %2F dehydrase	56.2364	52.6
YP_001532924.1	NC_009952.1	CDS	1647224	1647760	+	Dshi_1581	hypoxanthine phosphoribosyltransferase	52.27	38.6181
YP_001532925.1	NC_009952.1	CDS	1647958	1648476	-	Dshi_1582	hypothetical protein	49.4374	56.3315
YP_001532926.1	NC_009952.1	CDS	1648653	1649603	-	Dshi_1583	lipoyl synthase	64.2029	56.3184
YP_001532927.1	NC_009952.1	CDS	1649803	1650927	-	Dshi_1584	hypothetical protein	51.1742	59.8
YP_001532928.1	NC_009952.1	CDS	1651121	1651423	+	Dshi_1585	hypothetical protein	47.6436	36.1053
YP_001532929.1	NC_009952.1	CDS	1651441	1652988	-	Dshi_1586	trimethylamine methyltransferase	49.396	42.2879
YP_001532930.1	NC_009952.1	CDS	1653185	1654747	+	Dshi_1587	GMP synthase	48.4107	41
YP_001532931.1	NC_009952.1	CDS	1654738	1655379	+	Dshi_1588	hypothetical protein	40.5826	45
YP_001532932.1	NC_009952.1	CDS	1655376	1656263	+	Dshi_1589	hypothetical protein	47.9144	44.4805
YP_001532933.1	NC_009952.1	CDS	1656339	1657472	+	Dshi_1590	porin	41.4647	52.0109
YP_001532934.1	NC_009952.1	CDS	1657563	1658480	+	Dshi_1591	hypothetical protein	42.22	41.0256
YP_001532935.1	NC_009952.1	CDS	1658518	1659390	+	Dshi_1592	hypothetical protein	45.1592	43.4595
YP_001532936.1	NC_009952.1	CDS	1659426	1660343	+	Dshi_1593	homoserine O-succinyltransferase	46.0904	54
YP_001532937.1	NC_009952.1	CDS	1660318	1661280	+	Dshi_1594	putative alpha%2Fbeta hydrolase	50.243	38.9036
YP_001532938.1	NC_009952.1	CDS	1661362	1662231	+	Dshi_1595	putative polyphosphate kinase 2	41.5839	41.625
YP_001532939.1	NC_009952.1	CDS	1662224	1662841	+	Dshi_1596	hypothetical protein	39.301	39.8125
YP_001532940.1	NC_009952.1	CDS	1662856	1663923	-	Dshi_1597	spermidine%2Fputrescine import ATP-binding protein	34.5702	50
YP_001532941.1	NC_009952.1	CDS	1663920	1664726	-	Dshi_1598	inner membrane ABC-transporter permease	47.7497	43
YP_001532942.1	NC_009952.1	CDS	1664723	1665604	-	Dshi_1599	spermidine%2Fputrescine transport system permease	36.3707	40.7179
YP_001532943.1	NC_009952.1	CDS	1665720	1666031	-	Dshi_1600	monooxygenase	53.4808	55.6757
YP_001532944.1	NC_009952.1	CDS	1666178	1666672	-	Dshi_1601	30S ribosomal protein S9	48.4162	31.6667
YP_001532945.1	NC_009952.1	CDS	1666677	1667135	-	Dshi_1602	50S ribosomal protein L13	36.9739	38.2996
YP_001532946.1	NC_009952.1	CDS	1667361	1667783	-	Dshi_1603	putative thioesterase superfamily protein	39.2553	55.0172
YP_001532947.1	NC_009952.1	CDS	1667840	1668634	+	Dshi_1604	enoyl-CoA hydratase	42.6176	48.75
YP_001532948.1	NC_009952.1	CDS	1668641	1669249	-	Dshi_1605	lytic murein transglycosylase	47.5731	49
YP_001532949.1	NC_009952.1	CDS	1669410	1669916	+	Dshi_1606	single stranded DNA-binding protein	28.787	26.6275
YP_001532950.1	NC_009952.1	CDS	1669966	1671222	-	Dshi_1607	hypothetical protein	39.4137	40.5401
YP_001532951.1	NC_009952.1	CDS	1671408	1672559	-	Dshi_1608	3-dehydroquinate synthase	31.3793	22.25
YP_001532952.1	NC_009952.1	CDS	1672630	1673187	-	Dshi_1609	shikimate kinase	30.2348	43.7737
YP_001532953.1	NC_009952.1	CDS	1673376	1674959	+	Dshi_1610	hypothetical protein	37.2841	27.75
YP_001532954.1	NC_009952.1	CDS	1674956	1675882	+	Dshi_1611	tyrosine recombinase	28.616	14
YP_001532955.1	NC_009952.1	CDS	1675879	1676685	-	Dshi_1612	putative phosphatase	27.2652	27.4225
YP_001532956.1	NC_009952.1	CDS	1676755	1678056	+	Dshi_1613	hypothetical protein	40.5814	47.3684
YP_001532957.1	NC_009952.1	CDS	1678074	1679633	-	Dshi_1614	hypothetical protein	39.5891	39.78
YP_001532958.1	NC_009952.1	CDS	1680082	1680672	+	Dshi_1615	hypothetical protein	37.8139	29.2727
YP_001532959.1	NC_009952.1	CDS	1680682	1681893	-	Dshi_1616	beta ketoacyl synthase	33.2822	54
YP_001532960.1	NC_009952.1	CDS	1681897	1682166	-	Dshi_1617	acyl carrier protein	40.2778	34.2542
YP_001532961.1	NC_009952.1	CDS	1682224	1683315	-	Dshi_1618	UDP-3-O-%5B3-hydroxymyristoyl%5D glucosamine N-acyltransferase	39.3205	49.2075
YP_001532962.1	NC_009952.1	CDS	1683367	1684977	-	Dshi_1619	hypothetical protein	40.6369	40.0301
YP_001532963.1	NC_009952.1	CDS	1685275	1685844	+	Dshi_1620	hypothetical protein	36.2912	33
YP_001532964.1	NC_009952.1	CDS	1685849	1686799	-	Dshi_1621	putative 6-phosphofructokinase isozyme 2	33.1441	42.9149
YP_001532965.1	NC_009952.1	CDS	1686892	1688406	-	Dshi_1622	putative hemolysin	36.802	33.7085
YP_001532966.1	NC_009952.1	CDS	1688923	1690143	-	Dshi_1623	cysteine desulfurase	38.3235	31
YP_001532967.1	NC_009952.1	CDS	1690144	1690743	-	Dshi_1624	hypothetical protein	34.9517	33.5484
YP_001532968.1	NC_009952.1	CDS	1690773	1691270	-	Dshi_1625	hypothetical protein	33.3675	44
YP_001532969.1	NC_009952.1	CDS	1691270	1692553	-	Dshi_1626	sufD	42.1153	38
YP_001532970.1	NC_009952.1	CDS	1692553	1693308	-	Dshi_1627	ATP-dependent transporter	30.0185	33.1579
YP_001532971.1	NC_009952.1	CDS	1693326	1693640	-	Dshi_1628	hypothetical protein	30.2127	25
YP_001532972.1	NC_009952.1	CDS	1693637	1693837	-	Dshi_1629	hypothetical protein	28.1393	38.619
YP_001532973.1	NC_009952.1	CDS	1694332	1694541	-	Dshi_1630	hypothetical protein	40.881	42.5
YP_001532974.1	NC_009952.1	CDS	1694568	1696079	-	Dshi_1631	cysteine desulfurase activator complex subunit SufB	33.2196	46.5593
YP_001532975.1	NC_009952.1	CDS	1696137	1697183	-	Dshi_1632	cysteine desulfurase	32.9771	43.6154
YP_001532976.1	NC_009952.1	CDS	1697195	1697683	-	Dshi_1633	HTH-type transcriptional regulator	36.1881	30.9133
YP_001532977.1	NC_009952.1	CDS	1697855	1698508	+	Dshi_1634	putative alpha%2Fbeta hydrolase	30.7905	23.5
YP_001532978.1	NC_009952.1	CDS	1698511	1698726	+	Dshi_1635	hypothetical protein	16.4907	17.7931
YP_001532979.1	NC_009952.1	CDS	1698812	1699540	+	Dshi_1636	hypothetical protein	28.6859	39.8707
YP_001532980.1	NC_009952.1	CDS	1699686	1700312	+	Dshi_1637	hypothetical protein	37.1499	47.2857
YP_001532981.1	NC_009952.1	CDS	1700339	1700668	+	Dshi_1638	efflux-multidrug resistance protein	33.0121	36.9365
YP_001532982.1	NC_009952.1	CDS	1700730	1701272	+	Dshi_1639	hypothetical protein	29.0976	25.5
YP_001532983.1	NC_009952.1	CDS	1701269	1701574	+	Dshi_1640	hypothetical protein	24.0294	22.5714
YP_001532984.1	NC_009952.1	CDS	1701587	1701880	-	Dshi_1641	hypothetical protein	26.0714	37.1667
YP_001532985.1	NC_009952.1	CDS	1701885	1704548	-	Dshi_1642	alanyl-tRNA synthetase	35.1404	26.1918
YP_001532986.1	NC_009952.1	CDS	1704693	1705760	-	Dshi_1643	recombinase A	34.3109	34.9205
YP_001532987.1	NC_009952.1	CDS	1705935	1708274	-	Dshi_1644	histidine kinase cckA	32.3919	32.56
YP_001532988.1	NC_009952.1	CDS	1708348	1709526	-	Dshi_1645	rRNA %28cytosine-C%285%29-%29-methyltransferase	29.4699	41.2
YP_001532989.1	NC_009952.1	CDS	1709530	1710984	-	Dshi_1646	inosine-5%27-monophosphate dehydrogenase	35.2976	28.5802
YP_001532990.1	NC_009952.1	CDS	1711064	1711846	-	Dshi_1647	2%2C4-dihydroxyhept-2-ene-1%2C7-dioic acid aldolase	26.6999	39.0145
YP_001532991.1	NC_009952.1	CDS	1712121	1713242	-	Dshi_1648	maltose%2Fmaltodextrin import ATP-binding protein	35.639	29.9268
YP_001532992.1	NC_009952.1	CDS	1713282	1714940	-	Dshi_1649	alpha-glucosidase	30.5805	47.9333
YP_001532993.1	NC_009952.1	CDS	1714954	1716111	-	Dshi_1650	inner membrane ABC transporter permease	31.2556	28.0526
YP_001532994.1	NC_009952.1	CDS	1716129	1717133	-	Dshi_1651	inner membrane ABC transporter permease	25.7522	30.973
YP_001532995.1	NC_009952.1	CDS	1717206	1718564	-	Dshi_1652	putative solute-binding protein 1 family	33.4246	23.7232
YP_001532996.1	NC_009952.1	CDS	1718787	1719851	+	Dshi_1653	HTH-type transcriptional regulator	30.6601	31
YP_001532997.1	NC_009952.1	CDS	1719861	1721168	+	Dshi_1654	beta-glucosidase A	28.7928	22.9512
YP_001532998.1	NC_009952.1	CDS	1721208	1722179	+	Dshi_1655	glucokinase	29.1862	33
YP_001532999.1	NC_009952.1	CDS	1722176	1723027	-	Dshi_1656	ABC-3 metal transporter	28.6913	19.75
YP_001533000.1	NC_009952.1	CDS	1723024	1723923	-	Dshi_1657	ABC-3 metal transporter	23.2533	24.25
YP_001533001.1	NC_009952.1	CDS	1723920	1724816	-	Dshi_1658	metal transport system ATP-binding protein	24.3021	25.0417
YP_001533002.1	NC_009952.1	CDS	1724839	1725729	-	Dshi_1659	metal ABC transporter substrate-binding lipoprotein	26.3311	36.5038
YP_001533003.1	NC_009952.1	CDS	1725859	1726311	-	Dshi_1660	transcriptional regulator	26.6446	24.0528
YP_001533004.1	NC_009952.1	CDS	1726594	1727178	+	Dshi_1661	transcription antitermination regulatory protein	32.9145	23
YP_001533005.1	NC_009952.1	CDS	1727175	1728353	+	Dshi_1662	periplasmic-binding protein-like II	31.7778	40.7811
YP_001533006.1	NC_009952.1	CDS	1728617	1729984	+	Dshi_1663	periplasmic-binding protein-like II	23.6842	30.461
YP_001533007.1	NC_009952.1	CDS	1730124	1731206	+	Dshi_1664	putative ABC transporter permease	29.8827	31.75
YP_001533008.1	NC_009952.1	CDS	1731213	1732898	+	Dshi_1665	ABC transporter	28.4087	19.9077
YP_001533009.1	NC_009952.1	CDS	1733027	1733473	+	Dshi_1666	putative flavohemoglobin	27.5056	32.0179
YP_001533010.1	NC_009952.1	CDS	1733528	1735960	+	Dshi_1667	nitrite reductase %5BNAD%28P%29H%5D large subunit	27.4262	24
YP_001533011.1	NC_009952.1	CDS	1735957	1736298	+	Dshi_1668	assimilatory nitrite reductase %5BNAD%28P%29H%5D small subunit	24.6491	20.5714
YP_001533012.1	NC_009952.1	CDS	1736304	1738925	+	Dshi_1669	nitrate reductase	25.8509	17
YP_001533013.1	NC_009952.1	CDS	1738922	1739893	+	Dshi_1670	hypothetical protein	22.9043	23.3333
YP_001533014.1	NC_009952.1	CDS	1739910	1741304	+	Dshi_1671	siroheme synthase	24.1993	37.6667
YP_001533015.1	NC_009952.1	CDS	1741348	1742121	-	Dshi_1672	ribosomal RNA methyltransferase	29.7687	19.3793
YP_001533016.1	NC_009952.1	CDS	1742093	1743274	-	Dshi_1673	phosphatase	26.423	22.2402
YP_001533017.1	NC_009952.1	CDS	1743527	1743829	+	Dshi_1674	hypothetical protein	21.0858	36.3929
YP_001533018.1	NC_009952.1	CDS	1743856	1744782	+	Dshi_1675	hypothetical protein	27.5523	17
YP_001533019.1	NC_009952.1	CDS	1744794	1745453	+	Dshi_1676	HAD-like hydrolase	24.2682	12
YP_001533020.1	NC_009952.1	CDS	1745450	1746439	+	Dshi_1677	methyltetrahydrofolate:corrinoid%2Firon-sulfur protein methyltransferase	22.3202	27.9062
YP_001533021.1	NC_009952.1	CDS	1746502	1747206	+	Dshi_1678	hypothetical protein	24.8184	35.3476
YP_001533022.1	NC_009952.1	CDS	1747369	1747983	+	Dshi_1679	hypothetical protein	25.465	22.3358
YP_001533023.1	NC_009952.1	CDS	1748119	1750191	+	Dshi_1680	hypothetical protein	22.0555	28.8527
YP_001533024.1	NC_009952.1	CDS	1750319	1750810	+	Dshi_1681	putative Thioesterase%2Fthiol ester dehydrase-isomerase	26.128	29
YP_001533025.1	NC_009952.1	CDS	1750801	1752405	-	Dshi_1682	glucose-6-phosphate isomerase	28.9882	22.8077
YP_001533026.1	NC_009952.1	CDS	1752430	1753104	-	Dshi_1683	putative 6-phosphogluconolactonase	24.1185	33
YP_001533027.1	NC_009952.1	CDS	1753116	1754570	-	Dshi_1684	glucose-6-phosphate 1-dehydrogenase	25.6096	25.0574
YP_001533028.1	NC_009952.1	CDS	1754813	1755757	+	Dshi_1685	hypothetical protein	25.472	28
YP_001533029.1	NC_009952.1	CDS	1755768	1756544	-	Dshi_1686	hypothetical protein	28.2085	24.155
YP_001533030.1	NC_009952.1	CDS	1756672	1757268	-	Dshi_1687	putative HNH endonuclease	31.4422	36.5288
YP_001533031.1	NC_009952.1	CDS	1757458	1758129	-	Dshi_1688	putative phospholipase %2F carboxylesterase	29.0893	27.5
YP_001533032.1	NC_009952.1	CDS	1758126	1758758	-	Dshi_1689	DNA-glycosylase family protein	20.346	24
YP_001533033.1	NC_009952.1	CDS	1758740	1759486	-	Dshi_1690	precorrin-6A reductase	18.6372	17
YP_001533034.1	NC_009952.1	CDS	1759483	1760532	-	Dshi_1691	cobalamin %28vitamin B12%29 biosynthesis CbiD protein	21.6733	15.0606
YP_001533035.1	NC_009952.1	CDS	1760630	1761475	+	Dshi_1692	uroporphyrinogen-III C-methyltransferase	22.896	20.5
YP_001533036.1	NC_009952.1	CDS	1761472	1762767	+	Dshi_1693	cobyrinic acid a%2Cc-diamide synthase	22.4931	14.0952
YP_001533037.1	NC_009952.1	CDS	1762829	1764055	+	Dshi_1694	major facilitator superfamiy transporter	27.1451	33.3662
YP_001533038.1	NC_009952.1	CDS	1764125	1764895	-	Dshi_1695	hypothetical protein	21.7536	25
YP_001533039.1	NC_009952.1	CDS	1764892	1766529	-	Dshi_1696	putative alpha-isopropylmalate%2Fhomocitrate synthase family transferase	24.0427	24
YP_001533040.1	NC_009952.1	CDS	1766526	1766948	-	Dshi_1697	hypothetical protein	36.0898	35.6067
YP_001533041.1	NC_009952.1	CDS	1767125	1768501	-	Dshi_1698	cysteinyl-tRNA synthetase	24.9659	15.1624
YP_001533042.1	NC_009952.1	CDS	1768734	1769330	-	Dshi_1699	hypothetical protein	22.5812	25.5896
YP_001533043.1	NC_009952.1	CDS	1769636	1770391	+	Dshi_1700	short-chain dehydrogenase%2Freductase family protein	25.5119	22.25
YP_001533044.1	NC_009952.1	CDS	1770402	1771202	-	Dshi_1701	putative high-affinity zinc uptake system membrane protein	19.3433	16.25
YP_001533045.1	NC_009952.1	CDS	1771199	1771942	-	Dshi_1702	zinc import ATP-binding protein	21.8118	26
YP_001533046.1	NC_009952.1	CDS	1771939	1772436	-	Dshi_1703	putative zinc uptake regulation protein	20.7008	16.1139
YP_001533047.1	NC_009952.1	CDS	1772514	1773584	+	Dshi_1704	putative high-affinity zinc uptake system protein	21.873	24.4333
YP_001533048.1	NC_009952.1	CDS	1773613	1773951	+	Dshi_1705	hypothetical protein	27.2271	19.5714
YP_001533049.1	NC_009952.1	CDS	1773917	1774366	-	Dshi_1706	peptide methionine sulfoxide reductase	18.5022	22
YP_001533050.1	NC_009952.1	CDS	1774366	1775166	+	Dshi_1707	putative acyl-CoA N-acyltransferases %28Nat%29 superfamily protein	22.9301	24.25
YP_001533051.1	NC_009952.1	CDS	1775173	1775952	+	Dshi_1708	hypothetical protein	26.7051	30.2696
YP_001533052.1	NC_009952.1	CDS	1776333	1777817	-	Dshi_1709	small conductance mechanosensitive channel	21.2189	25.3578
YP_001533053.1	NC_009952.1	CDS	1778048	1778410	-	Dshi_1710	putative monothiol glutaredoxin	20.3168	21
YP_001533054.1	NC_009952.1	CDS	1778403	1778669	-	Dshi_1711	hypothetical protein	16.4494	11
YP_001533055.1	NC_009952.1	CDS	1778669	1778902	-	Dshi_1712	hypothetical protein	15.2436	19.44
YP_001533056.1	NC_009952.1	CDS	1779001	1781172	-	Dshi_1713	phosphoribosylformylglycinamidine synthase II	22.7675	18.7087
YP_001533057.1	NC_009952.1	CDS	1781528	1783372	+	Dshi_1714	ABC transporter ATP-binding protein	19.1583	25.8984
YP_001533058.1	NC_009952.1	CDS	1783558	1784403	+	Dshi_1715	hypothetical protein	22.5981	28
YP_001533059.1	NC_009952.1	CDS	1784400	1784858	-	Dshi_1716	hypothetical protein	22.1503	18.3911
YP_001533060.1	NC_009952.1	CDS	1785059	1785622	+	Dshi_1717	hypothetical protein	13.9397	18.5911
YP_001533061.1	NC_009952.1	CDS	1785846	1786052	+	Dshi_1718	50S ribosomal protein L32	17.4879	15.4324
YP_001533062.1	NC_009952.1	CDS	1786088	1787245	+	Dshi_1719	putative glycerol-3-phosphate acyltransferase PlsX	19.4732	21.5
YP_001533063.1	NC_009952.1	CDS	1787238	1788212	+	Dshi_1720	3-oxoacyl-ACP synthase	20.6656	24.4867
YP_001533064.1	NC_009952.1	CDS	1788324	1788629	+	Dshi_1721	integration host factor subunit alpha	25.9346	24.9024
YP_001533065.1	NC_009952.1	CDS	1788669	1789406	+	Dshi_1722	hypothetical protein	20.7141	18.8565
YP_001533066.1	NC_009952.1	CDS	1789628	1790722	+	Dshi_1723	2%27-deoxycytidine 5%27-triphosphate deaminase	17.4904	15.7304
YP_001533067.1	NC_009952.1	CDS	1791066	1791755	-	Dshi_1724	putative segregation and condensation protein B	21.6087	17
YP_001533068.1	NC_009952.1	CDS	1791755	1792549	-	Dshi_1725	putative Segregation and condensation protein A	20.966	23.625
YP_001533069.1	NC_009952.1	CDS	1792572	1793558	-	Dshi_1726	beta-hexosamidase	20.5785	16
YP_001533070.1	NC_009952.1	CDS	1793568	1794512	-	Dshi_1727	hypothetical protein	19.8741	27.6222
YP_001533071.1	NC_009952.1	CDS	1794601	1796346	-	Dshi_1728	arginyl-tRNA synthetase	20.8792	25.9062
YP_001533072.1	NC_009952.1	CDS	1796409	1797608	-	Dshi_1729	putative deoxyguanosinetriphosphate triphosphohydrolase	19.5133	33.8889
YP_001533073.1	NC_009952.1	CDS	1797652	1797984	+	Dshi_1730	iron-sulfur cluster assembly accessory protein	36.8889	33.9531
YP_001533074.1	NC_009952.1	CDS	1798047	1798658	-	Dshi_1731	hypothetical protein	22.7549	20.125
YP_001533075.1	NC_009952.1	CDS	1798913	1799737	-	Dshi_1732	putative protein methyltransferase	16.7891	22
YP_001533076.1	NC_009952.1	CDS	1799734	1800789	-	Dshi_1733	peptide chain release factor 1	19.9962	25.0514
YP_001533077.1	NC_009952.1	CDS	1801041	1801505	-	Dshi_1734	hypothetical protein	13.5742	18.3396
YP_001533078.1	NC_009952.1	CDS	1801557	1802531	-	Dshi_1735	agmatinase	16.3662	19
YP_001533079.1	NC_009952.1	CDS	1802535	1802939	-	Dshi_1736	putative cell division protein ZapA	16.0049	17
YP_001533080.1	NC_009952.1	CDS	1802941	1803369	-	Dshi_1737	hypothetical protein	24.1748	23.4869
YP_001533081.1	NC_009952.1	CDS	1803674	1805647	+	Dshi_1738	transketolase	19.4093	22.5915
YP_001533082.1	NC_009952.1	CDS	1805810	1806757	-	Dshi_1739	hypothetical protein	24.2732	25.6557
YP_001533083.1	NC_009952.1	CDS	1807000	1808001	+	Dshi_1740	glyceraldehyde-3-phosphate dehydrogenase	20.2884	20.5405
YP_001533084.1	NC_009952.1	CDS	1808037	1808192	+	Dshi_1741	hypothetical protein	26.7308	22.6598
YP_001533085.1	NC_009952.1	CDS	1808288	1809310	+	Dshi_1742	glyceraldehyde-3-phosphate dehydrogenase	25.4497	18
YP_001533086.1	NC_009952.1	CDS	1809314	1809916	-	Dshi_1743	hypothetical protein	17.0332	28.3634
YP_001533087.1	NC_009952.1	CDS	1810248	1810763	-	Dshi_1744	phosphopantetheine adenylyltransferase	23.8682	34.4556
YP_001533088.1	NC_009952.1	CDS	1810852	1811286	-	Dshi_1745	hypothetical protein	28.3655	25.6111
YP_001533089.1	NC_009952.1	CDS	1811339	1812232	-	Dshi_1746	HTH-type transcriptional regulator	22.3826	21.3069
YP_001533090.1	NC_009952.1	CDS	1812332	1813831	+	Dshi_1747	acylating methylmalonate-semialdehyde dehydrogenase	22.3393	20.9178
YP_001533091.1	NC_009952.1	CDS	1813903	1814532	-	Dshi_1748	hypothetical protein	19.8016	15.0224
YP_001533092.1	NC_009952.1	CDS	1814843	1815970	+	Dshi_1749	carboxylate-amine ligase	18.9238	13.2317
YP_001533093.1	NC_009952.1	CDS	1816051	1817196	+	Dshi_1750	acyl-CoA dehydrogenase	20.9476	8.5
YP_001533094.1	NC_009952.1	CDS	1817193	1818239	+	Dshi_1751	enoyl-CoA hydratase%2Fisomerase family protein	17.3801	27
YP_001533095.1	NC_009952.1	CDS	1818236	1819111	+	Dshi_1752	3-hydroxyisobutyrate dehydrogenase	17.3413	15.9841
YP_001533096.1	NC_009952.1	CDS	1819173	1819949	-	Dshi_1753	enoyl-CoA hydratase	17.3449	14.1848
YP_001533097.1	NC_009952.1	CDS	1820040	1820456	-	Dshi_1754	hypothetical protein	15.2902	25
YP_001533098.1	NC_009952.1	CDS	1820449	1820655	-	Dshi_1755	putative tRNA pseudouridine synthase B	28.9903	31.0909
YP_001533099.1	NC_009952.1	CDS	1820645	1821166	-	Dshi_1756	putative carboxylesterase	22.3448	17
YP_001533100.1	NC_009952.1	CDS	1821157	1821768	-	Dshi_1757	hypothetical protein	16.0735	24.9189
YP_001533101.1	NC_009952.1	CDS	1821878	1822360	-	Dshi_1758	cytochrome c-type biogenesis protein CcmE	27.0994	21.0588
YP_001533102.1	NC_009952.1	CDS	1822376	1823401	-	Dshi_1759	N-acetyl-gamma-glutamyl-phosphate reductase	19.3197	31.3947
YP_001533103.1	NC_009952.1	CDS	1823438	1824259	-	Dshi_1760	glutamate racemase	24.5328	27
YP_001533104.1	NC_009952.1	CDS	1824259	1825137	-	Dshi_1761	putative acyltransferase	20.7133	8.08333
YP_001533105.1	NC_009952.1	CDS	1825196	1828603	-	Dshi_1762	indolepyruvate ferredoxin oxidoreductase	20.0731	29.5506
YP_001533106.1	NC_009952.1	CDS	1828760	1829662	+	Dshi_1763	HTH-type transcriptional regulator	24.5969	17.6557
YP_001533107.1	NC_009952.1	CDS	1829905	1830690	+	Dshi_1764	putative hydrolase	21.4835	29
YP_001533108.1	NC_009952.1	CDS	1830691	1832526	-	Dshi_1765	putative multidrug export ATP-binding%2Fpermease	21.7173	25.6
YP_001533109.1	NC_009952.1	CDS	1832580	1834175	-	Dshi_1766	hypothetical protein	16.995	25.3158
YP_001533110.1	NC_009952.1	CDS	1834326	1834865	+	Dshi_1767	putative lysine carboxylase	16.5815	9.47541
YP_001533111.1	NC_009952.1	CDS	1835047	1835688	-	Dshi_1768	KHG%2FKDPG aldolase	15.6963	12.2308
YP_001533112.1	NC_009952.1	CDS	1835700	1837505	-	Dshi_1769	phosphogluconate dehydratase	22.2962	18.1406
YP_001533113.1	NC_009952.1	CDS	1837632	1837898	+	Dshi_1770	hypothetical protein	16.9438	22.4891
YP_001533114.1	NC_009952.1	CDS	1838034	1839236	+	Dshi_1771	hypothetical protein	16.5079	10
YP_001533115.1	NC_009952.1	CDS	1839233	1839772	+	Dshi_1772	hypothetical protein	13.0037	16.4822
YP_001533116.1	NC_009952.1	CDS	1839968	1840660	-	Dshi_1773	putative metalloprotease	27.7937	18.6341
YP_001533117.1	NC_009952.1	CDS	1840700	1840987	-	Dshi_1774	hypothetical protein	12.7222	12.2754
YP_001533118.1	NC_009952.1	CDS	1841055	1843865	-	Dshi_1775	putative glutamate--ammonia ligase adenyltransferase	19.8442	17.8125
YP_001533119.1	NC_009952.1	CDS	1844200	1844541	+	Dshi_1776	hypothetical protein	16.9006	6.98734
YP_001533120.1	NC_009952.1	CDS	1844619	1847027	-	Dshi_1777	ATP-dependent protease La	18.2611	17.9733
YP_001533121.1	NC_009952.1	CDS	1847401	1848006	+	Dshi_1778	hypothetical protein	13.4488	13.414
YP_001533122.1	NC_009952.1	CDS	1848348	1850105	+	Dshi_1779	acetolactate synthase 3 catalytic subunit	18.8629	16
YP_001533123.1	NC_009952.1	CDS	1850105	1850416	+	Dshi_1780	hypothetical protein	12.3237	14.1695
YP_001533124.1	NC_009952.1	CDS	1850474	1851046	+	Dshi_1781	acetolactate synthase 3 regulatory subunit	17.9616	12.3491
YP_001533125.1	NC_009952.1	CDS	1851151	1852302	+	Dshi_1782	putative ring-hydroxylating dioxygenase subunit alpha	15.4158	17.4016
YP_001533126.1	NC_009952.1	CDS	1852555	1852800	-	Dshi_1783	hypothetical protein	16.626	11.4322
YP_001533127.1	NC_009952.1	CDS	1853035	1853577	+	Dshi_1784	putative RNA polymerase sigma factor	13.0018	13.9482
YP_001533128.1	NC_009952.1	CDS	1854290	1857964	-	Dshi_1785	ribonucleotide-diphosphate reductase subunit alpha	17.4599	21.2133
YP_001533129.1	NC_009952.1	CDS	1858657	1859097	+	Dshi_1786	hypothetical protein	10.4694	13.8576
YP_001533130.1	NC_009952.1	CDS	1859391	1859876	-	Dshi_1787	hypothetical protein	21.5802	21
YP_001533131.1	NC_009952.1	CDS	1859873	1860394	-	Dshi_1788	putative cold shock protein	16.0115	9.96269
YP_001533132.1	NC_009952.1	CDS	1860527	1861132	-	Dshi_1789	pyridoxamine 5%27-phosphate oxidase	25.8894	19.3679
YP_001533133.1	NC_009952.1	CDS	1861237	1862055	+	Dshi_1790	NADH dependent enoyl-%5Bacyl-carrier-protein%5D reductase	15.2063	12
YP_001533134.1	NC_009952.1	CDS	1862057	1862668	+	Dshi_1791	putative LysE type translocator	16.6928	22.5
YP_001533135.1	NC_009952.1	CDS	1862665	1863276	+	Dshi_1792	putative LysE type translocator	17.8399	10.3594
YP_001533136.1	NC_009952.1	CDS	1863339	1863842	+	Dshi_1793	xanthine-guanine phosphoribosyltransferase	13.6091	11
YP_001533137.1	NC_009952.1	CDS	1863844	1865025	+	Dshi_1794	hypothetical protein	16.5338	19.8154
YP_001533138.1	NC_009952.1	CDS	1865219	1867063	+	Dshi_1795	putative peptidyl-prolyl cis-trans isomerase	17.5301	18.2857
YP_001533139.1	NC_009952.1	CDS	1867111	1868640	+	Dshi_1796	anthranilate synthase component I	17.1954	14.5703
YP_001533140.1	NC_009952.1	CDS	1868767	1870593	-	Dshi_1797	hypothetical protein	12.0646	5.99459
YP_001533141.1	NC_009952.1	CDS	1870777	1871382	+	Dshi_1798	anthranilate synthase component II	12.4554	12
YP_001533142.1	NC_009952.1	CDS	1871379	1872398	+	Dshi_1799	anthranilate phosphoribosyltransferase	14.2873	10
YP_001533143.1	NC_009952.1	CDS	1872395	1873210	+	Dshi_1800	Indole-3-glycerol phosphate synthase	13.9865	25.5
YP_001533144.1	NC_009952.1	CDS	1873207	1873683	+	Dshi_1801	molybdenum cofactor biosynthesis protein MoaC	10.8407	14
YP_001533145.1	NC_009952.1	CDS	1873680	1874888	+	Dshi_1802	molybdopterin biosynthesis protein	15.952	19.6026
YP_001533146.1	NC_009952.1	CDS	1875043	1875738	+	Dshi_1803	LexA repressor	17.5402	26.5053
YP_001533147.1	NC_009952.1	CDS	1875927	1878011	-	Dshi_1804	putative competence protein	14.7578	8.82727
YP_001533148.1	NC_009952.1	CDS	1878120	1879535	+	Dshi_1805	glutamyl-tRNA synthetase	14.9131	18.6239
YP_001533149.1	NC_009952.1	CDS	1879651	1880943	+	Dshi_1806	citrate synthase	16.9807	23.7059
YP_001533150.1	NC_009952.1	CDS	1881214	1881651	+	Dshi_1807	putative universal stress protein	20.9338	27.9231
YP_001533151.1	NC_009952.1	CDS	1881663	1883201	+	Dshi_1808	putative sodium:alanine symporter family protein	18.4854	13.3354
YP_001533152.1	NC_009952.1	CDS	1883361	1886222	-	Dshi_1809	excinuclease ABC subunit A	17.6017	11.9709
YP_001533153.1	NC_009952.1	CDS	1886324	1887496	-	Dshi_1810	putative major facilitator superfamily transport protein	12.1935	15.1061
YP_001533154.1	NC_009952.1	CDS	1887561	1888958	-	Dshi_1811	dihydrolipoamide dehydrogenase	17.9621	15.6667
YP_001533155.1	NC_009952.1	CDS	1889023	1889616	-	Dshi_1812	hypothetical protein	15.8064	21.4933
YP_001533156.1	NC_009952.1	CDS	1889690	1890979	-	Dshi_1813	major facilitator superfamiy transporter	14.7566	18.8497
YP_001533157.1	NC_009952.1	CDS	1891703	1892863	+	Dshi_1814	hypothetical protein	18.3161	14.0285
YP_001533158.1	NC_009952.1	CDS	1893248	1894045	-	Dshi_1815	putative transcriptional regulator	13.4323	12.764
YP_001533159.1	NC_009952.1	CDS	1894133	1895479	-	Dshi_1816	mscS family protein	15.7053	16.7054
YP_001533160.1	NC_009952.1	CDS	1895702	1896640	-	Dshi_1817	pirin-like protein	17.606	15.0137
YP_001533161.1	NC_009952.1	CDS	1896712	1896984	-	Dshi_1818	hypothetical protein	15.5897	21.451
YP_001533162.1	NC_009952.1	CDS	1897085	1897816	-	Dshi_1819	putative transcriptional regulator	21.2691	12.7976
YP_001533163.1	NC_009952.1	CDS	1898151	1898933	+	Dshi_1820	mannosyl-3-phosphoglycerate phosphatase	13.4023	14.5
YP_001533164.1	NC_009952.1	CDS	1898926	1900176	+	Dshi_1821	hypothetical protein	14.1934	15
YP_001533165.1	NC_009952.1	CDS	1900181	1901206	+	Dshi_1822	putative arsenic resistance protein	13.3957	24.848
YP_001533166.1	NC_009952.1	CDS	1901376	1902356	-	Dshi_1823	hypothetical protein	20.1182	20.3537
YP_001533167.1	NC_009952.1	CDS	1902502	1904265	-	Dshi_1824	putative sucrose phosphorylase	18.623	15.4238
YP_001533168.1	NC_009952.1	CDS	1904769	1905794	-	Dshi_1825	phosphate acetyl transferase	16.3119	18.6111
YP_001533169.1	NC_009952.1	CDS	1905847	1906206	-	Dshi_1826	hypothetical protein	20.4083	16.3333
YP_001533170.1	NC_009952.1	CDS	1906223	1907263	-	Dshi_1827	hypothetical protein	13.7137	8.7
YP_001533171.1	NC_009952.1	CDS	1907402	1909183	-	Dshi_1828	sulfoacetaldehyde acetyltransferase	17.6684	18.8077
YP_001533172.1	NC_009952.1	CDS	1909208	1910602	-	Dshi_1829	putative FAD-dependent oxidoreductase	16.5928	5.41379
YP_001533173.1	NC_009952.1	CDS	1910630	1911016	-	Dshi_1830	hypothetical protein	11.0517	16.8846
YP_001533174.1	NC_009952.1	CDS	1911041	1911544	-	Dshi_1831	putative universal stress protein	15.7718	19.0769
YP_001533175.1	NC_009952.1	CDS	1911569	1912909	-	Dshi_1832	sialic acid TRAP transporter permease	20.399	23
YP_001533176.1	NC_009952.1	CDS	1912909	1913475	-	Dshi_1833	putative TRAP transporter	21.7513	21.7231
YP_001533177.1	NC_009952.1	CDS	1913539	1914555	-	Dshi_1834	putative sialic acid-binding periplasmic protein	17.2625	20.3671
YP_001533178.1	NC_009952.1	CDS	1914712	1916187	+	Dshi_1835	putative transcriptional regulator	14.729	16.7841
YP_001533179.1	NC_009952.1	CDS	1916867	1917976	+	Dshi_1836	hypothetical protein	14.255	18.3333
YP_001533180.1	NC_009952.1	CDS	1917978	1919549	-	Dshi_1837	yjeF-like protein	13.2487	17.3605
YP_001533181.1	NC_009952.1	CDS	1919720	1920058	+	Dshi_1838	putative nitrogen regulation protein PII	20.0944	21.4928
YP_001533182.1	NC_009952.1	CDS	1920126	1921532	+	Dshi_1839	glutamine synthetase	20.7271	17.0714
YP_001533183.1	NC_009952.1	CDS	1921699	1922916	+	Dshi_1840	hypothetical protein	13.445	8.92746
YP_001533184.1	NC_009952.1	CDS	1923108	1923518	-	Dshi_1841	hypothetical protein	15.4793	20.8684
YP_001533185.1	NC_009952.1	CDS	1923555	1924907	+	Dshi_1842	adenylosuccinate lyase	18.7953	11.3465
YP_001533186.1	NC_009952.1	CDS	1925007	1925174	+	Dshi_1843	hypothetical protein	12.6429	13.6509
YP_001533187.1	NC_009952.1	CDS	1925279	1925812	+	Dshi_1844	hypothetical protein	17.2734	18.069
YP_001533188.1	NC_009952.1	CDS	1925869	1926918	+	Dshi_1845	putative flagellar motor switch protein fliG	19.3257	11.3003
YP_001533189.1	NC_009952.1	CDS	1927300	1927743	+	Dshi_1846	hypothetical protein	13.259	7.54
YP_001533190.1	NC_009952.1	CDS	1927842	1928210	+	Dshi_1847	hypothetical protein	14.6558	19.8462
YP_001533191.1	NC_009952.1	CDS	1928185	1928493	+	Dshi_1848	hypothetical protein	14.712	18.4545
YP_001533192.1	NC_009952.1	CDS	1928483	1929094	+	Dshi_1849	nitrile hydratse subunit alpha	13.5441	14
YP_001533193.1	NC_009952.1	CDS	1929104	1929808	-	Dshi_1850	hypothetical protein	12.1972	18.3214
YP_001533194.1	NC_009952.1	CDS	1930031	1932817	+	Dshi_1851	aconitate hydratase	16.6469	19.7033
YP_001533195.1	NC_009952.1	CDS	1932907	1933446	-	Dshi_1852	putative thioredoxin	18.8704	23.5132
YP_001533196.1	NC_009952.1	CDS	1933597	1934328	-	Dshi_1853	heme exporter protein C	19.1557	4.87719
YP_001533197.1	NC_009952.1	CDS	1934384	1935040	-	Dshi_1854	heme exporter protein B	12.1492	13
YP_001533198.1	NC_009952.1	CDS	1935037	1935654	-	Dshi_1855	cytochrome c biogenesis protein CcmA	16.4903	12.6304
YP_001533199.1	NC_009952.1	CDS	1935699	1936058	-	Dshi_1856	hypothetical protein	10.6444	10.6667
YP_001533200.1	NC_009952.1	CDS	1936069	1936821	-	Dshi_1857	hypothetical protein	15.1023	13.25
YP_001533201.1	NC_009952.1	CDS	1936814	1937776	-	Dshi_1858	preprotein translocase subunit SecF	14.4901	13
YP_001533202.1	NC_009952.1	CDS	1937778	1939442	-	Dshi_1859	preprotein translocase subunit SecD	14.3489	11
YP_001533203.1	NC_009952.1	CDS	1939449	1939766	-	Dshi_1860	preprotein translocase subunit	16.934	19.4
YP_001533204.1	NC_009952.1	CDS	1940020	1940709	+	Dshi_1861	hypothetical protein	14.6609	19.0316
YP_001533205.1	NC_009952.1	CDS	1940803	1941114	+	Dshi_1862	hypothetical protein	13.5801	17.9099
YP_001533206.1	NC_009952.1	CDS	1941457	1942752	+	Dshi_1863	seryl-tRNA synthetase	14.4738	12.5079
YP_001533207.1	NC_009952.1	CDS	1942814	1943926	+	Dshi_1864	putative membrane-bound lytic murein transglycosylase	10.7062	7.225
YP_001533208.1	NC_009952.1	CDS	1944045	1944914	-	Dshi_1865	hypothetical protein	22.6161	11.3085
YP_001533209.1	NC_009952.1	CDS	1945208	1946029	-	Dshi_1866	hypothetical protein	11.5633	13.0147
YP_001533210.1	NC_009952.1	CDS	1946164	1947480	-	Dshi_1867	glutamine synthetase	13.1321	19.1587
YP_001533211.1	NC_009952.1	CDS	1947542	1948876	-	Dshi_1868	putative glutamate synthase large subunit-like protein	15.0719	14.4545
YP_001533212.1	NC_009952.1	CDS	1948897	1949574	-	Dshi_1869	putative glutamate synthase	12.2861	11
YP_001533213.1	NC_009952.1	CDS	1949574	1950500	-	Dshi_1870	putative glutamine amidotransferase	9.26645	10.4805
YP_001533214.1	NC_009952.1	CDS	1950576	1951223	-	Dshi_1871	putative HTH-type transcriptional regulator	9.18981	9.45752
YP_001533215.1	NC_009952.1	CDS	1951375	1952643	-	Dshi_1872	putative soluble aldose sugar dehydrogenase	14.9992	16.3871
YP_001533216.1	NC_009952.1	CDS	1952797	1953105	-	Dshi_1873	putative cytochrome c	16.2913	15.4783
YP_001533217.1	NC_009952.1	CDS	1953173	1953769	-	Dshi_1874	putative regulatory protein	9.13735	6.65714
YP_001533218.1	NC_009952.1	CDS	1953908	1954423	+	Dshi_1875	putative inner membrane protein	13.9167	12.0328
YP_001533219.1	NC_009952.1	CDS	1954483	1954755	+	Dshi_1876	putative glutaredoxin 3	16.7179	10.8889
YP_001533220.1	NC_009952.1	CDS	1954772	1956046	-	Dshi_1877	hypothetical protein	15.7349	18.0421
YP_001533221.1	NC_009952.1	CDS	1956140	1957117	-	Dshi_1878	hypothetical protein	15.0307	17.2203
YP_001533222.1	NC_009952.1	CDS	1957234	1958421	-	Dshi_1879	hypothetical protein	10.6911	24
YP_001533223.1	NC_009952.1	CDS	1958425	1958592	-	Dshi_1880	hypothetical protein	22.2321	23
YP_001533224.1	NC_009952.1	CDS	1958592	1959968	-	Dshi_1881	hypothetical protein	15.4452	19
YP_001533225.1	NC_009952.1	CDS	1959965	1960423	-	Dshi_1882	putative acetyltransferase	20.9041	18.1765
YP_001533226.1	NC_009952.1	CDS	1960643	1961485	-	Dshi_1883	putative clpA%2FclpB family protein	17.8754	25.5115
YP_001533227.1	NC_009952.1	CDS	1961615	1962088	+	Dshi_1884	putative DnaK suppressor protein	19.616	15.3955
YP_001533228.1	NC_009952.1	CDS	1962221	1963390	+	Dshi_1885	putative salicylate hydroxylase	15.4538	16
YP_001533229.1	NC_009952.1	CDS	1963398	1964177	-	Dshi_1886	putative Exodeoxyribonuclease III	18.6846	18.6117
YP_001533230.1	NC_009952.1	CDS	1964382	1965539	-	Dshi_1887	putative ribonuclease D	15.3687	15.3232
YP_001533231.1	NC_009952.1	CDS	1965637	1966230	-	Dshi_1888	phosphoribosylglycinamide formyltransferase	12.3822	3.5
YP_001533232.1	NC_009952.1	CDS	1966227	1967288	-	Dshi_1889	phosphoribosylaminoimidazole synthetase	13.1921	15.1479
YP_001533233.1	NC_009952.1	CDS	1967456	1968577	-	Dshi_1890	hypothetical protein	17.4376	12.1133
YP_001533234.1	NC_009952.1	CDS	1968779	1969207	+	Dshi_1891	putative flavohemoglobin	14.3193	12.8718
YP_001533235.1	NC_009952.1	CDS	1969284	1970432	+	Dshi_1892	hypothetical protein	9.85117	13.913
YP_001533236.1	NC_009952.1	CDS	1970454	1973216	+	Dshi_1893	LOV-regulator%2C Blue-light sensing	13.5798	19
YP_001533237.1	NC_009952.1	CDS	1973228	1973842	+	Dshi_1894	putative response regulator receiver protein	16.6797	21.3
YP_001533238.1	NC_009952.1	CDS	1973861	1976413	-	Dshi_1895	hypothetical protein	14.4783	15.2667
YP_001533239.1	NC_009952.1	CDS	1976442	1977851	-	Dshi_1896	GDP-mannose 6-dehydrogenase	13.8986	11.2248
YP_001533240.1	NC_009952.1	CDS	1978068	1979498	-	Dshi_1897	alginate biosynthesis protein	13.0426	9.2
YP_001533241.1	NC_009952.1	CDS	1979617	1981209	-	Dshi_1898	putative glycosyltransferase alg8	14.9328	8.28571
YP_001533242.1	NC_009952.1	CDS	1981196	1982602	-	Dshi_1899	hypothetical protein	14.8834	13.3871
YP_001533243.1	NC_009952.1	CDS	1982818	1984188	+	Dshi_1900	phosphomannomutase	12.725	13.8977
YP_001533244.1	NC_009952.1	CDS	1984363	1984953	+	Dshi_1901	hypothetical protein	18.8426	7
YP_001533245.1	NC_009952.1	CDS	1984955	1986331	+	Dshi_1902	putative poly%28beta-D-mannuronate%29 O-acetylase	10.5686	20.7692
YP_001533246.1	NC_009952.1	CDS	1986343	1987356	+	Dshi_1903	putative alginate biosynthesis protein algJ	11.7032	16.5
YP_001533247.1	NC_009952.1	CDS	1987353	1988663	+	Dshi_1904	hypothetical protein	19.1983	20.518
YP_001533248.1	NC_009952.1	CDS	1989272	1990372	+	Dshi_1905	hypothetical protein	14.6076	15.2646
YP_001533249.1	NC_009952.1	CDS	1990560	1990841	+	Dshi_1906	hypothetical protein	9.39362	6.57265
YP_001533250.1	NC_009952.1	CDS	1990957	1992414	+	Dshi_1907	hypothetical protein	18.9781	21.8071
YP_001533251.1	NC_009952.1	CDS	1992667	1993284	+	Dshi_1908	hypothetical protein	13.6278	17.9142
YP_001533252.1	NC_009952.1	CDS	1993959	1994612	-	Dshi_1909	hypothetical protein	14.081	14.9802
YP_001533253.1	NC_009952.1	CDS	1995268	1995951	+	Dshi_1910	hypothetical protein	15.4006	11.0714
YP_001533254.1	NC_009952.1	CDS	1995938	1996333	+	Dshi_1911	hypothetical protein	14.7576	12
YP_001533255.1	NC_009952.1	CDS	1996336	1996743	+	Dshi_1912	hypothetical protein	18.3897	12
YP_001533256.1	NC_009952.1	CDS	1996738	1997559	-	Dshi_1913	putative insertion element	13.59	11.4
YP_001533257.1	NC_009952.1	CDS	1997583	1997849	-	Dshi_1914	putative insertion element %2F transposase	16.4569	15.6437
YP_001533258.1	NC_009952.1	CDS	1998356	1999138	+	Dshi_1915	hypothetical protein	12.6079	17.75
YP_001533259.1	NC_009952.1	CDS	1999123	1999854	+	Dshi_1916	hypothetical protein	12.4481	14.3506
YP_001533260.1	NC_009952.1	CDS	1999930	2001378	+	Dshi_1917	putative modification methylase	18.9103	9.86264
YP_001533261.1	NC_009952.1	CDS	2001559	2002620	+	Dshi_1918	putative modification methylase	19.5377	17.7361
YP_001533262.1	NC_009952.1	CDS	2002691	2004421	+	Dshi_1919	hypothetical protein	18.8804	18.3521
YP_001533263.1	NC_009952.1	CDS	2005076	2005981	-	Dshi_1920	hypothetical protein	14.2792	10.6383
YP_001533264.1	NC_009952.1	CDS	2006027	2007346	+	Dshi_1921	histidine kinase	13.0508	7.55172
YP_001533265.1	NC_009952.1	CDS	2007318	2007611	-	Dshi_1922	hypothetical protein	10.4864	12.1255
YP_001533266.1	NC_009952.1	CDS	2007881	2009116	+	Dshi_1923	hypothetical protein	9.08819	13.7222
YP_001533267.1	NC_009952.1	CDS	2009151	2010203	+	Dshi_1924	putative TRAP transporter solute receptor	15.1263	19.7742
YP_001533268.1	NC_009952.1	CDS	2010233	2012482	-	Dshi_1925	putative ATPase	12.7284	23.0112
YP_001533269.1	NC_009952.1	CDS	2012570	2014753	-	Dshi_1926	primosome assembly protein PriA	12.5897	15
YP_001533270.1	NC_009952.1	CDS	2014831	2015484	+	Dshi_1927	putative translaldolase	15.3471	7.89831
YP_001533271.1	NC_009952.1	CDS	2015542	2016249	+	Dshi_1928	hypothetical protein	11.2825	18
YP_003422327.1	NC_009952.1	CDS	2016253	2017179	+	Dshi_5002	hypothetical protein	13.5901	15.1429
YP_001533272.1	NC_009952.1	CDS	2017199	2018038	-	Dshi_1930	hypothetical protein	13.6393	9.25
YP_001533273.1	NC_009952.1	CDS	2018101	2018352	-	Dshi_1931	hypothetical protein	17.8651	15
YP_001533274.1	NC_009952.1	CDS	2018349	2019218	-	Dshi_1932	putative glutathione S-transferase family protein	18.2483	7.11881
YP_001533275.1	NC_009952.1	CDS	2019318	2022293	-	Dshi_1933	isoleucyl-tRNA synthetase	13.665	7.56657
YP_001533276.1	NC_009952.1	CDS	2022645	2023316	+	Dshi_1934	hypothetical protein	14.3899	13.8
YP_001533277.1	NC_009952.1	CDS	2023345	2024964	-	Dshi_1935	putative thioredoxin reductase trxB with an additional cyclic nucleotide-monophosphate-binding domain	12.0741	17.9333
YP_001533278.1	NC_009952.1	CDS	2024978	2025994	-	Dshi_1936	hypothetical protein	12.2812	8
YP_001533279.1	NC_009952.1	CDS	2025991	2027403	-	Dshi_1937	YcjX-like family protein	13.6433	12.1271
YP_001533280.1	NC_009952.1	CDS	2027520	2028293	+	Dshi_1938	tRNA pseudouridine synthase A	11.9845	8.81356
YP_001533281.1	NC_009952.1	CDS	2028410	2029231	-	Dshi_1939	putative ABC transporter permease	6.78832	10.3659
YP_001533282.1	NC_009952.1	CDS	2029271	2030071	-	Dshi_1940	ABC transporter ATP-binding protein	9.30212	7.96154
YP_001533283.1	NC_009952.1	CDS	2030122	2031135	-	Dshi_1941	NMT1%2FTHI5 family protein	12.3846	14.586
YP_001533284.1	NC_009952.1	CDS	2031291	2032652	-	Dshi_1942	putative GSCFA family protein	12.1791	3.34694
YP_001533285.1	NC_009952.1	CDS	2032700	2033968	-	Dshi_1943	cytosine deaminase	12.5894	11.1111
YP_001533286.1	NC_009952.1	CDS	2033976	2034707	-	Dshi_1944	putative methyltransferase	9.09699	13.0909
YP_001533287.1	NC_009952.1	CDS	2034739	2035683	-	Dshi_1945	putative permease of branched-chain amino acid transport system	12.5735	9
YP_001533288.1	NC_009952.1	CDS	2035685	2036734	-	Dshi_1946	branched-chain amino acid ABCtransporter permease	7.6819	11.9091
YP_001533289.1	NC_009952.1	CDS	2036724	2038268	-	Dshi_1947	ribose import ATP-binding protein	10.5288	14
YP_001533290.1	NC_009952.1	CDS	2038268	2039287	-	Dshi_1948	putative basic membrane protein	15.851	11.1498
YP_001533291.1	NC_009952.1	CDS	2039513	2041096	-	Dshi_1949	hypothetical protein	9.66225	15.1506
YP_001533292.1	NC_009952.1	CDS	2041261	2041860	+	Dshi_1950	hypothetical protein	14.57	7.77778
YP_001533293.1	NC_009952.1	CDS	2041913	2045206	-	Dshi_1951	hypothetical protein	11.5395	13.149
YP_001533294.1	NC_009952.1	CDS	2045601	2046332	+	Dshi_1952	hypothetical protein	9.75956	5
YP_001533295.1	NC_009952.1	CDS	2046386	2047312	+	Dshi_1953	putative hydrolase	12.3991	12.697
YP_001533296.1	NC_009952.1	CDS	2047344	2048147	+	Dshi_1954	putative short-chain dehydrogenase	10.908	14
YP_001533297.1	NC_009952.1	CDS	2048152	2049948	-	Dshi_1955	putative short-chain dehydrogenase	10.9071	18.7407
YP_001533298.1	NC_009952.1	CDS	2049974	2050936	-	Dshi_1956	putative NAD-dependent epimerase%2Fdehydratase	12.3043	1.17143
YP_001533299.1	NC_009952.1	CDS	2051005	2052432	-	Dshi_1957	hypothetical protein	11.7626	13.2
YP_001533300.1	NC_009952.1	CDS	2052491	2055133	-	Dshi_1958	putative NAD-dependent epimerase%2Fdehydratase	12.8907	18.1429
YP_003422328.1	NC_009952.1	CDS	2055139	2056056	-	Dshi_5003	hypothetical protein	19.0697	25
YP_001533301.1	NC_009952.1	CDS	2056060	2057664	-	Dshi_1960	phosphodiesterase%2Fnucleotide pyrophosphatase	12.352	6
YP_001533302.1	NC_009952.1	CDS	2057679	2057969	-	Dshi_1961	hypothetical protein	10.2199	11.381
YP_001533303.1	NC_009952.1	CDS	2057989	2062884	-	Dshi_1962	putative modular PKS system	11.8736	10
YP_001533304.1	NC_009952.1	CDS	2062881	2070542	-	Dshi_1963	putative modular PKS system	11.0882	18.7439
YP_001533305.1	NC_009952.1	CDS	2071115	2072833	-	Dshi_1964	hypothetical protein	11.3903	7.3271
YP_001533306.1	NC_009952.1	CDS	2072939	2073871	-	Dshi_1965	hypothetical protein	12.0418	10.8084
YP_001533307.1	NC_009952.1	CDS	2074131	2075873	-	Dshi_1966	dihydrolipoyl dehydrogenase	12.7217	8.14286
YP_001533308.1	NC_009952.1	CDS	2075886	2077187	-	Dshi_1967	dihydrolipoyllysine-residue acetyltransferase component of pyruvate dehydrogenase complex	12.4209	19.0714
YP_001533309.1	NC_009952.1	CDS	2077242	2079899	-	Dshi_1968	pyruvate dehydrogenase subunit E1	13.0196	11.0304
YP_003422329.1	NC_009952.1	CDS	2080128	2081843	-	Dshi_5004	D-lactate dehydrogenase	15.4021	16
YP_001533310.1	NC_009952.1	CDS	2081843	2083909	-	Dshi_1970	TRAP dicarboxylate transporter	12.9352	15.2213
YP_001533311.1	NC_009952.1	CDS	2084030	2085007	-	Dshi_1971	putative TRAP-transporter extracellular solute-binding protein	12.5879	17.1332
YP_001533312.1	NC_009952.1	CDS	2085434	2086216	+	Dshi_1972	putative pyruvate dehydrogenase complex repressor	14.5032	3.01639
YP_001533313.1	NC_009952.1	CDS	2086276	2087394	+	Dshi_1973	hypothetical protein	9.31367	11
YP_001533314.1	NC_009952.1	CDS	2087391	2088665	+	Dshi_1974	hypothetical protein	9.16	13.2055
YP_001533315.1	NC_009952.1	CDS	2088990	2089682	-	Dshi_1975	hypothetical protein	12.6797	12.9032
YP_001533316.1	NC_009952.1	CDS	2089743	2090660	-	Dshi_1976	putative ribokinase	11.2484	14.514
YP_001533317.1	NC_009952.1	CDS	2090945	2092207	-	Dshi_1977	periplasmic-binding protein	7.95487	15.8333
YP_001533318.1	NC_009952.1	CDS	2092224	2093177	-	Dshi_1978	putative branched-chain amino acid transport system %2F permease	14.4864	20
YP_001533319.1	NC_009952.1	CDS	2093174	2094091	-	Dshi_1979	putative branched-chain amino acid transport system %2F permease	17.4031	21
YP_001533320.1	NC_009952.1	CDS	2094088	2094810	-	Dshi_1980	putative high-affinity branched-chain amino acid transport ATP-binding protein	12.6763	12.75
YP_001533321.1	NC_009952.1	CDS	2094803	2095576	-	Dshi_1981	putative branched-chain amino acid transport ATP-binding protein	10.7145	7
YP_001533322.1	NC_009952.1	CDS	2095569	2096651	-	Dshi_1982	aldo%2Fketo reductase family protein	11.9861	10
YP_001533323.1	NC_009952.1	CDS	2096648	2097025	-	Dshi_1983	hypothetical protein	10.8307	5.38679
YP_001533324.1	NC_009952.1	CDS	2097130	2097777	+	Dshi_1984	putative HTH-type transcriptional regulator	7.68827	8
YP_001533325.1	NC_009952.1	CDS	2097774	2099216	+	Dshi_1985	aldo%2Fketo reductase family protein	8.72419	12.0208
YP_001533326.1	NC_009952.1	CDS	2099648	2101816	+	Dshi_1986	monomeric isocitrate dehydrogenase	12.7036	10.1564
YP_001533327.1	NC_009952.1	CDS	2102173	2102721	+	Dshi_1987	hypothetical protein	11.1075	12.2871
YP_001533328.1	NC_009952.1	CDS	2102821	2103216	+	Dshi_1988	hypothetical protein	15.6944	12
YP_001533329.1	NC_009952.1	CDS	2103220	2104452	+	Dshi_1989	hypothetical protein	15.0608	7.87043
YP_001533330.1	NC_009952.1	CDS	2104752	2106995	-	Dshi_1990	protein kinase-like protein	9.59492	9
YP_001533331.1	NC_009952.1	CDS	2106982	2108817	-	Dshi_1991	putative multidrug export ATP-binding%2Fpermease	12.5583	11
YP_001533332.1	NC_009952.1	CDS	2108817	2109965	-	Dshi_1992	hypothetical protein	10.6066	4
YP_001533333.1	NC_009952.1	CDS	2109965	2111209	-	Dshi_1993	putative glycosyltransferase	11.9847	16.08
YP_001533334.1	NC_009952.1	CDS	2111233	2112393	-	Dshi_1994	putative glycosyltransferase	14.9225	15.5614
YP_001533335.1	NC_009952.1	CDS	2113662	2114381	+	Dshi_1995	hypothetical protein	11.1458	7.15152
YP_001533336.1	NC_009952.1	CDS	2114512	2115816	-	Dshi_1996	xylose isomerase	12.8054	14
YP_001533337.1	NC_009952.1	CDS	2115813	2117255	-	Dshi_1997	xylose kinase	9.00277	9
YP_001533338.1	NC_009952.1	CDS	2117255	2118001	-	Dshi_1998	ABC transporter ATP-binding protein	15.5957	11
YP_001533339.1	NC_009952.1	CDS	2117998	2119305	-	Dshi_1999	xylose transport system permease	12.094	5.09244
YP_001533340.1	NC_009952.1	CDS	2119423	2120445	-	Dshi_2000	D-xylose-binding periplasmic protein xylF	12.7146	9.13551
YP_001533341.1	NC_009952.1	CDS	2120658	2121902	+	Dshi_2001	putative xylose repressor	11.596	17.5
YP_001533342.1	NC_009952.1	CDS	2121899	2123377	+	Dshi_2002	hypothetical protein	12.098	6.51068
[truncated: 2,195 more rows]

## Sheet: Sheet 3 OMV enriched genes
# Genes enriched in OMV DNA based on coverage cut-offs 40 and 100
# Data was calculated based on the sample DNase2
ID	Replicon	Type	Start	End	Strand	LocusTag	product	enriched_40_fold	enriched_100_fold
YP_001532820.1	NC_009952.1	CDS	1533086	1533355	+	Dshi_1477	Usg family protein	TRUE	FALSE
YP_001532821.1	NC_009952.1	CDS	1533483	1533950	-	Dshi_1478	disulfide bond formation protein DsbB	TRUE	FALSE
YP_001532822.1	NC_009952.1	CDS	1534029	1534640	-	Dshi_1479	exopolysaccharide synthesis ExoD	TRUE	FALSE
YP_001532823.1	NC_009952.1	CDS	1535034	1536077	+	Dshi_1480	TRAP dicarboxylate transporter subunit DctP	TRUE	FALSE
YP_001532824.1	NC_009952.1	CDS	1536263	1536844	+	Dshi_1481	hypothetical protein	TRUE	FALSE
YP_001532825.1	NC_009952.1	CDS	1536841	1538193	+	Dshi_1482	TRAP dicarboxylate transporter	TRUE	FALSE
YP_001532826.1	NC_009952.1	CDS	1538375	1538743	-	Dshi_1483	hypothetical protein	TRUE	FALSE
YP_001532827.1	NC_009952.1	CDS	1538907	1539512	-	Dshi_1484	hypothetical protein	TRUE	FALSE
YP_001532828.1	NC_009952.1	CDS	1539700	1542114	-	Dshi_1485	FAD dependent oxidoreductase	TRUE	FALSE
YP_001532829.1	NC_009952.1	CDS	1542296	1544161	-	Dshi_1486	BCCT transporter	TRUE	FALSE
YP_001532830.1	NC_009952.1	CDS	1544432	1546513	-	Dshi_1487	oligopeptide%2Fdipeptide ABC transporter	TRUE	FALSE
YP_001532831.1	NC_009952.1	CDS	1546583	1547743	-	Dshi_1488	binding-protein-dependent transport system inner membrane protein	TRUE	FALSE
YP_001532832.1	NC_009952.1	CDS	1547754	1548845	-	Dshi_1489	binding-protein-dependent transport system inner membrane protein	TRUE	FALSE
YP_001532833.1	NC_009952.1	CDS	1548941	1550608	-	Dshi_1490	family 5 extracellular solute-binding protein	TRUE	FALSE
YP_001532834.1	NC_009952.1	CDS	1550866	1551678	-	Dshi_1491	transcriptional regulator	TRUE	FALSE
YP_001532835.1	NC_009952.1	CDS	1551737	1552627	-	Dshi_1492	tRNA delta%282%29-isopentenylpyrophosphate transferase	TRUE	FALSE
YP_001532836.1	NC_009952.1	CDS	1552737	1553468	+	Dshi_1493	uridylate kinase	TRUE	FALSE
YP_001532837.1	NC_009952.1	CDS	1553599	1554165	+	Dshi_1494	ribosome recycling factor	TRUE	FALSE
YP_001532838.1	NC_009952.1	CDS	1554231	1554962	+	Dshi_1495	undecaprenyl diphosphate synthase	TRUE	FALSE
YP_001532839.1	NC_009952.1	CDS	1554983	1555774	+	Dshi_1496	phosphatidate cytidylyltransferase	TRUE	FALSE
YP_001532840.1	NC_009952.1	CDS	1555798	1556979	+	Dshi_1497	1-deoxy-D-xylulose 5-phosphate reductoisomerase	TRUE	FALSE
YP_001532841.1	NC_009952.1	CDS	1557041	1558378	+	Dshi_1498	putative membrane-associated zinc metalloprotease	TRUE	FALSE
YP_001532842.1	NC_009952.1	CDS	1558817	1561063	+	Dshi_1499	hypothetical protein	TRUE	FALSE
YP_001532843.1	NC_009952.1	CDS	1561065	1561640	+	Dshi_1500	outer membrane chaperone Skp	TRUE	FALSE
YP_001532844.1	NC_009952.1	CDS	1561725	1562216	+	Dshi_1501	%283R%29-hydroxymyristoyl-ACP dehydratase	TRUE	FALSE
YP_001532845.1	NC_009952.1	CDS	1562213	1563013	+	Dshi_1502	UDP-N-acetylglucosamine acyltransferase	TRUE	FALSE
YP_001532846.1	NC_009952.1	CDS	1563017	1563814	+	Dshi_1503	hypothetical protein	TRUE	FALSE
YP_001532847.1	NC_009952.1	CDS	1563814	1564956	+	Dshi_1504	lipid-A-disaccharide synthase	TRUE	FALSE
YP_001532848.1	NC_009952.1	CDS	1564953	1566149	-	Dshi_1505	hypothetical protein	TRUE	FALSE
YP_001532849.1	NC_009952.1	CDS	1566319	1567473	-	Dshi_1506	tRNA-specific 2-thiouridylase MnmA	TRUE	FALSE
YP_001532850.1	NC_009952.1	CDS	1567599	1567877	+	Dshi_1507	hypothetical protein	TRUE	FALSE
YP_001532851.1	NC_009952.1	CDS	1567977	1568690	+	Dshi_1508	cell cycle transcriptional regulator ctrA	TRUE	FALSE
YP_001532852.1	NC_009952.1	CDS	1568730	1570955	+	Dshi_1509	DNA ligase	TRUE	FALSE
YP_001532853.1	NC_009952.1	CDS	1570952	1573042	+	Dshi_1510	ATP-dependent DNA helicase RecG	TRUE	FALSE
YP_001532854.1	NC_009952.1	CDS	1573442	1574914	-	Dshi_1511	carboxypeptidase Taq	TRUE	FALSE
YP_001532855.1	NC_009952.1	CDS	1574911	1576062	-	Dshi_1512	putative cytochrome oxidase assembly protein	TRUE	FALSE
YP_001532856.1	NC_009952.1	CDS	1576115	1576882	-	Dshi_1513	putative tRNA%2FrRNA methyltransferase	TRUE	FALSE
YP_001532857.1	NC_009952.1	CDS	1576962	1577585	+	Dshi_1514	putative thiamine monophosphate synthase	TRUE	FALSE
YP_001532858.1	NC_009952.1	CDS	1577589	1577948	-	Dshi_1515	phosphoribosyl-AMP cyclohydrolase	TRUE	FALSE
YP_001532859.1	NC_009952.1	CDS	1578009	1578458	+	Dshi_1516	hypothetical protein	TRUE	FALSE
YP_001532860.1	NC_009952.1	CDS	1578568	1579872	-	Dshi_1517	hypothetical protein	TRUE	FALSE
YP_001532861.1	NC_009952.1	CDS	1579869	1580879	-	Dshi_1518	hypothetical protein	TRUE	FALSE
YP_001532862.1	NC_009952.1	CDS	1580879	1581238	-	Dshi_1519	hypothetical protein	TRUE	FALSE
YP_001532863.1	NC_009952.1	CDS	1581242	1582075	-	Dshi_1520	high-affinity branched-chain amino acid transport ATP-binding protein	TRUE	FALSE
YP_001532864.1	NC_009952.1	CDS	1582072	1582854	-	Dshi_1521	putative high-affinity branched-chain amino acid transport ATP-binding protein	TRUE	FALSE
YP_001532865.1	NC_009952.1	CDS	1582914	1584101	-	Dshi_1522	putative periplasmic ligand-binding protein	TRUE	FALSE
YP_001532866.1	NC_009952.1	CDS	1584337	1585446	+	Dshi_1523	aldose sugar dehydrogenase	TRUE	FALSE
YP_001532867.1	NC_009952.1	CDS	1585464	1586033	-	Dshi_1524	hypothetical protein	TRUE	FALSE
YP_001532868.1	NC_009952.1	CDS	1586124	1587143	-	Dshi_1525	HTH-type transcriptional regulator	TRUE	FALSE
YP_001532869.1	NC_009952.1	CDS	1587318	1588694	+	Dshi_1526	phospho-2-dehydro-3-deoxyheptonate aldolase	TRUE	FALSE
YP_001532870.1	NC_009952.1	CDS	1588773	1589510	-	Dshi_1527	hypothetical protein	TRUE	FALSE
YP_001532871.1	NC_009952.1	CDS	1589674	1590558	+	Dshi_1528	hypothetical protein	TRUE	FALSE
YP_001532872.1	NC_009952.1	CDS	1590625	1591278	+	Dshi_1529	guanylate kinase	TRUE	FALSE
YP_001532873.1	NC_009952.1	CDS	1591275	1591799	+	Dshi_1530	gamma-class carbonic anhydrase family protein	TRUE	FALSE
YP_001532874.1	NC_009952.1	CDS	1591903	1592376	-	Dshi_1531	hypothetical protein	TRUE	FALSE
YP_001532875.1	NC_009952.1	CDS	1592488	1593549	+	Dshi_1532	histidine kinase	TRUE	FALSE
YP_001532876.1	NC_009952.1	CDS	1593702	1594727	+	Dshi_1533	periplasmic-binding protein	TRUE	FALSE
YP_001532877.1	NC_009952.1	CDS	1594799	1596268	+	Dshi_1534	phosphate ABC transporter permease	TRUE	FALSE
YP_001532878.1	NC_009952.1	CDS	1596265	1597617	+	Dshi_1535	phosphate ABC transporter permease	TRUE	FALSE
YP_001532879.1	NC_009952.1	CDS	1597634	1598428	+	Dshi_1536	phosphate transporter ATP-binding protein	TRUE	FALSE
YP_001532880.1	NC_009952.1	CDS	1598428	1599141	+	Dshi_1537	phosphate transport system protein	TRUE	FALSE
YP_001532881.1	NC_009952.1	CDS	1599146	1599832	+	Dshi_1538	phosphate regulon transcriptional regulatory protein	TRUE	FALSE
YP_001532882.1	NC_009952.1	CDS	1599990	1600946	+	Dshi_1539	inner membrane protein	TRUE	FALSE
YP_001532883.1	NC_009952.1	CDS	1601019	1602053	+	Dshi_1540	protease	TRUE	FALSE
YP_001532884.1	NC_009952.1	CDS	1602173	1604119	+	Dshi_1541	putative amidohydrolase 3	TRUE	FALSE
YP_001532885.1	NC_009952.1	CDS	1604184	1604711	+	Dshi_1542	hypothetical protein	TRUE	FALSE
YP_001532886.1	NC_009952.1	CDS	1604724	1605764	-	Dshi_1543	hypothetical protein	TRUE	FALSE
YP_001532887.1	NC_009952.1	CDS	1605788	1606561	-	Dshi_1544	short-chain dehydrogenase%2Freductase family protein	TRUE	FALSE
YP_001532888.1	NC_009952.1	CDS	1606867	1608687	+	Dshi_1545	putative extracellular solute-binding protein	TRUE	FALSE
YP_001532889.1	NC_009952.1	CDS	1608891	1609703	-	Dshi_1546	hypothetical protein	TRUE	FALSE
YP_001532890.1	NC_009952.1	CDS	1609759	1610724	-	Dshi_1547	putative carbohydrate kinase	TRUE	FALSE
YP_001532891.1	NC_009952.1	CDS	1611039	1611818	+	Dshi_1548	30S ribosomal protein S2	TRUE	FALSE
YP_001532892.1	NC_009952.1	CDS	1611914	1612789	+	Dshi_1549	elongation factor Ts	TRUE	FALSE
YP_001532893.1	NC_009952.1	CDS	1613091	1613873	-	Dshi_1550	putative regulatory protein	TRUE	FALSE
YP_001532894.1	NC_009952.1	CDS	1613870	1614322	-	Dshi_1551	3-dehydroquinate dehydratase	TRUE	FALSE
YP_001532895.1	NC_009952.1	CDS	1614497	1615753	+	Dshi_1552	hypothetical protein	TRUE	FALSE
YP_001532896.1	NC_009952.1	CDS	1615750	1616400	+	Dshi_1553	putative aldolase	TRUE	FALSE
YP_001532897.1	NC_009952.1	CDS	1616397	1617161	+	Dshi_1554	putative isomerase	TRUE	TRUE
YP_001532898.1	NC_009952.1	CDS	1617231	1617857	-	Dshi_1555	putative transcriptional regulator	TRUE	TRUE
YP_001532899.1	NC_009952.1	CDS	1617876	1619435	+	Dshi_1556	putative ATP-dependent AMP-binding enzyme	TRUE	TRUE
YP_001532900.1	NC_009952.1	CDS	1619422	1620090	+	Dshi_1557	putative DSBA oxidoreductase	TRUE	TRUE
YP_001532901.1	NC_009952.1	CDS	1620057	1620377	-	Dshi_1558	hypothetical protein	TRUE	TRUE
YP_001532902.1	NC_009952.1	CDS	1620493	1621701	+	Dshi_1559	major facilitator superfamily transporter	TRUE	TRUE
YP_001532903.1	NC_009952.1	CDS	1621839	1622270	+	Dshi_1560	hypothetical protein	TRUE	TRUE
YP_001532904.1	NC_009952.1	CDS	1622403	1625885	-	Dshi_1561	transcription repair coupling factor	TRUE	TRUE
YP_001532905.1	NC_009952.1	CDS	1626290	1626820	-	Dshi_1562	hypothetical protein	TRUE	TRUE
YP_001532906.1	NC_009952.1	CDS	1626965	1627966	+	Dshi_1563	delta-aminolevulinic acid dehydratase	TRUE	TRUE
YP_001532907.1	NC_009952.1	CDS	1628155	1628724	+	Dshi_1564	hypothetical protein	TRUE	FALSE
YP_001532908.1	NC_009952.1	CDS	1628799	1631282	+	Dshi_1565	acylase	TRUE	FALSE
YP_001532909.1	NC_009952.1	CDS	1631386	1632633	-	Dshi_1566	GTP-binding protein	TRUE	FALSE
YP_001532910.1	NC_009952.1	CDS	1632675	1632953	-	Dshi_1567	RNA-binding protein Hfq	TRUE	FALSE
YP_001532911.1	NC_009952.1	CDS	1633034	1634542	-	Dshi_1568	potassium uptake protein	TRUE	FALSE
YP_001532912.1	NC_009952.1	CDS	1634542	1635918	-	Dshi_1569	potassium transporter peripheral membrane protein	TRUE	FALSE
YP_001532913.1	NC_009952.1	CDS	1636081	1636563	+	Dshi_1570	hypothetical protein	TRUE	FALSE
YP_001532914.1	NC_009952.1	CDS	1636586	1637023	+	Dshi_1571	hypothetical protein	TRUE	FALSE
YP_001532915.1	NC_009952.1	CDS	1637185	1638600	-	Dshi_1572	nitrogen assimilation regulator receiver protein	TRUE	FALSE
YP_001532916.1	NC_009952.1	CDS	1638597	1640900	-	Dshi_1573	histidine kinase	TRUE	FALSE
YP_001532917.1	NC_009952.1	CDS	1640962	1642326	-	Dshi_1574	nitrogen assimilation regulator receiver protein	TRUE	FALSE
YP_001532918.1	NC_009952.1	CDS	1642326	1643399	-	Dshi_1575	nitrogen regulation protein	TRUE	FALSE
YP_001532919.1	NC_009952.1	CDS	1643396	1644397	-	Dshi_1576	tRNA-dihydrouidine synthase	TRUE	FALSE
YP_001532920.1	NC_009952.1	CDS	1644540	1645742	+	Dshi_1577	bifunctional 2-C-methyl-D-erythritol 4-phosphate cytidylyltransferase%2F2-C-methyl-D-erythritol 2%2C4-cyclodiphosphate synthase	TRUE	FALSE
YP_001532921.1	NC_009952.1	CDS	1645739	1646227	+	Dshi_1578	putative phosphatidylglycerophosphatase A	TRUE	FALSE
YP_001532922.1	NC_009952.1	CDS	1646224	1646706	+	Dshi_1579	CinA-like protein	TRUE	FALSE
YP_001532923.1	NC_009952.1	CDS	1646685	1647200	-	Dshi_1580	putative polyketide cyclase %2F dehydrase	TRUE	FALSE
YP_001532924.1	NC_009952.1	CDS	1647224	1647760	+	Dshi_1581	hypoxanthine phosphoribosyltransferase	TRUE	FALSE
YP_001532925.1	NC_009952.1	CDS	1647958	1648476	-	Dshi_1582	hypothetical protein	TRUE	FALSE
YP_001532926.1	NC_009952.1	CDS	1648653	1649603	-	Dshi_1583	lipoyl synthase	TRUE	FALSE
YP_001532927.1	NC_009952.1	CDS	1649803	1650927	-	Dshi_1584	gafA (Fogg 2019)	TRUE	FALSE
YP_001532928.1	NC_009952.1	CDS	1651121	1651423	+	Dshi_1585	hypothetical protein	TRUE	FALSE
YP_001532929.1	NC_009952.1	CDS	1651441	1652988	-	Dshi_1586	trimethylamine methyltransferase	TRUE	FALSE
YP_001532930.1	NC_009952.1	CDS	1653185	1654747	+	Dshi_1587	GMP synthase	TRUE	FALSE
YP_001532931.1	NC_009952.1	CDS	1654738	1655379	+	Dshi_1588	hypothetical protein	TRUE	FALSE
YP_001532932.1	NC_009952.1	CDS	1655376	1656263	+	Dshi_1589	hypothetical protein	TRUE	FALSE
YP_001532933.1	NC_009952.1	CDS	1656339	1657472	+	Dshi_1590	porin	TRUE	FALSE
YP_001532934.1	NC_009952.1	CDS	1657563	1658480	+	Dshi_1591	hypothetical protein	TRUE	FALSE
YP_001532935.1	NC_009952.1	CDS	1658518	1659390	+	Dshi_1592	hypothetical protein	TRUE	FALSE
YP_001532936.1	NC_009952.1	CDS	1659426	1660343	+	Dshi_1593	homoserine O-succinyltransferase	TRUE	FALSE
YP_001532937.1	NC_009952.1	CDS	1660318	1661280	+	Dshi_1594	putative alpha%2Fbeta hydrolase	TRUE	FALSE
YP_001532938.1	NC_009952.1	CDS	1661362	1662231	+	Dshi_1595	putative polyphosphate kinase 2	TRUE	FALSE
YP_001532939.1	NC_009952.1	CDS	1662224	1662841	+	Dshi_1596	hypothetical protein	TRUE	FALSE
YP_001532940.1	NC_009952.1	CDS	1662856	1663923	-	Dshi_1597	spermidine%2Fputrescine import ATP-binding protein	TRUE	FALSE
YP_001532941.1	NC_009952.1	CDS	1663920	1664726	-	Dshi_1598	inner membrane ABC-transporter permease	TRUE	FALSE
YP_001532942.1	NC_009952.1	CDS	1664723	1665604	-	Dshi_1599	spermidine%2Fputrescine transport system permease	TRUE	FALSE
YP_001532943.1	NC_009952.1	CDS	1665720	1666031	-	Dshi_1600	monooxygenase	TRUE	FALSE
YP_001532944.1	NC_009952.1	CDS	1666178	1666672	-	Dshi_1601	30S ribosomal protein S9	TRUE	FALSE
YP_001532945.1	NC_009952.1	CDS	1666677	1667135	-	Dshi_1602	50S ribosomal protein L13	TRUE	FALSE
YP_001532946.1	NC_009952.1	CDS	1667361	1667783	-	Dshi_1603	putative thioesterase superfamily protein	TRUE	FALSE
YP_001532947.1	NC_009952.1	CDS	1667840	1668634	+	Dshi_1604	enoyl-CoA hydratase	TRUE	FALSE
YP_001532948.1	NC_009952.1	CDS	1668641	1669249	-	Dshi_1605	lytic murein transglycosylase	TRUE	FALSE
YP_001532949.1	NC_009952.1	CDS	1669410	1669916	+	Dshi_1606	single stranded DNA-binding protein	TRUE	FALSE
YP_001532950.1	NC_009952.1	CDS	1669966	1671222	-	Dshi_1607	hypothetical protein	TRUE	FALSE
YP_001532951.1	NC_009952.1	CDS	1671408	1672559	-	Dshi_1608	3-dehydroquinate synthase	TRUE	FALSE
YP_001532952.1	NC_009952.1	CDS	1672630	1673187	-	Dshi_1609	shikimate kinase	TRUE	FALSE
YP_001532953.1	NC_009952.1	CDS	1673376	1674959	+	Dshi_1610	hypothetical protein	TRUE	FALSE
YP_001532954.1	NC_009952.1	CDS	1674956	1675882	+	Dshi_1611	tyrosine recombinase	TRUE	FALSE
YP_001532955.1	NC_009952.1	CDS	1675879	1676685	-	Dshi_1612	putative phosphatase	TRUE	FALSE
YP_001532956.1	NC_009952.1	CDS	1676755	1678056	+	Dshi_1613	hypothetical protein	TRUE	FALSE
YP_001532957.1	NC_009952.1	CDS	1678074	1679633	-	Dshi_1614	hypothetical protein	TRUE	FALSE
YP_001532958.1	NC_009952.1	CDS	1680082	1680672	+	Dshi_1615	hypothetical protein	TRUE	FALSE
YP_001532959.1	NC_009952.1	CDS	1680682	1681893	-	Dshi_1616	beta ketoacyl synthase	TRUE	FALSE
YP_001532960.1	NC_009952.1	CDS	1681897	1682166	-	Dshi_1617	acyl carrier protein	TRUE	FALSE
YP_001532961.1	NC_009952.1	CDS	1682224	1683315	-	Dshi_1618	UDP-3-O-%5B3-hydroxymyristoyl%5D glucosamine N-acyltransferase	TRUE	FALSE
YP_001532962.1	NC_009952.1	CDS	1683367	1684977	-	Dshi_1619	hypothetical protein	TRUE	FALSE
YP_001532963.1	NC_009952.1	CDS	1685275	1685844	+	Dshi_1620	hypothetical protein	TRUE	FALSE
YP_001532964.1	NC_009952.1	CDS	1685849	1686799	-	Dshi_1621	putative 6-phosphofructokinase isozyme 2	TRUE	FALSE
YP_001532965.1	NC_009952.1	CDS	1686892	1688406	-	Dshi_1622	putative hemolysin	TRUE	FALSE
YP_001532966.1	NC_009952.1	CDS	1688923	1690143	-	Dshi_1623	cysteine desulfurase	TRUE	FALSE
YP_001532967.1	NC_009952.1	CDS	1690144	1690743	-	Dshi_1624	hypothetical protein	TRUE	FALSE
YP_001532968.1	NC_009952.1	CDS	1690773	1691270	-	Dshi_1625	hypothetical protein	TRUE	FALSE
YP_001532969.1	NC_009952.1	CDS	1691270	1692553	-	Dshi_1626	sufD	TRUE	FALSE
YP_001532970.1	NC_009952.1	CDS	1692553	1693308	-	Dshi_1627	ATP-dependent transporter	TRUE	FALSE
YP_001532971.1	NC_009952.1	CDS	1693326	1693640	-	Dshi_1628	hypothetical protein	TRUE	FALSE
YP_001532972.1	NC_009952.1	CDS	1693637	1693837	-	Dshi_1629	hypothetical protein	TRUE	FALSE
YP_001532973.1	NC_009952.1	CDS	1694332	1694541	-	Dshi_1630	hypothetical protein	TRUE	FALSE
YP_001532974.1	NC_009952.1	CDS	1694568	1696079	-	Dshi_1631	cysteine desulfurase activator complex subunit SufB	TRUE	FALSE
YP_001532975.1	NC_009952.1	CDS	1696137	1697183	-	Dshi_1632	cysteine desulfurase	TRUE	FALSE
YP_001532976.1	NC_009952.1	CDS	1697195	1697683	-	Dshi_1633	HTH-type transcriptional regulator	TRUE	FALSE
YP_001532977.1	NC_009952.1	CDS	1697855	1698508	+	Dshi_1634	putative alpha%2Fbeta hydrolase	TRUE	FALSE
YP_001532978.1	NC_009952.1	CDS	1698511	1698726	+	Dshi_1635	hypothetical protein	TRUE	FALSE
YP_001532979.1	NC_009952.1	CDS	1698812	1699540	+	Dshi_1636	hypothetical protein	TRUE	FALSE
YP_001532980.1	NC_009952.1	CDS	1699686	1700312	+	Dshi_1637	hypothetical protein	TRUE	FALSE
YP_001532981.1	NC_009952.1	CDS	1700339	1700668	+	Dshi_1638	efflux-multidrug resistance protein	TRUE	FALSE
YP_001532982.1	NC_009952.1	CDS	1700730	1701272	+	Dshi_1639	hypothetical protein	TRUE	FALSE
YP_001532983.1	NC_009952.1	CDS	1701269	1701574	+	Dshi_1640	hypothetical protein	TRUE	FALSE
YP_001532984.1	NC_009952.1	CDS	1701587	1701880	-	Dshi_1641	hypothetical protein	TRUE	FALSE
YP_001532985.1	NC_009952.1	CDS	1701885	1704548	-	Dshi_1642	alanyl-tRNA synthetase	TRUE	FALSE
YP_001532986.1	NC_009952.1	CDS	1704693	1705760	-	Dshi_1643	recombinase A	TRUE	FALSE
YP_001532987.1	NC_009952.1	CDS	1705935	1708274	-	Dshi_1644	histidine kinase cckA	TRUE	FALSE
YP_001532988.1	NC_009952.1	CDS	1708348	1709526	-	Dshi_1645	rRNA %28cytosine-C%285%29-%29-methyltransferase	TRUE	FALSE
YP_001532989.1	NC_009952.1	CDS	1709530	1710984	-	Dshi_1646	inosine-5%27-monophosphate dehydrogenase	TRUE	FALSE
YP_001532990.1	NC_009952.1	CDS	1711064	1711846	-	Dshi_1647	2%2C4-dihydroxyhept-2-ene-1%2C7-dioic acid aldolase	TRUE	FALSE
