# Supplementary material for: Dinoroseobacter shibae Outer Membrane Vesicles Are Enriched for the Chromosome Dimer Resolution Site dif
Source: mSystems. 2021 Jan 12;6(1):e00693-20. doi: 10.1128/mSystems.00693-20 (PMC7901474; doi:10.1128/mSystems.00693-20)
Supplement: DATA SET S2 [file mSystems.00693-20_sd002.xlsx]

## Sheet: Sheet 1 Membrane fraction OMV
Tab. SX (A) Proteins identified in the membrane fraction of D. shibae vesicles
LocusTag	Accession	Proteina	Subcellular localizationb	Functional categories	riBAQc	SD riBAQd	SD in %	riBAQ in %	Mol. weight [kDa]
Dshi_2138	ABV93874.1	Hypothetical protein	Periplasmic protein	Hypothetical protein	0.0749786	0.0128818	17.1806	7.49786	42.479
Dshi_1112	ABV92854.1	Peptidoglycan-associated lipoprotein	Outer Membrane Lipoprotein	Cell wall/membrane/envelope biogenesis/integrity	0.0681703	0.00478294	7.01617	6.81703	18.128
Dshi_3361	ABV95094.1	Flagellin	Secreted/Released	Cell motility	0.0649275	0.0227295	35.0074	6.49275	52.481
Dshi_1111	ABV92853.1	Tol-Pal system beta propeller repeat TolB	Outer Membrane Associated/Outer Membane B-barrel Protein	Cell wall/membrane/envelope biogenesis/integrity	0.0443158	0.00950461	21.4475	4.43158	47.701
Dshi_1299	ABV93041.1	OmpW family protein	Outer Membane B-barrel Protein	Not assigned	0.0292276	0.00968898	33.1501	2.92276	21.419
Dshi_1564	ABV93306.1	Hypothetical protein	Outer Membrane Lipoprotein	Hypothetical protein	0.0262196	0.00775877	29.5915	2.62196	19.488
Dshi_3025	ABV94758.1	OmpA/MotB domain protein	Outer Membrane Lipoprotein	Not assigned	0.0249541	0.00636205	25.495	2.49541	21.513
Dshi_1128	ABV92870.1	OmpA/MotB domain protein	Outer Membrane Lipoprotein	Not assigned	0.0244476	0.00516101	21.1105	2.44476	23.166
Dshi_3376	ABV95109.1	Flagellar P-ring protein FlgI	Periplasmic protein	Cell motility	0.0186612	0.00833113	44.6441	1.86612	38.77
Dshi_2832	ABV94565.1	Hypothetical protein	Outer Membrane Lipoprotein	Hypothetical protein	0.016836	0.00567739	33.7217	1.6836	39.765
Dshi_0924	ABV92669.1	Sporulation domain protein	Outer Membrane Lipoprotein	Not assigned	0.0167881	0.00746386	44.4593	1.67881	27.769
Dshi_1068	ABV92810.1	Hypothetical protein	Outer Membrane Lipoprotein	Hypothetical protein	0.0162679	0.00539447	33.1602	1.62679	15.972
Dshi_2780	ABV94513.1	Hypothetical protein	Outer Membrane Lipoprotein	Hypothetical protein	0.0157001	0.00470876	29.9919	1.57001	15.933
Dshi_3379	ABV95112.1	Flagellar hook protein FlgE	Cell Surface Appendage	Cell motility	0.0143496	0.0100589	70.0988	1.43496	44.653
Dshi_1165	ABV92907.1	Pyrrolo-quinoline quinone	Outer Membrane Lipoprotein	Not assigned	0.0132356	0.00242372	18.3121	1.32356	47.122
Dshi_0044	ABV91793.1	Hypothetical protein	Outer Membrane Lipoprotein	Hypothetical protein	0.012354	0.00151486	12.2622	1.2354	16.901
Dshi_1195	ABV92937.1	TRAP transporter solute receptor	Periplasmic protein	Transporter	0.0114838	0.00204211	17.7825	1.14838	34.594
Dshi_0056	ABV91805.1	Conserved hypothetical protein	Outer Membrane Lipoprotein	Hypothetical protein	0.0109867	0.00224496	20.4334	1.09867	17.765
Dshi_1129	ABV92871.1	Type II and III secretion system protein	Outer Membrane Associated/Outer Membane B-barrel Protein	Secretion system	0.010109	0.00597794	59.1348	1.0109	49.79
Dshi_1351	ABV93093.1	Hypothetical protein	Outer Membrane Lipoprotein	Hypothetical protein	0.00929923	0.00303997	32.6906	0.929923	13.982
Dshi_2098	ABV93835.1	Putative outer membrane protein tolC	Outer Membrane Associated/Outer Membane B-barrel Protein	Not assigned	0.00835986	0.00203633	24.3584	0.835986	48.907
Dshi_0570	ABV92316.1	ABC-type cobalamin/Fe3+-siderophores transport	Outer Membrane Associated/Outer Membane B-barrel Protein	Iron metabolism	0.00828515	0.0069646	84.0612	0.828515	72.439
Dshi_1122	ABV92864.1	Tetratricopeptide region	Outer Membrane Lipoprotein	Not assigned	0.0078158	0.00120264	15.3873	0.78158	31.141
Dshi_1864	ABV93606.1	Putative membrane-bound lytic murein	Outer Membrane Lipoprotein	Not assigned	0.00721049	0.0010216	14.1683	0.721049	39.479
Dshi_2254	ABV93990.1	Putative polysaccharide export protein	Outer Membrane Lipoprotein	Transporter	0.0070571	0.00284636	40.3332	0.70571	40.818
Dshi_1499	ABV93241.1	Hypothetical protein	Intracellular Protein	Hypothetical protein	0.00681972	0.00255306	37.4364	0.681972	82.769
Dshi_3254	ABV94987.1	Flagellar basal body L-ring protein	Outer Membrane Lipoprotein	Cell motility	0.00677675	0.00170308	25.1313	0.677675	26.038
Dshi_3495	ABV95228.1	Putative SCP-like extracellular protein	Outer Membrane Lipoprotein	Not assigned	0.00658671	0.00068582	10.4122	0.658671	18.906
Dshi_2934	ABV94667.1	ATP synthase subunit beta	Intracellular Protein	Electron transport	0.00628293	0.00157735	25.1053	0.628293	50.497
Dshi_1483	ABV93225.1	Conserved hypothetical protein	Outer Membrane Lipoprotein	Hypothetical protein	0.00615003	0.00128567	20.9052	0.615003	12.904
Dshi_2021	ABV93760.1	Putative binding protein component of ABC iron	Outer Membrane Associated/Outer Membane B-barrel Protein	Iron metabolism	0.00603341	0.000142993	2.37002	0.603341	36.834
Dshi_0808	ABV92553.1	MltA-interacting MipA family protein	Outer Membrane Associated/Outer Membane B-barrel Protein	Transporter	0.0051725	0.00263329	50.9094	0.51725	26.553
Dshi_2936	ABV94669.1	ATP synthase subunit alpha	Intracellular Protein	Electron transport	0.00512092	0.000780144	15.2344	0.512092	55.052
Dshi_3872	ABV95600.1	Hemolysin-type calcium-binding repeat protein	Secreted/Released	Not assigned	0.0050642	0.00302848	59.8017	0.50642	195.41
Dshi_1590	ABV93332.1	Porin	Outer Membrane Associated/Outer Membane B-barrel Protein	Not assigned	0.00501614	0.0025485	50.806	0.501614	40.493
Dshi_0068	ABV91817.1	Lipoprotein	Outer Membrane Lipoprotein	Not assigned	0.0047084	0.00153467	32.5943	0.47084	22.139
Dshi_2716	ABV94449.1	Hypothetical protein	Intracellular Protein	Hypothetical protein	0.00436019	0.00145445	33.3573	0.436019	15.427
Dshi_0563	ABV92309.1	Iron-regulated protein	Periplasmic protein	Iron metabolism	0.00435451	0.00163649	37.5816	0.435451	44.473
Dshi_3377	ABV95110.1	Flagellar hook-associated protein FlgL	Intracellular Protein	Cell motility	0.00425606	0.00211419	49.6748	0.425606	35.305
Dshi_1449	ABV93191.1	TonB-dependent receptor	Outer Membrane Associated/Outer Membane B-barrel Protein	Iron metabolism	0.00422211	0.00188799	44.7166	0.422211	78.686
Dshi_3496	ABV95229.1	ErfK/YbiS/YcfS/YnhG family protein	Periplasmic protein	Cell wall/membrane/envelope biogenesis/integrity	0.00408992	0.000872278	21.3275	0.408992	22.635
Dshi_2772	ABV94505.1	Conserved hypothetical protein	Outer Membrane Lipoprotein	Hypothetical protein	0.00390851	0.00100369	25.6797	0.390851	15.554
Dshi_0274;Dshi_0223	ABV92023.1;ABV91972.1	Translation elongation factor Tu	Intracellular Protein	Translation	0.00388577	0.00171481	44.1305	0.388577	42.776
Dshi_3055	ABV94788.1	Protein of unknown function DUF214	Integral Inner Membrane Protein	Cell cycle control, cell division, chromosome partitioning	0.0038734	0.00187082	48.2992	0.38734	31.088
Dshi_1622	ABV93364.1	Putative hemolysin precursor	Secreted/Released	Not assigned	0.00375755	0.00306819	81.654	0.375755	52.971
Dshi_4161	ABV95871.1	MltA-interacting MipA family protein	Periplasmic protein	Not assigned	0.00375685	0.00226998	60.4224	0.375685	27.705
Dshi_2793	ABV94526.1	Hypothetical protein	Outer Membrane Lipoprotein	Hypothetical protein	0.00371932	0.000972111	26.1368	0.371932	34.635
Dshi_1443	ABV93185.1	TRAP transporter solute receptor	Periplasmic protein	Transporter	0.00357965	0.0013409	37.4591	0.357965	34.179
Dshi_3946;Dshi_3608	ABV95674.1;ABV95341.1	Conserved hypothetical protein	Outer Membrane Lipoprotein	Hypothetical protein	0.0035419	0.00229946	64.9217	0.35419	9.3575
Dshi_1287	ABV93029.1	Protein of unknown function DUF395 YeeE/YedE	Integral Inner Membrane Protein	Hypothetical protein	0.00344197	0.00118397	34.398	0.344197	36.421
Dshi_3402	ABV95135.1	Neutral zinc metallopeptidase	Secreted/Released	Protein fate	0.00340459	0.00271905	79.8641	0.340459	48.502
Dshi_1453	ABV93195.1	Putative sulfonate/nitrate transport system	Periplasmic protein	Transporter	0.00338546	0.000354261	10.4642	0.338546	33.749
Dshi_1522	ABV93264.1	Putative periplasmic ligand-binding protein	Periplasmic protein	Transporter	0.00316969	0.000678425	21.4035	0.316969	40.038
Dshi_2919	ABV94652.1	60 kDa chaperonin	Intracellular Protein	Protein fate	0.0031422	0.00173211	55.1241	0.31422	57.638
Dshi_0279	ABV92028.1	Hypothetical protein	Outer Membrane Lipoprotein	Hypothetical protein	0.0031175	0.000613838	19.6901	0.31175	11.897
Dshi_0360	ABV92109.1	Conserved hypothetical protein	Outer Membrane Lipoprotein	Hypothetical protein	0.00311461	0.000730654	23.4589	0.311461	19.099
Dshi_0628	ABV92374.1	Basic organic compound ABC-transporter	Periplasmic protein	Transporter	0.00290103	0.00112386	38.7402	0.290103	28.82
Dshi_3374	ABV95107.1	DNA polymerase III subunit beta	Intracellular Protein	Replication, recombination and repair	0.00275228	0.000328023	11.9183	0.275228	40.632
Dshi_0872	ABV92617.1	Extracellular solute-binding protein family 5	Periplasmic protein	Transporter	0.00274911	0.000559418	20.349	0.274911	57.73
Dshi_0022	ABV91771.1	Hypothetical protein	Integral Inner Membrane Protein	Hypothetical protein	0.0026769	0.000197855	7.39119	0.26769	20.252
Dshi_1797	ABV93539.1	Hypothetical protein	Periplasmic protein	Hypothetical protein	0.00259291	0.000551214	21.2585	0.259291	61.335
Dshi_1646	ABV93388.1	Inosine-5'-monophosphate dehydrogenase	Intracellular Protein	Not assigned	0.00252518	0.000429731	17.0179	0.252518	51.083
Dshi_0791	ABV92536.1	Protein of unknown function DUF541	Periplasmic protein	Hypothetical protein	0.00247787	0.00156022	62.9661	0.247787	25.908
Dshi_2763	ABV94496.1	Hypothetical protein	Intracellular Protein	Hypothetical protein	0.00247292	0.00169917	68.7113	0.247292	57.894
Dshi_2414	ABV94148.1	Conserved hypothetical protein	Outer Membrane Lipoprotein	Hypothetical protein	0.00241392	0.000496033	20.5489	0.241392	31.917
Dshi_3571	ABV95304.1	Chaperone protein dnaK	Intracellular Protein	Protein fate	0.00237053	0.000544714	22.9785	0.237053	68.91
Dshi_3262	ABV94995.1	Conserved hypothetical protein	Outer Membrane Lipoprotein	Hypothetical protein	0.00234174	0.000688447	29.3989	0.234174	13.052
Dshi_1123	ABV92865.1	Tetratricopeptide TPR_2 repeat protein	Intracellular Protein	Not assigned	0.00229502	0.000535248	23.3221	0.229502	18.978
Dshi_1109	ABV92851.1	Biopolymer transport TolR	Intracellular Protein	Not assigned	0.00228738	0.00114703	50.1462	0.228738	14.095
Dshi_2416	ABV94150.1	Cell division protein	Intracellular Protein	Cell cycle control, cell division, chromosome partitioning	0.00227835	0.000850837	37.3444	0.227835	56.02
Dshi_1679	ABV93421.1	Conserved hypothetical protein	Outer Membrane Lipoprotein	Hypothetical protein	0.00222548	0.000521142	23.4171	0.222548	21.868
Dshi_2663	ABV94396.1	Hypothetical protein	Periplasmic protein	Electron transport	0.00219945	0.000480843	21.862	0.219945	24.165
Dshi_0894	ABV92639.1	Peptidoglycan-binding domain 1 protein	Periplasmic protein	Not assigned	0.00219038	0.000544904	24.8772	0.219038	47.218
Dshi_0318	ABV92067.1	Glutamate/glutamine/aspartate/asparagine ABC	Periplasmic protein	Transporter	0.00214121	0.000711055	33.2081	0.214121	35.59
Dshi_2673	ABV94406.1	Quinoprotein ethanol dehydrogenase precursor	Periplasmic protein	Carbon and energy metabolism	0.00213551	0.00062244	29.1471	0.213551	63.935
Dshi_1610	ABV93352.1	Conserved hypothetical protein	Periplasmic protein	Hypothetical protein	0.00213077	0.000579539	27.1986	0.213077	56.389
Dshi_1113	ABV92855.1	Tol-Pal system YbgF	Outer Membrane Associated/Outer Membane B-barrel Protein	Cell wall/membrane/envelope biogenesis/integrity	0.00212064	0.00141569	66.7576	0.212064	28.989
Dshi_3263	ABV94996.1	Flagellar basal body-associated protein FliL	Intracellular Protein	Cell motility	0.00209398	0.000160208	7.65087	0.209398	18.044
Dshi_1318	ABV93060.1	Hypothetical protein	Outer Membrane Lipoprotein	Hypothetical protein	0.00207447	0.000941567	45.3883	0.207447	15.815
Dshi_2784	ABV94517.1	Hypothetical protein	Outer Membrane Lipoprotein	Hypothetical protein	0.00199658	0.000546404	27.367	0.199658	21.048
Dshi_1490	ABV93232.1	Extracellular solute-binding protein family 5	Periplasmic protein	Transporter	0.0019805	0.000287293	14.5061	0.19805	60.541
Dshi_1881	ABV93623.1	Conserved hypothetical protein	Outer Membrane Lipoprotein	Hypothetical protein	0.00197995	0.000258173	13.0394	0.197995	50
Dshi_3077	ABV94810.1	Conserved hypothetical protein	Integral Inner Membrane Protein	Hypothetical protein	0.00197422	0.00127472	64.5682	0.197422	35.824
Dshi_4057;Dshi_3781	ABV95784.1;ABV95511.1	ErfK/YbiS/YcfS/YnhG family protein	Periplasmic protein	Lipid metabolism and cell wall/membrane/envelope biogenesis/integrity	0.00193726	0.000569126	29.3779	0.193726	21.228
Dshi_3556	ABV95289.1	Sodium/solute symporter family protein	Integral Inner Membrane Protein	Transporter	0.00190285	0.000582599	30.6172	0.190285	63.263
Dshi_3378	ABV95111.1	Flagellar hook-associated protein FlgK	Outer Membrane Associated/Outer Membane B-barrel Protein	Cell motility	0.00187855	0.000967535	51.5043	0.187855	49.979
Dshi_2941	ABV94674.1	Conserved hypothetical protein	Integral Inner Membrane Protein	Hypothetical protein	0.00186843	0.000349511	18.7062	0.186843	46.209
Dshi_2687	ABV94420.1	Putative pseudoazurin precursor	Periplasmic protein	Not assigned	0.0018222	0.00148091	81.2705	0.18222	17.384
Dshi_0669	ABV92415.1	D-alanyl-D-alanine carboxypeptidase	Periplasmic protein	Cell wall/membrane/envelope biogenesis/integrity	0.00176339	0.000209162	11.8613	0.176339	52.908
Dshi_1350	ABV93092.1	Nucleoside-diphosphate kinase	Intracellular Protein	Not assigned	0.00174516	0.00111012	63.6115	0.174516	15.021
Dshi_3153	ABV94886.1	TRAP transporter - DctP subunit	Periplasmic protein	Transporter	0.00174204	0.000413966	23.7633	0.174204	36.155
Dshi_0950	ABV92695.1	Ribosomal 5S rRNA E-loop binding protein	Intracellular Protein	Translation	0.00172072	0.000841437	48.9003	0.172072	22.743
Dshi_1334	ABV93076.1	Tetratricopeptide TPR_2 repeat protein	Intracellular Protein	Not assigned	0.00165614	0.0002873	17.3475	0.165614	55.804
Dshi_3858	ABV95586.1	Protein of unknown function DUF940 membrane	Outer Membrane Associated/Outer Membane B-barrel Protein	Hypothetical protein	0.00163382	0.000352576	21.5799	0.163382	81.291
Dshi_2047	ABV93784.1	Conserved hypothetical protein	Outer Membrane Lipoprotein	Hypothetical protein	0.00161222	0.000643395	39.9073	0.161222	22.219
Dshi_3592	ABV95325.1	Hypothetical protein	Intracellular Protein	Hypothetical protein	0.00160964	0.00123134	76.4981	0.160964	178.66
Dshi_1387	ABV93129.1	ATP-dependent Clp protease	Intracellular Protein	Protein fate	0.0016017	0.000109658	6.84635	0.16017	45.614
Dshi_1397	ABV93139.1	Phospholipase/lecithinase/hemolysin-like	Secreted/Released	Not assigned	0.00155561	0.00147238	94.6498	0.155561	56.556
Dshi_1953	ABV93694.1	Putative hydrolase	Periplasmic protein	Not assigned	0.00155193	0.000216394	13.9435	0.155193	32.885
Dshi_2290	ABV94026.1	Hypothetical protein	Outer Membane B-barrel Protein	Hypothetical protein	0.0015464	0.000500504	32.3656	0.15464	45.996
Dshi_3314	ABV95047.1	Conserved hypothetical protein	Periplasmic protein	Hypothetical protein	0.00154112	0.000233997	15.1836	0.154112	18.825
Dshi_0150	ABV91899.1	Putative lytic transglycosylase catalytic	Periplasmic protein	Cell wall/membrane/envelope biogenesis/integrity	0.00148356	1.9655e-05	1.32485	0.148356	71.649
Dshi_2267	ABV94003.1	Hypothetical protein	Intracellular Protein	Hypothetical protein	0.00148167	0.000817794	55.1943	0.148167	61.396
Dshi_1571	ABV93313.1	Conserved hypothetical protein	Outer Membrane Lipoprotein	Hypothetical protein	0.00147888	0.000307401	20.7861	0.147888	15.373
Dshi_2752	ABV94485.1	TRAP dicarboxylate transporter	Periplasmic protein	Transporter	0.00144681	0.000648027	44.7902	0.144681	38.007
Dshi_3859	ABV95587.1	Conserved hypothetical protein	Intracellular Protein	Hypothetical protein	0.00144003	0.000359343	24.9539	0.144003	26.501
Dshi_0923	ABV92668.1	Serine-type D-Ala-D-Ala carboxypeptidase	Periplasmic protein	Protein fate	0.00138355	0.000398434	28.798	0.138355	42.464
Dshi_3494	ABV95227.1	ErfK/YbiS/YcfS/YnhG family protein	Outer Membrane Lipoprotein	Cell wall/membrane/envelope biogenesis/integrity	0.00138184	0.000442761	32.0414	0.138184	18.293
Dshi_3056	ABV94789.1	ABC transporter related	Intracellular Protein	Transporter	0.00133662	0.000588522	44.0307	0.133662	24.077
Dshi_3523	ABV95256.1	Reaction center protein L chain	Integral Inner Membrane Protein	Electron transport	0.00131853	2.54759e-05	1.93215	0.131853	31.128
Dshi_3841	ABV95571.1	NADP(+) dependent glutamate dehydrogenase	Intracellular Protein	Amino acid metabolism	0.00131685	0.00064637	49.0847	0.131685	47.808
Dshi_0295	ABV92044.1	50S ribosomal protein L14	Intracellular Protein	Translation	0.00131485	0.000427794	32.5355	0.131485	13.483
Dshi_1164	ABV92906.1	Conserved hypothetical protein	Intracellular Protein	Hypothetical protein	0.00131443	0.00126558	96.2834	0.131443	23.004
Dshi_2343	ABV94079.1	Hypothetical protein	Outer Membrane Associated/Outer Membane B-barrel Protein	Hypothetical protein	0.00130813	0.000242807	18.5613	0.130813	38.604
Dshi_1716	ABV93458.1	Hypothetical protein	Outer Membrane Lipoprotein	Hypothetical protein	0.00129991	0.000217695	16.747	0.129991	16.471
Dshi_1314	ABV93056.1	Conserved hypothetical protein	Integral Inner Membrane Protein	Hypothetical protein	0.00129891	0.000393281	30.2777	0.129891	25.176
Dshi_1169	ABV92911.1	N-acetylmuramoyl-L-alanine amidase	Periplasmic protein	Not assigned	0.00129453	0.000303302	23.4296	0.129453	45.183
Dshi_2623	ABV94356.1	Peptidase M48	Outer Membrane Lipoprotein	Protein fate	0.00127683	0.000628787	49.2458	0.127683	26.208
Dshi_3540	ABV95273.1	Reaction center protein H chain	Intracellular Protein	Electron transport	0.0012707	0.000792582	62.3736	0.12707	28.705
Dshi_3381	ABV95114.1	Hypothetical protein	Outer Membrane Associated/Outer Membane B-barrel Protein	Hypothetical protein	0.00125208	0.000519509	41.4916	0.125208	64.393
Dshi_1233	ABV92975.1	NAD(P) transhydrogenase, alpha subunit	Integral Inner Membrane Protein	Electron transport	0.00124705	0.000127703	10.2404	0.124705	57.077
Dshi_1758	ABV93500.1	Cytochrome c-type biogenesis protein	Periplasmic protein	Electron transport	0.00124313	0.00033495	26.9439	0.124313	16.888
Dshi_1017	ABV92759.1	TonB-dependent heme/hemoglobin receptor family	Outer Membane B-barrel Protein	Iron metabolism	0.00122098	0.00106123	86.9164	0.122098	76.398
Dshi_1374	ABV93116.1	NMT1/THI5 like domain protein	Periplasmic protein	Not assigned	0.00121698	0.000450448	37.0137	0.121698	35.576
Dshi_2671	ABV94404.1	Hypothetical protein	Periplasmic protein	Transporter	0.00121225	0.000466703	38.4988	0.121225	34.045
Dshi_0059	ABV91808.1	DNA translocase	Integral Inner Membrane Protein	Replication, recombination and repair	0.00118054	0.000112278	9.51071	0.118054	105.88
Dshi_1512	ABV93254.1	Putative cytochrome oxidase assembly protein	Integral Inner Membrane Protein	Porphyrin and related pathway	0.00115546	0.000194804	16.8594	0.115546	42.627
Dshi_1012	ABV92754.1	Methionine adenosyltransferase	Intracellular Protein	Amino acid metabolism	0.00114852	0.000418082	36.4019	0.114852	42.526
Dshi_2188	ABV93924.1	Ribosomal protein L9	Intracellular Protein	Translation	0.00111039	0.00108776	97.9616	0.111039	22.522
Dshi_2735	ABV94468.1	Protein hflC	Inner Membrane Protein(Possibly C-terminally Anchored)	Protein fate	0.00109351	0.000374098	34.2107	0.109351	32.578
Dshi_3278	ABV95011.1	Ubiquinol-cytochrome c reductase	Periplasmic protein	Electron transport	0.001092	0.000348354	31.9005	0.1092	19.832
Dshi_2014	ABV93753.1	Sn-glycerol-3-phosphate-binding periplasmic	Periplasmic protein	Transporter	0.00107793	0.000197583	18.33	0.107793	46.993
Dshi_0217	ABV91966.1	Electron transfer flavoprotein beta subunit	Intracellular Protein	Electron transport	0.00107519	0.000542134	50.4222	0.107519	26.833
Dshi_2259	ABV93995.1	Hypothetical protein	Periplasmic protein	Hypothetical protein	0.0010738	0.000345289	32.1558	0.10738	17.778
Dshi_1860	ABV93602.1	Preprotein translocase subunit	Intracellular Protein	Secretion system	0.00103692	0.000321706	31.0253	0.103692	11.524
Dshi_0849	ABV92594.1	5'-Nucleotidase domain protein	Periplasmic protein	Not assigned	0.00101593	0.000341983	33.6622	0.101593	55.559
Dshi_2156	ABV93892.1	Fructose-bisphosphate aldolase	Intracellular Protein	Carbon and energy metabolism	0.00100231	0.000558468	55.718	0.100231	31.23
Dshi_1460	ABV93202.1	Ribosomal protein L21	Intracellular Protein	Translation	0.000978281	0.000296888	30.348	0.0978281	23.024
Dshi_2694	ABV94427.1	Putative cytochrome c family protein	Periplasmic protein	Electron transport	0.000968697	0.000113275	11.6935	0.0968697	14.005
Dshi_0142	ABV91891.1	Penicillin-binding protein	Secreted/Released	Cell wall/membrane/envelope biogenesis/integrity	0.000962074	8.12119e-05	8.44133	0.0962074	78.569
Dshi_1941	ABV93682.1	NMT1/THI5 family protein	Periplasmic protein	Not assigned	0.000948359	0.000348252	36.7216	0.0948359	35.497
Dshi_4165	ABV95875.1	NMT1/THI5 like domain protein	Periplasmic protein	Not assigned	0.000946363	0.000222657	23.5276	0.0946363	34.792
Dshi_2733	ABV94466.1	Protease do precursor	Periplasmic protein	Protein fate	0.000939062	0.000267156	28.4493	0.0939062	52.905
Dshi_1533	ABV93275.1	Periplasmic binding protein	Periplasmic protein	Transporter	0.000937902	0.000325466	34.7015	0.0937902	35.95
Dshi_0673	ABV92419.1	Hypothetical protein	Outer Membrane Lipoprotein	Hypothetical protein	0.000908605	0.000126065	13.8746	0.0908605	13.544
Dshi_1639	ABV93381.1	Hypothetical protein	Periplasmic protein	Hypothetical protein	0.000908426	0.000341721	37.6169	0.0908426	19.064
Dshi_1643	ABV93385.1	Bacterial DNA recombination	Intracellular Protein	Replication, recombination and repair	0.000901607	0.000490756	54.4312	0.0901607	38.123
Dshi_2931	ABV94664.1	Ribose-phosphate pyrophosphokinase	Intracellular Protein	Carbon and energy metabolism	0.000883035	0.00032143	36.4006	0.0883035	36.769
Dshi_0627	ABV92373.1	Basic organic compound ABC-transporter	Intracellular Protein	Transporter	0.00087172	0.000491165	56.3443	0.087172	27.042
Dshi_2806	ABV94539.1	Putative sulfur oxidation protein	Periplasmic protein	Energy and sulfur metabolism	0.000866492	0.000229192	26.4505	0.0866492	13.475
Dshi_3032	ABV94765.1	Heparinase II/III family protein	Intracellular Protein	Not assigned	0.000859383	1.08406e-05	1.26144	0.0859383	60.553
Dshi_0573	ABV92319.1	Hemin-binding periplasmic protein hmuT	Periplasmic protein	Iron metabolism	0.00085634	0.000372852	43.5402	0.085634	28.86
Dshi_0140	ABV91889.1	VacJ family lipoprotein	Outer Membrane Lipoprotein	Cell wall/membrane/envelope biogenesis/integrity	0.00084918	0.000351241	41.3624	0.084918	29.755
Dshi_1615	ABV93357.1	Hypothetical protein	Periplasmic protein	Hypothetical protein	0.000835777	0.000294672	35.2573	0.0835777	20.928
Dshi_0645	ABV92391.1	TRAP-type uncharacterized transport system	Periplasmic protein	Transporter	0.00082876	0.000299647	36.1561	0.082876	34.76
Dshi_0979	ABV92721.1	Histidinol dehydrogenase	Intracellular Protein	Amino acid metabolism	0.000827983	5.3773e-05	6.49446	0.0827983	46.209
Dshi_0561	ABV92307.1	ABC-type cobalamin/Fe3+-siderophores transport	Periplasmic protein	Iron metabolism	0.000823013	0.000318343	38.6801	0.0823013	34.004
Dshi_2792	ABV94525.1	Hypothetical protein	Intracellular Protein	Stress protein	0.000814084	0.000278482	34.208	0.0814084	43.688
Dshi_3590	ABV95323.1	Ubiquinone dependent NADH dehydrogenase	Intracellular Protein	Electron transport	0.00081382	0.000269492	33.1145	0.081382	35.37
Dshi_0216	ABV91965.1	Electron transfer flavoprotein alpha subunit	Intracellular Protein	Electron transport	0.000807419	0.000408718	50.6203	0.0807419	31.316
Dshi_1508	ABV93250.1	Cell cycle transcriptional regulator ctrA	Intracellular Protein	Transcription/transcriptional regulator	0.000806429	0.000415865	51.5687	0.0806429	26.462
Dshi_3057	ABV94790.1	MJ0042 family finger-like protein	Intracellular Protein	Not assigned	0.000806267	0.000384197	47.6514	0.0806267	26.692
Dshi_0328	ABV92077.1	Preprotein translocase subunit	Integral Inner Membrane Protein	Secretion system	0.000803533	0.000157056	19.5456	0.0803533	67.422
Dshi_3542	ABV95275.1	PuhC protein	Intracellular Protein	Electron transport	0.000793787	0.000161709	20.3718	0.0793787	17.61
Dshi_3385	ABV95118.1	Tetratricopeptide	Outer Membrane Lipoprotein	Not assigned	0.000792713	0.000175996	22.2018	0.0792713	90.528
Dshi_3405	ABV95138.1	Thiol:disulfide interchange protein DsbA	Intracellular Protein	Protein fate	0.000789891	0.000337337	42.7068	0.0789891	27.464
Dshi_2736	ABV94469.1	Protein HflK	Intracellular Protein	Protein fate	0.000788199	0.00019884	25.2271	0.0788199	41.098
Dshi_3067	ABV94800.1	Acetoacetyl-CoA reductase	Intracellular Protein	Carbon and energy metabolism	0.00078158	0.000287063	36.7286	0.078158	25.248
Dshi_0199	ABV91948.1	Signal peptidase I	Intracellular Protein	Protein fate	0.00078061	0.000196673	25.1948	0.078061	28.813
Dshi_3936;Dshi_3598	ABV95664.1;ABV95331.1	ErfK/YbiS/YcfS/YnhG family protein	Periplasmic protein	Lipid metabolism and cell wall/membrane/envelope biogenesis/integrity	0.000779541	8.55342e-05	10.9724	0.0779541	24.325
Dshi_2228	ABV93964.1	Putative aminotransferase	Intracellular Protein	Not assigned	0.000746791	0.000360364	48.255	0.0746791	43.066
Dshi_3309	ABV95042.1	Monofunctional biosynthetic peptidoglycan	Intracellular Protein	Not assigned	0.000740246	0.000174158	23.527	0.0740246	27.093
Dshi_0862	ABV92607.1	Extracellular ligand-binding receptor	Periplasmic protein	Transporter	0.000737518	0.000118419	16.0564	0.0737518	40.293
Dshi_0230	ABV91979.1	50S ribosomal protein L35	Intracellular Protein	Translation	0.000732736	0.000101157	13.8053	0.0732736	7.3888
Dshi_0909	ABV92654.1	NMT1/THI5 like domain protein	Periplasmic protein	Transporter	0.000731912	6.70063e-05	9.15497	0.0731912	33.378
Dshi_3011	ABV94744.1	ABC transporter related	Periplasmic protein	Transporter	0.000725529	0.000451489	62.229	0.0725529	64.009
Dshi_2268	ABV94004.1	Hypothetical protein	Intracellular Protein	Hypothetical protein	0.000715768	0.000356979	49.8736	0.0715768	19.385
Dshi_0299	ABV92048.1	30S ribosomal protein S8	Intracellular Protein	Translation	0.000715339	0.000204918	28.6463	0.0715339	14.411
Dshi_0309	ABV92058.1	DNA-directed RNA polymerase, alpha subunit	Intracellular Protein	Replication, recombination and repair	0.000711343	0.000179438	25.2252	0.0711343	37.913
Dshi_2269	ABV94005.1	Hypothetical protein	Intracellular Protein	Hypothetical protein	0.000705118	0.000156092	22.1371	0.0705118	21.507
Dshi_1486	ABV93228.1	BCCT transporter	Integral Inner Membrane Protein	Transporter	0.000697214	2.91475e-05	4.18057	0.0697214	65.38
Dshi_0058	ABV91807.1	Outer membrane lipoprotein carrier protein	Periplasmic protein	Cell wall/membrane/envelope biogenesis/integrity	0.000695589	0.000192116	27.6191	0.0695589	25.538
Dshi_2022	ABV93761.1	Hypothetical protein	Periplasmic protein	Hypothetical protein	0.000694377	0.00016283	23.4497	0.0694377	14.678
Dshi_3028	ABV94761.1	ATP synthase F0	Intracellular Protein	Electron transport	0.000689166	0.000219492	31.849	0.0689166	17.961
Dshi_3111	ABV94844.1	Arylsulfatase precursor	Periplasmic protein	Not assigned	0.000687102	0.000225237	32.7807	0.0687102	59.928
Dshi_3525	ABV95258.1	Photosynthetic reaction center cytochrome c	Periplasmic protein	Electron transport	0.000681733	0.000492742	72.2779	0.0681733	39.951
Dshi_2273	ABV94009.1	Homoserine dehydrogenase	Intracellular Protein	Amino acid metabolism	0.000679515	0.000362652	53.3692	0.0679515	44.533
Dshi_2293	ABV94029.1	Secretion protein	Outer Membrane Associated/Outer Membane B-barrel Protein	Secretion system	0.000678831	0.000131274	19.3382	0.0678831	38.712
Dshi_1391	ABV93133.1	Mammalian cell entry related domain protein	Periplasmic protein	Transporter	0.000673571	0.000158069	23.4673	0.0673571	14.791
Dshi_1859	ABV93601.1	Protein-export membrane protein SecD	Integral Inner Membrane Protein	Secretion system	0.000672636	0.000110121	16.3716	0.0672636	59.617
Dshi_0277	ABV92026.1	50S ribosomal protein L4/L1e	Intracellular Protein	Translation	0.000664664	0.000156515	23.5479	0.0664664	22.2
Dshi_0613	ABV92359.1	Band 7 protein	Intracellular Protein	Not assigned	0.0006579	0.000389994	59.2786	0.06579	32.066
Dshi_2137	ABV93873.1	Protein-L-isoaspartate O-methyltransferase	Intracellular Protein	Protein fate	0.000655407	0.000208619	31.8304	0.0655407	23.399
Dshi_3871	ABV95599.1	Hemolysin-type calcium-binding repeat protein	Secreted/Released	Not assigned	0.000638133	0.000548056	85.8842	0.0638133	123.99
Dshi_1736	ABV93478.1	Putative cell division protein ZapA	Intracellular Protein	Not assigned	0.000636341	0.000230352	36.1995	0.0636341	14.059
Dshi_1339	ABV93081.1	Short-chain dehydrogenase/reductase SDR	Intracellular Protein	Not assigned	0.000631658	0.000339893	53.8096	0.0631658	26.273
Dshi_0289	ABV92038.1	50S ribosomal protein L16	Intracellular Protein	Translation	0.000620731	0.000113759	18.3266	0.0620731	15.72
Dshi_3406	ABV95139.1	ErfK/YbiS/YcfS/YnhG family protein	Periplasmic protein	Cell wall/membrane/envelope biogenesis/integrity	0.000617058	4.62108e-05	7.48889	0.0617058	20.667
Dshi_1737	ABV93479.1	Conserved hypothetical protein	Intracellular Protein	Hypothetical protein	0.000616579	0.000222575	36.0984	0.0616579	15.026
Dshi_0880	ABV92625.1	Hydratase/decarboxylase	Periplasmic protein	Amino acid metabolism	0.000607694	0.000133671	21.9964	0.0607694	28.876
Dshi_3418	ABV95151.1	Hypothetical protein	Integral Inner Membrane Protein	Hypothetical protein	0.000592401	0.000129105	21.7935	0.0592401	54.216
Dshi_0268	ABV92017.1	DNA-directed RNA polymerase, beta subunit	Intracellular Protein	Replication, recombination and repair	0.000589654	0.000179274	30.4033	0.0589654	153.05
Dshi_2664	ABV94397.1	Hypothetical protein	Periplasmic protein	Transporter	0.000588576	5.52481e-05	9.38675	0.0588576	42.056
Dshi_3966	ABV95694.1	Conserved hypothetical protein	Periplasmic protein	Hypothetical protein	0.00057677	0.000153136	26.5506	0.057677	27.824
Dshi_4154	ABV95864.1	Beta-lactamase domain protein	Periplasmic protein	Not assigned	0.000573879	0.000104694	18.2433	0.0573879	33.922
Dshi_0803	ABV92548.1	TRAP dicarboxylate transporter- DctP subunit	Periplasmic protein	Transporter	0.000573262	8.92059e-05	15.5611	0.0573262	45.866
Dshi_2179	ABV93915.1	Hypothetical protein	Periplasmic protein	Hypothetical protein	0.00056107	0.000110851	19.7571	0.056107	41.364
Dshi_0273	ABV92022.1	Translation elongation factor G	Intracellular Protein	Translation	0.000554561	0.000396526	71.5027	0.0554561	77.844
Dshi_3408	ABV95141.1	Cytochrome c-type biogenesis protein CycH	Integral Inner Membrane Protein	Electron transport	0.000554109	0.000101227	18.2684	0.0554109	42.444
Dshi_2885	ABV94618.1	Hypothetical protein	Integral Inner Membrane Protein	Hypothetical protein	0.000551023	0.000131336	23.835	0.0551023	14
Dshi_1560	ABV93302.1	Conserved hypothetical protein	Periplasmic protein	Hypothetical protein	0.000538764	0.000538764	100	0.0538764	14.44
Dshi_0090	ABV91839.1	Peptidase M23B	Periplasmic protein	Protein fate	0.000534934	0.000380115	71.0584	0.0534934	37.679
Dshi_3566	ABV95299.1	PpiC-type peptidyl-prolyl cis-trans isomerase	Periplasmic protein	Not assigned	0.00052758	0.000277092	52.5213	0.052758	30.221
Dshi_3447	ABV95180.1	Protein-export protein SecB	Intracellular Protein	Secretion system	0.000523379	0.00019378	37.0248	0.0523379	19.182
Dshi_1076	ABV92818.1	Phosphoribosylaminoimidazole-	Intracellular Protein	Nucleotide metabolism	0.000521225	0.000194638	37.3425	0.0521225	28.374
Dshi_1089	ABV92831.1	TRAP dicarboxylate transporter- DctP subunit	Intracellular Protein	Transporter	0.000519184	0.000174405	33.5922	0.0519184	35.344
Dshi_1795	ABV93537.1	Putative peptidyl-prolyl cis-trans isomerase	Periplasmic protein	Not assigned	0.000518533	0.000142311	27.4449	0.0518533	65.372
Dshi_0900	ABV92645.1	Conserved hypothetical protein	Periplasmic protein	Hypothetical protein	0.000514158	0.000149193	29.0169	0.0514158	69.834
Dshi_2473	ABV94207.1	Hypothetical protein	Intracellular Protein	Hypothetical protein	0.000513634	4.86946e-05	9.4804	0.0513634	13.266
Dshi_0272	ABV92021.1	30S ribosomal protein S7	Intracellular Protein	Translation	0.000500513	0.00010523	21.0244	0.0500513	17.98
Dshi_0915	ABV92660.1	Phosphomethylpyrimidine kinase	Intracellular Protein	Metabolism of cofactors and vitamins	0.000496875	0.00019824	39.8974	0.0496875	26.58
Dshi_0091	ABV91840.1	Carboxyl-terminal protease	Intracellular Protein	Protein fate	0.000496165	0.000127116	25.6197	0.0496165	47.851
Dshi_2876	ABV94609.1	Malate dehydrogenase	Intracellular Protein	Carbon and energy metabolism	0.000494904	0.000212151	42.8672	0.0494904	33.62
Dshi_3550	ABV95283.1	3-demethylubiquinone-9 3-methyltransferase	Intracellular Protein	Electron transport	0.000492938	0.000136703	27.7323	0.0492938	27.267
Dshi_0276	ABV92025.1	50S ribosomal protein L3	Intracellular Protein	Translation	0.000486193	0.000130689	26.88	0.0486193	29.311
Dshi_3252	ABV94985.1	Flagellar basal-body rod protein FlgG	Intracellular Protein	Cell motility	0.000484527	0.000161084	33.2456	0.0484527	27.419
Dshi_0664	ABV92410.1	Cytochrome c oxidase	Intracellular Protein	Electron transport	0.000473395	7.73038e-05	16.3296	0.0473395	31.237
Dshi_1022	ABV92764.1	3-phosphoshikimate 1-carboxyvinyltransferase	Intracellular Protein	Amino acid metabolism	0.000462778	0.00028857	62.356	0.0462778	46.478
Dshi_0410	ABV92159.1	Hypothetical protein	Periplasmic protein	Hypothetical protein	0.000461685	0.00026119	56.5732	0.0461685	32.694
Dshi_1149	ABV92891.1	Translation initiation factor IF-3	Intracellular Protein	Translation	0.000458832	0.000240104	52.3294	0.0458832	23.108
Dshi_2067	ABV93804.1	Sulfate transporter	Integral Inner Membrane Protein	Transporter	0.000455696	8.63262e-05	18.9438	0.0455696	55.907
Dshi_2000	ABV93739.1	D-xylose-binding periplasmic protein xylF	Periplasmic protein	Transporter	0.000451058	0.000221888	49.1928	0.0451058	35.189
Dshi_2405	ABV94141.1	Hypothetical protein	Periplasmic protein	Hypothetical protein	0.000450885	0.00014316	31.7508	0.0450885	60.326
Dshi_3027	ABV94760.1	ATP synthase F0	Integral Inner Membrane Protein	Electron transport	0.000446776	4.14003e-05	9.26644	0.0446776	19.631
Dshi_0006	ABV91755.1	2,3,4,5-tetrahydropyridine-2,6-dicarboxylate	Intracellular Protein	Amino acid metabolism	0.00044353	0.000305173	68.8054	0.044353	29.255
Dshi_1989	ABV93728.1	Hypothetical protein	Intracellular Protein	Hypothetical protein	0.000438552	3.94853e-05	9.00356	0.0438552	44.748
Dshi_0302	ABV92051.1	30S ribosomal protein S5	Intracellular Protein	Translation	0.000437189	0.000228855	52.3468	0.0437189	20.923
Dshi_3266	ABV94999.1	Flagellar motor switch protein FliN	Intracellular Protein	Cell motility	0.000436078	0.000132033	30.2773	0.0436078	9.7251
Dshi_1526	ABV93268.1	Phospho-2-dehydro-3-deoxyheptonate aldolase	Intracellular Protein	Amino acid metabolism	0.000434516	0.000214881	49.4529	0.0434516	50.013
Dshi_1728	ABV93470.1	Arginyl-tRNA synthetase	Intracellular Protein	Translation	0.000433943	0.000267755	61.7028	0.0433943	63.175
Dshi_2779	ABV94512.1	Conserved hypothetical protein	Integral Inner Membrane Protein	Hypothetical protein	0.000429026	3.14548e-05	7.33169	0.0429026	26.066
Dshi_4063;Dshi_3787	ABV95790.1;ABV95517.1	Oxidoreductase	Intracellular Protein	Protein fate	0.000425006	0.000228372	53.7339	0.0425006	27.102
Dshi_0358	ABV92107.1	Bifunctional purine biosynthesis protein purH	Intracellular Protein	Nucleotide metabolism	0.000420868	0.000158213	37.5919	0.0420868	55.3
Dshi_1388	ABV93130.1	Endopeptidase Clp	Intracellular Protein	Protein fate	0.000416908	6.74897e-05	16.1882	0.0416908	23.177
Dshi_3147	ABV94880.1	Conserved hypothetical protein	Intracellular Protein	Hypothetical protein	0.000416096	0.000170189	40.9013	0.0416096	26.548
Dshi_1727	ABV93469.1	Hypothetical protein	Periplasmic protein	Hypothetical protein	0.000398332	2.88693e-05	7.24754	0.0398332	33.093
Dshi_2971	ABV94704.1	Conserved hypothetical protein	Periplasmic protein	Hypothetical protein	0.000395564	5.35764e-05	13.5443	0.0395564	22.283
Dshi_1928	ABV93670.1	Conserved hypothetical protein DUF484	Intracellular Protein	Hypothetical protein	0.000394293	0.000103533	26.2579	0.0394293	25.638
Dshi_0065	ABV91814.1	Hypothetical protein	Periplasmic protein	Hypothetical protein	0.000392428	0.000147861	37.6785	0.0392428	51.438
Dshi_2578	ABV94311.1	1-(5-phosphoribosyl)-5-[(5-	Intracellular Protein	Amino acid metabolism	0.000391757	0.000213939	54.6101	0.0391757	24.516
Dshi_1217	ABV92959.1	AMP-dependent synthetase and ligase	Intracellular Protein	Not assigned	0.000388211	0.000240717	62.0068	0.0388211	53.954
Dshi_3318	ABV95051.1	D-3-phosphoglycerate dehydrogenase	Intracellular Protein	Amino acid metabolism	0.000385263	0.000230378	59.7976	0.0385263	56.725
Dshi_0954	ABV92699.1	GTP-binding protein YchF	Intracellular Protein	Translation	0.000371809	0.000213318	57.3729	0.0371809	39.146
Dshi_0271	ABV92020.1	30S ribosomal protein S12	Intracellular Protein	Translation	0.000370898	4.97701e-05	13.4188	0.0370898	14.108
Dshi_3570	ABV95303.1	Chaperone protein DnaJ	Intracellular Protein	Protein fate	0.000367157	5.47698e-05	14.9173	0.0367157	41.203
Dshi_1187	ABV92929.1	SurA domain protein	Periplasmic protein	Protein fate	0.000366646	9.19253e-05	25.0719	0.0366646	42.939
Dshi_1470	ABV93212.1	Conserved hypothetical protein	Intracellular Protein	Hypothetical protein	0.000366075	0.000160023	43.7131	0.0366075	21.884
Dshi_0297	ABV92046.1	50S ribosomal protein L5	Intracellular Protein	Translation	0.000364573	0.000142021	38.9553	0.0364573	20.722
Dshi_2418	ABV94152.1	Putative cell division protein FtsQ	Intracellular Protein	Cell cycle control, cell division, chromosome partitioning	0.000359523	7.99733e-05	22.2443	0.0359523	33.059
Dshi_3388	ABV95121.1	Polysaccharide chain length determinant protein	Integral Inner Membrane Protein	Not assigned	0.000358081	7.79442e-05	21.7672	0.0358081	56.663
Dshi_3157	ABV94890.1	TRAP transporter - DctP subunit	Periplasmic protein	Transporter	0.000356972	5.64657e-05	15.818	0.0356972	36.472
Dshi_3288	ABV95021.1	DNA-binding protein HU	Intracellular Protein	Replication, recombination and repair	0.000354952	0.000124986	35.2122	0.0354952	10.062
Dshi_1469	ABV93211.1	Gamma-glutamyl phosphate reductase	Intracellular Protein	Amino acid metabolism	0.000345281	0.000140576	40.7136	0.0345281	44.678
Dshi_2943	ABV94676.1	Conserved hypothetical protein	Intracellular Protein	Hypothetical protein	0.000344758	0.000101511	29.4441	0.0344758	36.576
Dshi_2182	ABV93918.1	Putative 3-oxoacyl-[acyl-carrier-protein]	Intracellular Protein	Not assigned	0.000341896	0.000132136	38.6482	0.0341896	25.06
Dshi_0821	ABV92566.1	Glycine hydroxymethyltransferase	Intracellular Protein	Amino acid metabolism	0.000341209	9.30984e-05	27.2848	0.0341209	46.059
Dshi_0298	ABV92047.1	30S ribosomal protein S14	Intracellular Protein	Translation	0.000340599	8.95109e-05	26.2805	0.0340599	11.56
Dshi_2799	ABV94532.1	Sulfide dehydrogenase [flavocytochrome c]	Periplasmic protein	Not assigned	0.000338407	4.44822e-05	13.1446	0.0338407	45.074
Dshi_1549	ABV93291.1	Translation elongation factor	Intracellular Protein	Translation	0.000338324	0.000132914	39.2859	0.0338324	30.296
Dshi_2251	ABV93987.1	3,4-dihydroxy-2-butanone 4-phosphate synthase	Intracellular Protein	Not assigned	0.00033829	0.000110008	32.519	0.033829	39.664
Dshi_3424	ABV95157.1	Hypothetical protein	Intracellular Protein	Hypothetical protein	0.00033781	0.000131394	38.8958	0.033781	66.528
Dshi_2074	ABV93811.1	Adenine phosphoribosyltransferase	Intracellular Protein	Nucleotide metabolism	0.000337755	0.000115272	34.129	0.0337755	19.545
Dshi_2940	ABV94673.1	Conserved hypothetical protein	Outer Membrane Associated/Outer Membane B-barrel Protein	Hypothetical protein	0.000331361	8.22211e-05	24.8132	0.0331361	69.96
Dshi_4028;Dshi_3752	ABV95755.1;ABV95482.1	Protein of unknown function DUF1403	Intracellular Protein	Hypothetical protein	0.000329408	0.000185555	56.3299	0.0329408	31.837
Dshi_1395	ABV93137.1	Acetyl-CoA carboxylase	Intracellular Protein	Lipid metabolism and cell wall/membrane/envelope biogenesis/integrity	0.000328597	6.07303e-05	18.4817	0.0328597	48.497
Dshi_0285	ABV92034.1	50S ribosomal protein L2	Intracellular Protein	Translation	0.000327057	7.75342e-05	23.7066	0.0327057	30.48
Dshi_0819	ABV92564.1	Hypothetical protein	Outer Membrane Lipoprotein	Hypothetical protein	0.000326434	9.7634e-05	29.9093	0.0326434	10.593
Dshi_0131	ABV91880.1	Acetyl-CoA carboxylase	Intracellular Protein	Lipid metabolism and cell wall/membrane/envelope biogenesis/integrity	0.000324341	0.000171716	52.943	0.0324341	34.934
Dshi_3264	ABV94997.1	Flagellar MS-ring protein FliF	Integral Inner Membrane Protein	Cell motility	0.000320213	5.23435e-05	16.3465	0.0320213	59.126
Dshi_0565	ABV92311.1	Conserved hypothetical protein	Periplasmic protein	Iron metabolism	0.000318084	2.84939e-05	8.95797	0.0318084	36.643
Dshi_0261	ABV92010.1	50S ribosomal protein L1	Intracellular Protein	Translation	0.000317056	0.000193586	61.0572	0.0317056	23.992
Dshi_1800	ABV93542.1	Indole-3-glycerol phosphate synthase	Intracellular Protein	Amino acid metabolism	0.000310296	0.000144309	46.5069	0.0310296	28.694
Dshi_3577	ABV95310.1	UTP-glucose-1-phosphate uridylyltransferase	Intracellular Protein	Cell wall/membrane/envelope biogenesis/integrity	0.000308177	0.000131276	42.5977	0.0308177	32.449
Dshi_0974	ABV92716.1	Extracellular solute-binding protein family 1	Periplasmic protein	Transporter	0.000306617	0.000134941	44.0097	0.0306617	47.368
Dshi_1498	ABV93240.1	Putative membrane-associated zinc	Integral Inner Membrane Protein	Not assigned	0.000304782	1.53512e-05	5.03678	0.0304782	47.658
Dshi_3351	ABV95084.1	Putative membrane protein of unknown function	Integral Inner Membrane Protein	Not assigned	0.000300839	3.0637e-05	10.1838	0.0300839	52.011
Dshi_2964	ABV94697.1	Putative basic membrane protein	Periplasmic protein	Not assigned	0.000298262	0.000179914	60.3207	0.0298262	42.158
Dshi_3426	ABV95159.1	Adenosylhomocysteinase	Intracellular Protein	Amino acid metabolism	0.000293549	0.00018875	64.2994	0.0293549	50.539
Dshi_1008	ABV92750.1	Enoyl-(acyl-carrier-protein) reductase	Intracellular Protein	Not assigned	0.000293505	0.000171254	58.3479	0.0293505	27.733
Dshi_2924	ABV94657.1	Pyrophosphate phospho-hydrolase	Intracellular Protein	Electron transport	0.000292196	0.000133911	45.8292	0.0292196	35.623
Dshi_1548	ABV93290.1	Ribosomal protein S2	Intracellular Protein	Translation	0.000287181	0.000111717	38.9011	0.0287181	27.832
Dshi_3101	ABV94834.1	OmpA domain protein	Periplasmic protein	Not assigned	0.000285946	9.03836e-05	31.6086	0.0285946	64.861
Dshi_3358	ABV95091.1	Protein of unknown function DUF1217	Intracellular Protein	Hypothetical protein	0.000285721	9.86601e-05	34.5302	0.0285721	29.342
Dshi_2666	ABV94399.1	Hypothetical protein	Periplasmic protein	Hypothetical protein	0.000280675	0.000149963	53.4295	0.0280675	15.945
Dshi_1459	ABV93201.1	Conserved hypothetical protein	Periplasmic protein	Hypothetical protein	0.000280178	0.000115965	41.3895	0.0280178	30.134
Dshi_0081	ABV91830.1	3-isopropylmalate dehydrogenase	Intracellular Protein	Amino acid metabolism	0.000279932	9.96323e-05	35.5916	0.0279932	39.243
Dshi_2385	ABV94121.1	Hypothetical protein	Intracellular Protein	Hypothetical protein	0.000277855	0.00027173	97.7956	0.0277855	12.743
Dshi_0362	ABV92111.1	Peptidase M16 protein	Periplasmic protein	Protein fate	0.000276191	6.93605e-05	25.1133	0.0276191	46.884
Dshi_2705	ABV94438.1	Uroporphyrinogen decarboxylase	Intracellular Protein	Porphyrin and related pathway	0.000275759	6.43172e-05	23.3237	0.0275759	37.487
Dshi_1234	ABV92976.1	NAD(P)(+) transhydrogenase	Integral Inner Membrane Protein	Carbon and energy metabolism	0.000274514	0.000136977	49.8982	0.0274514	51.459
Dshi_0259	ABV92008.1	NusG antitermination factor	Intracellular Protein	Transcription/transcriptional regulator	0.000273994	0.000175303	63.9804	0.0273994	19.962
Dshi_3647	ABV95380.1	Conjugation TrbI family protein	Intracellular Protein	Secretion system	0.000268771	8.83413e-05	32.8686	0.0268771	49.16
Dshi_1153	ABV92895.1	Nitrite/sulfite reductase hemoprotein	Intracellular Protein	Energy and sulfur metabolism	0.000265873	9.89126e-05	37.203	0.0265873	61.159
Dshi_3281	ABV95014.1	Putative endonuclease/exonuclease/phosphatase	Intracellular Protein	Not assigned	0.000264792	0.000257201	97.133	0.0264792	117.55
Dshi_2130	ABV93866.1	Putative colicin V production protein	Integral Inner Membrane Protein	Not assigned	0.000261899	3.43542e-05	13.1173	0.0261899	19.249
Dshi_2728	ABV94461.1	Phosphoribosylamine--glycine ligase	Intracellular Protein	Nucleotide metabolism	0.00025859	0.000154673	59.8139	0.025859	43.722
Dshi_3210	ABV94943.1	Putative phospholipase D protein	Intracellular Protein	Not assigned	0.000252763	3.57565e-05	14.1463	0.0252763	58.016
Dshi_2159	ABV93895.1	Pyruvate dehydrogenase E1 component subunit	Intracellular Protein	Carbon and energy metabolism	0.000252519	7.26847e-05	28.7838	0.0252519	48.452
Dshi_3547	ABV95280.1	Cytochrome c2	Periplasmic protein	Electron transport	0.0002525	0.000112897	44.7116	0.02525	15.586
Dshi_0267	ABV92016.1	Hypothetical protein	Intracellular Protein	Hypothetical protein	0.000252187	5.80567e-05	23.0213	0.0252187	50.84
Dshi_0260	ABV92009.1	50S ribosomal protein L11	Intracellular Protein	Translation	0.00024788	0.000114465	46.1778	0.024788	15.017
Dshi_1191	ABV92933.1	Leucyl aminopeptidase	Intracellular Protein	Protein fate	0.000245501	8.77959e-05	35.762	0.0245501	50.718
Dshi_0517	ABV92263.1	Ribose/xylose/arabinose/galactoside ABC-type	Periplasmic protein	Transporter	0.000245104	0.000103572	42.2564	0.0245104	36.561
Dshi_1171	ABV92913.1	Penicillin-binding protein	Secreted/Released	Not assigned	0.000244838	5.48126e-06	2.23873	0.0244838	91.122
Dshi_1060	ABV92802.1	Hypothetical protein	Outer Membrane Lipoprotein	Hypothetical protein	0.000244725	0.000117383	47.965	0.0244725	29.379
Dshi_0547	ABV92293.1	ABC-type sugar / sn-glycerol 3-phosphate	Periplasmic protein	Transporter	0.000243744	8.10736e-05	33.2618	0.0243744	49.164
Dshi_3240	ABV94973.1	Aspartate-semialdehyde dehydrogenase	Intracellular Protein	Amino acid metabolism	0.000241917	0.000102921	42.5438	0.0241917	37.511
Dshi_1738	ABV93480.1	Transketolase 1	Intracellular Protein	Carbon and energy metabolism	0.000241576	0.000130094	53.8524	0.0241576	70.754
Dshi_1858	ABV93600.1	Protein-export membrane protein	Integral Inner Membrane Protein	Secretion system	0.000240393	5.89883e-05	24.5383	0.0240393	34.871
Dshi_0390	ABV92139.1	D-ribose-binding periplasmic protein precursor	Periplasmic protein	Transporter	0.000240248	0.000143762	59.839	0.0240248	34.867
Dshi_3417	ABV95150.1	Hypothetical protein	Intracellular Protein	Hypothetical protein	0.000239246	0.000105712	44.1852	0.0239246	48.872
Dshi_1313	ABV93055.1	NADH-quinone oxidoreductase, E subunit	Intracellular Protein	Electron transport	0.000238777	9.17655e-05	38.4314	0.0238777	43.159
Dshi_2935	ABV94668.1	ATP synthase gamma chain	Intracellular Protein	Electron transport	0.000235717	0.000102002	43.2731	0.0235717	31.295
Dshi_1977	ABV93716.1	Periplasmic binding protein	Periplasmic protein	Transporter	0.000235377	4.57113e-05	19.4204	0.0235377	43.186
Dshi_2215	ABV93951.1	Conserved hypothetical protein	Outer Membrane Associated/Outer Membane B-barrel Protein	Hypothetical protein	0.00023381	6.86559e-05	29.364	0.023381	23.95
Dshi_3312	ABV95045.1	Hypothetical protein	Periplasmic protein	Hypothetical protein	0.000232944	0.000119569	51.3297	0.0232944	23.11
Dshi_3074	ABV94807.1	TPR domain protein	Periplasmic protein	Not assigned	0.00023192	2.55462e-05	11.0151	0.023192	63.154
Dshi_3368	ABV95101.1	2-polyprenylmethoxybenozoquinol methylase	Intracellular Protein	Electron transport	0.000231778	0.000112841	48.6851	0.0231778	27.986
Dshi_3457	ABV95190.1	Chromosome partitioning protein ParA	Intracellular Protein	Cell cycle control, cell division, chromosome partitioning	0.00023155	9.18142e-05	39.652	0.023155	29.196
Dshi_1108	ABV92850.1	Tol-Pal system TolQ	Integral Inner Membrane Protein	Transporter	0.000231277	0.000102406	44.2785	0.0231277	24.367
Dshi_1294	ABV93036.1	4-diphosphocytidyl-2C-methyl-D-erythritol	Intracellular Protein	Cell wall/membrane/envelope biogenesis/integrity	0.000231267	0.000123247	53.2923	0.0231267	46.472
Dshi_2659	ABV94392.1	Carbon monoxide dehydrogenase large chain	Intracellular Protein	Carbon and energy metabolism	0.000230025	0.000108412	47.1306	0.0230025	84.962
Dshi_1889	ABV93631.1	Phosphoribosylformylglycinamidine cyclo ligase	Intracellular Protein	Nucleotide metabolism	0.000228487	0.000108039	47.2844	0.0228487	35.828
Dshi_1031	ABV92773.1	Tryptophan synthase, beta subunit	Intracellular Protein	Amino acid metabolism	0.000228123	0.000169769	74.4201	0.0228123	44.77
Dshi_1084	ABV92826.1	Conserved hypothetical protein	Intracellular Protein	Hypothetical protein	0.000227807	3.44107e-05	15.1052	0.0227807	15.355
Dshi_0269	ABV92018.1	DNA-directed RNA polymerase, beta' subunit	Intracellular Protein	Replication, recombination and repair	0.000227767	0.000112093	49.2138	0.0227767	157.12
Dshi_1957	ABV93698.1	Hypothetical protein	Intracellular Protein	Hypothetical protein	0.000226407	0.000101298	44.7414	0.0226407	51.491
Dshi_1948	ABV93689.1	Putative basic membrane protein	Periplasmic protein	Not assigned	0.000226123	9.84402e-05	43.5339	0.0226123	36.139
Dshi_2662	ABV94395.1	Hypothetical protein	Periplasmic protein	Hypothetical protein	0.000225326	8.57434e-05	38.053	0.0225326	33.347
Dshi_2472	ABV94206.1	Peptidoglycan synthetase ftsI precursor	Intracellular Protein	Cell wall/membrane/envelope biogenesis/integrity	0.00022378	1.95086e-05	8.71772	0.022378	64.827
Dshi_0674	ABV92420.1	Coproporphyrinogen 3 oxidase	Intracellular Protein	Porphyrin and related pathway	0.000223689	0.000151768	67.8477	0.0223689	33.206
Dshi_0600	ABV92346.1	MORN repeat-containing protein	Outer Membane B-barrel Protein	Not assigned	0.000222879	9.37557e-05	42.0658	0.0222879	49.833
Dshi_1263	ABV93005.1	Efflux transporter	Periplasmic protein	Transporter	0.000222713	9.5033e-05	42.6706	0.0222713	43.725
Dshi_1863	ABV93605.1	Seryl-tRNA synthetase	Intracellular Protein	Translation	0.000220712	0.000138651	62.8199	0.0220712	46.581
Dshi_3267	ABV95000.1	Flagellar biosynthesis protein FliP	Integral Inner Membrane Protein	Cell motility	0.000220655	0.000110364	50.0166	0.0220655	26.451
Dshi_1409	ABV93151.1	Hypothetical protein	Intracellular Protein	Hypothetical protein	0.000220492	8.03609e-05	36.4461	0.0220492	36.23
Dshi_0338	ABV92087.1	Metallo-beta-lactamase family protein	Intracellular Protein	Not assigned	0.000219519	7.27807e-05	33.1546	0.0219519	28.759
Dshi_1295	ABV93037.1	HAD-superfamily hydrolase	Intracellular Protein	Carbon and energy metabolism	0.000219165	0.000109259	49.8524	0.0219165	23.221
Dshi_3826	ABV95556.1	Enoyl-CoA hydratase (PaaF) and 3-hydroxyacyl-CoA	Intracellular Protein	Lipid metabolism and cell wall/membrane/envelope biogenesis/integrity	0.000218318	8.85308e-05	40.5513	0.0218318	71.273
Dshi_3945;Dshi_3607	ABV95673.1;ABV95139.1	ErfK/YbiS/YcfS/YnhG family protein	Periplasmic protein	Lipid metabolism and cell wall/membrane/envelope biogenesis/integrity	0.000218215	9.71249e-05	44.5088	0.0218215	24.544
Dshi_0377	ABV92126.1	Hypothetical protein	Integral Inner Membrane Protein	Hypothetical protein	0.000217849	5.3616e-05	24.6116	0.0217849	11.172
Dshi_1199	ABV92941.1	Inositol-phosphate phosphatase	Intracellular Protein	Not assigned	0.000216824	0.000116189	53.5868	0.0216824	29.07
Dshi_1558	ABV93300.1	Hypothetical protein	Periplasmic protein	Hypothetical protein	0.000214012	4.60862e-05	21.5344	0.0214012	11.489
Dshi_2944	ABV94677.1	Conserved hypothetical protein	Periplasmic protein	Hypothetical protein	0.000213413	2.4706e-05	11.5766	0.0213413	28.828
Dshi_1099	ABV92841.1	Peptide methionine sulfoxide reductase	Intracellular Protein	Protein fate	0.000213053	0.000128662	60.3899	0.0213053	23.996
Dshi_3338	ABV95071.1	Penicillin-insensitive murein endopeptidase	Periplasmic protein	Protein fate	0.000212721	2.90892e-05	13.6748	0.0212721	32.47
Dshi_1118	ABV92860.1	Conserved hypothetical protein	Intracellular Protein	Hypothetical protein	0.00021189	4.21858e-05	19.9092	0.021189	25.994
Dshi_0164	ABV91913.1	Lytic murein transglycosylase	Periplasmic protein	Cell wall/membrane/envelope biogenesis/integrity	0.000211574	2.62778e-05	12.4201	0.0211574	42.182
Dshi_3285	ABV95018.1	Putative thioredoxin	Periplasmic protein	Stress protein	0.000210704	8.5835e-05	40.7372	0.0210704	14.847
Dshi_1570	ABV93312.1	Conserved hypothetical protein	Outer Membrane Lipoprotein	Hypothetical protein	0.000210529	3.46212e-05	16.4449	0.0210529	16.52
Dshi_0793	ABV92538.1	O-acetylhomoserine/O-acetylserine sulfhydrylase	Intracellular Protein	Amino acid metabolism	0.000209383	7.99877e-05	38.2017	0.0209383	46.088
Dshi_1713	ABV93455.1	Phosphoribosylformylglycinamidine synthase II	Intracellular Protein	Nucleotide metabolism	0.000207292	9.42599e-05	45.4719	0.0207292	75.86
Dshi_2748	ABV94481.1	Glutamyl-tRNA synthetase	Intracellular Protein	Translation	0.000207255	0.000122575	59.1421	0.0207255	48.288
Dshi_2189	ABV93925.1	2',3'-cyclic-nucleotide 2'-phosphodiesterase	Periplasmic protein	Nucleotide metabolism	0.00020653	6.36621e-05	30.8247	0.020653	70.282
Dshi_2897	ABV94630.1	Hypothetical protein	Intracellular Protein	Electron transport	0.000204667	0.000130118	63.5755	0.0204667	24.99
Dshi_2048	ABV93785.1	Hypothetical protein	Periplasmic protein	Hypothetical protein	0.000204292	5.41393e-05	26.5009	0.0204292	60.597
Dshi_0825	ABV92570.1	AMP-dependent synthetase and ligase	Intracellular Protein	Not assigned	0.00020359	5.85053e-05	28.7368	0.020359	68.414
Dshi_2387	ABV94123.1	Carbamoyl-phosphate synthase	Intracellular Protein	Amino acid metabolism	0.00020296	0.000101985	50.249	0.020296	41.628
Dshi_2145	ABV93881.1	Enolase	Intracellular Protein	Carbon and energy metabolism	0.000202463	6.28169e-05	31.0264	0.0202463	45.165
Dshi_1634	ABV93376.1	Putative alpha/beta hydrolase	Intracellular Protein	Not assigned	0.000202426	9.07541e-05	44.8332	0.0202426	24.258
Dshi_1353	ABV93095.1	Extracellular solute-binding protein family 1	Intracellular Protein	Transporter	0.000200934	7.71085e-05	38.3751	0.0200934	46.561
Dshi_0762	ABV92507.1	Aminotransferase class I and II	Intracellular Protein	Amino acid metabolism	0.000199688	7.57665e-05	37.9425	0.0199688	42.951
Dshi_3441	ABV95174.1	ATP-dependent HslUV protease	Intracellular Protein	Protein fate	0.000199187	0.00010132	50.8669	0.0199187	48.424
Dshi_2110	ABV93847.1	Indigoidine synthase A-like protein	Intracellular Protein	Not assigned	0.000198001	0.000102644	51.8401	0.0198001	31.827
Dshi_0128	ABV91877.1	Conserved hypothetical protein	Outer Membrane Lipoprotein	Hypothetical protein	0.000197834	6.98171e-05	35.2908	0.0197834	23.011
Dshi_0008	ABV91757.1	Hypothetical protein	Periplasmic protein	Hypothetical protein	0.000196926	7.14813e-05	36.2984	0.0196926	20.364
Dshi_3082	ABV94815.1	Conserved hypothetical protein	Periplasmic protein	Hypothetical protein	0.000195345	6.83676e-05	34.9983	0.0195345	28.589
Dshi_1606	ABV93348.1	Single stranded DNA-binding protein	Intracellular Protein	Replication, recombination and repair	0.000190149	0.000127871	67.2476	0.0190149	18.218
Dshi_1083	ABV92825.1	RDD domain containing protein	Integral Inner Membrane Protein	Not assigned	0.000190094	4.27554e-05	22.4917	0.0190094	16.28
Dshi_0161	ABV91910.1	Possible cobalt transporter, subunit CbtA	Integral Inner Membrane Protein	Transporter	0.000189664	6.99822e-05	36.8981	0.0189664	24.05
Dshi_0566	ABV92312.1	Conserved hypothetical protein	Periplasmic protein	Iron metabolism	0.000189219	8.0117e-05	42.3408	0.0189219	37.926
Dshi_2704	ABV94437.1	Porphobilinogen deaminase	Intracellular Protein	Porphyrin and related pathway	0.000189116	0.000106652	56.3951	0.0189116	37.239
Dshi_3453	ABV95186.1	Transcription termination factor Rho	Intracellular Protein	Transcription/transcriptional regulator	0.000188008	9.62649e-05	51.2024	0.0188008	47.119
Dshi_2010	ABV93749.1	Phosphonates import ATP-binding protein	Intracellular Protein	Transporter	0.000186124	0.000117055	62.8907	0.0186124	29.352
Dshi_3472	ABV95205.1	Argininosuccinate synthase	Intracellular Protein	Amino acid metabolism	0.000185861	0.000108609	58.4356	0.0185861	44.776
Dshi_3311	ABV95044.1	Radical SAM enzyme	Intracellular Protein	Translation	0.000185838	0.000110223	59.3111	0.0185838	45.02
Dshi_3958;Dshi_3620	ABV95686.1;ABV95353.1	DSBA oxidoreductase	Periplasmic protein	Protein fate	0.000185259	6.4009e-05	34.5512	0.0185259	23.442
Dshi_2785	ABV94518.1	Glutamyl-tRNA(Gln) amidotransferase	Intracellular Protein	Translation	0.000184637	7.62045e-05	41.2725	0.0184637	52.248
Dshi_2604	ABV94337.1	Hypothetical protein	Integral Inner Membrane Protein	Hypothetical protein	0.000183932	6.12284e-05	33.2886	0.0183932	14.576
Dshi_1652	ABV93394.1	Putative bacterial solute-binding protein 1	Periplasmic protein	Transporter	0.000183257	6.69217e-06	3.65179	0.0183257	48.616
Dshi_1519	ABV93261.1	Hypothetical protein	Periplasmic protein	Hypothetical protein	0.000183091	5.4627e-05	29.836	0.0183091	12.899
Dshi_0724	ABV92469.1	Conserved hypothetical protein	Periplasmic protein	Hypothetical protein	0.000182945	4.96997e-05	27.1666	0.0182945	16.626
Dshi_1747	ABV93489.1	Acylating methylmalonate-semialdehyde	Intracellular Protein	Not assigned	0.000180557	0.000126659	70.1492	0.0180557	53.338
Dshi_1744	ABV93486.1	Phosphopantetheine adenylyltransferase	Intracellular Protein	Not assigned	0.000180125	7.00657e-05	38.8983	0.0180125	18.7
Dshi_3335	ABV95068.1	Protein of unknown function YGGT	Integral Inner Membrane Protein	Hypothetical protein	0.000179039	6.66085e-05	37.2034	0.0179039	11.03
Dshi_2135	ABV93871.1	Short chain dehydrogenase / reductase	Intracellular Protein	Not assigned	0.000178473	4.01304e-05	22.4854	0.0178473	23.071
Dshi_2426	ABV94160.1	Hypothetical protein	Outer Membrane Lipoprotein	Protein fate	0.000178247	3.99065e-05	22.3884	0.0178247	40.126
Dshi_1326	ABV93068.1	NADH-ubiquinone oxidoreductase chain 4L	Integral Inner Membrane Protein	Electron transport	0.000177951	4.97943e-05	27.982	0.0177951	10.832
Dshi_3332	ABV95065.1	Sensor histidine kinase/response regulator	Intracellular Protein	Transcription/transcriptional regulator	0.000177722	6.85456e-05	38.569	0.0177722	89.868
Dshi_3430	ABV95163.1	Photosynthetic apparatus regulatory protein	Intracellular Protein	Transcription/transcriptional regulator	0.000177512	7.80496e-05	43.9686	0.0177512	20.314
Dshi_3528	ABV95261.1	Geranylgeranyl reductase	Intracellular Protein	Porphyrin and related pathway	0.00017593	7.27896e-05	41.3742	0.017593	42.68
Dshi_3468	ABV95201.1	Peptide methionine sulfoxide reductase	Intracellular Protein	Protein fate	0.000174625	5.17435e-05	29.6312	0.0174625	24.333
Dshi_2020	ABV93759.1	Phosphoglucomutase	Intracellular Protein	Carbon and energy metabolism	0.00017364	9.93446e-05	57.2128	0.017364	56.959
Dshi_1163	ABV92905.1	Efflux transporter	Periplasmic protein	Transporter	0.000173325	4.092e-05	23.6089	0.0173325	39.929
Dshi_0662	ABV92408.1	Cytochrome c oxidase	Intracellular Protein	Electron transport	0.000172662	1.25777e-05	7.28457	0.0172662	27.537
Dshi_2865	ABV94598.1	Succinate dehydrogenas flavoprotein subunit	Intracellular Protein	Carbon and energy metabolism	0.000172255	6.31769e-05	36.6765	0.0172255	65.154
Dshi_0912	ABV92657.1	Thiazole biosynthesis family protein	Intracellular Protein	Metabolism of cofactors and vitamins	0.000171158	0.00010478	61.2182	0.0171158	27.632
Dshi_1722	ABV93464.1	Hypothetical protein	Intracellular Protein	Hypothetical protein	0.000170527	3.29101e-05	19.2991	0.0170527	25.756
Dshi_2997	ABV94730.1	Polyribonucleotide nucleotidyltransferase	Intracellular Protein	Not assigned	0.000170403	0.000133019	78.0615	0.0170403	77.293
Dshi_3792	ABV95522.1	Extracellular solute-binding protein family 5	Periplasmic protein	Transporter	0.000169909	5.90417e-05	34.7489	0.0169909	60.654
Dshi_2933	ABV94666.1	ATP synhtase epsilon chain	Intracellular Protein	Electron transport	0.000169567	6.90364e-05	40.7132	0.0169567	13.648
Dshi_3316	ABV95049.1	Phosphoserine phosphatase	Intracellular Protein	Amino acid metabolism	0.000168912	0.000101688	60.2017	0.0168912	30.715
Dshi_1604	ABV93346.1	Putative enoyl-CoA hydratase	Intracellular Protein	Not assigned	0.000168018	9.71608e-05	57.8276	0.0168018	27.971
Dshi_0899	ABV92644.1	Conserved hypothetical protein	Intracellular Protein	Hypothetical protein	0.000167989	4.7531e-05	28.294	0.0167989	35.632
Dshi_3982	ABV95710.1	Conjugation TrbI family protein	Intracellular Protein	Secretion system	0.000167329	5.42189e-05	32.4026	0.0167329	49.142
Dshi_1745	ABV93487.1	Hypothetical protein	Intracellular Protein	Hypothetical protein	0.000166951	5.49442e-05	32.9104	0.0166951	15.304
Dshi_2639	ABV94372.1	Carbamoyl-phosphate synthase large chain	Intracellular Protein	Amino acid metabolism	0.000166449	0.000107554	64.6165	0.0166449	119.54
Dshi_2017	ABV93756.1	Sn-glycerol-3-phosphate import ATP-binding	Intracellular Protein	Transporter	0.000166034	4.99279e-05	30.0709	0.0166034	36.016
Dshi_2038	ABV93777.1	Putative altronate hydrolase	Intracellular Protein	Amino acid metabolism	0.000165345	0.000102958	62.2684	0.0165345	42.799
Dshi_3561	ABV95294.1	Transcription elongation protein nusA	Intracellular Protein	Transcription/transcriptional regulator	0.000164907	0.000141959	86.0844	0.0164907	60.826
Dshi_0753	ABV92498.1	High-affinity nickel-transporter	Integral Inner Membrane Protein	Transporter	0.000164697	5.25698e-05	31.9191	0.0164697	32.311
Dshi_0895	ABV92640.1	Peptidase S1 and S6 chymotrypsin/Hap	Intracellular Protein	Protein fate	0.000163725	5.86358e-05	35.8137	0.0163725	63.426
Dshi_3088	ABV94821.1	Conserved hypothetical protein	Outer Membrane Lipoprotein	Hypothetical protein	0.000163641	3.97571e-05	24.2953	0.0163641	22.067
Dshi_3431	ABV95164.1	Regulatory protein SenC	Periplasmic protein	Protein fate	0.000163061	4.1445e-05	25.4169	0.0163061	22.701
Dshi_1900	ABV93642.1	Phosphomannomutase/phosphoglucomutase	Intracellular Protein	Carbon and energy metabolism	0.000162594	5.47324e-05	33.6619	0.0162594	48.812
Dshi_0141	ABV91890.1	Toluene tolerance family protein	Outer Membrane Associated/Outer Membane B-barrel Protein	Lipid metabolism and cell wall/membrane/envelope biogenesis/integrity	0.000161255	3.00338e-05	18.6251	0.0161255	22.958
Dshi_1110	ABV92852.1	Conserved hypothetical protein	Periplasmic protein	Hypothetical protein	0.000158706	6.97549e-05	43.9524	0.0158706	36.657
Dshi_3524	ABV95257.1	Reaction center protein M chain	Integral Inner Membrane Protein	Electron transport	0.000158136	2.15022e-05	13.5973	0.0158136	37.562
Dshi_3044	ABV94777.1	Feruloyl esterase	Periplasmic protein	Not assigned	0.000156297	9.65292e-05	61.7599	0.0156297	49.834
Dshi_2061	ABV93798.1	Aspartokinase	Intracellular Protein	Amino acid metabolism	0.00015503	9.69094e-05	62.5102	0.015503	44.635
Dshi_2397	ABV94133.1	Phosphoglucosamine mutase	Intracellular Protein	Not assigned	0.000155001	6.43906e-05	41.542	0.0155001	47.177
Dshi_0281	ABV92030.1	YHS domain protein	Periplasmic protein	Not assigned	0.000154008	9.84941e-05	63.9541	0.0154008	17.272
Dshi_1540	ABV93282.1	Protease	Periplasmic protein	Protein fate	0.000153688	8.39077e-05	54.596	0.0153688	36.22
Dshi_2585	ABV94318.1	Conserved hypothetical protein	Periplasmic protein	Protein fate	0.000152486	6.64797e-05	43.5972	0.0152486	17.964
Dshi_2857	ABV94590.1	Hypothetical protein	Periplasmic protein	Hypothetical protein	0.000150559	7.86829e-05	52.2604	0.0150559	16.308
Dshi_4203	ABV95913.1	TRAP transporter - DctP subunit precursor	Periplasmic protein	Transporter	0.000150478	6.8586e-05	45.5787	0.0150478	38.267
Dshi_3508	ABV95241.1	Phytoene dehydrogenase	Intracellular Protein	Porphyrin and related pathway	0.00015047	3.73364e-05	24.8131	0.015047	57.501
Dshi_2955	ABV94688.1	Histidyl-tRNA synthetase	Intracellular Protein	Translation	0.000149601	7.93714e-05	53.0554	0.0149601	53.863
Dshi_3127	ABV94860.1	Sugar ABC transporter	Periplasmic protein	Transporter	0.000149126	4.1369e-05	27.7409	0.0149126	64.596
Dshi_0798	ABV92543.1	Acetylornithine and succinylornithine	Intracellular Protein	Carbon and energy metabolism	0.000148743	4.78082e-05	32.1414	0.0148743	41.203
Dshi_3433	ABV95166.1	Putative PAS/PAC sensor protein	Periplasmic protein	Not assigned	0.000148475	3.31122e-05	22.3015	0.0148475	48.719
Dshi_0057	ABV91806.1	Leucyl-tRNA synthetase	Intracellular Protein	Translation	0.000148036	8.11582e-05	54.8233	0.0148036	95.85
Dshi_1095	ABV92837.1	Aldehyde dehydrogenase	Intracellular Protein	Carbon and energy metabolism	0.000147516	7.84255e-05	53.1639	0.0147516	55.373
Dshi_1087	ABV92829.1	TRAP transporter solute receptor	Periplasmic protein	Transporter	0.000147325	8.91972e-05	60.5443	0.0147325	33.445
Dshi_1734	ABV93476.1	Conserved hypothetical protein	Periplasmic protein	Hypothetical protein	0.000147069	5.2272e-05	35.5425	0.0147069	16.558
Dshi_0324	ABV92073.1	Acetylglutamate kinase	Intracellular Protein	Carbon and energy metabolism	0.000146678	5.14819e-05	35.0986	0.0146678	30.073
Dshi_2155	ABV93891.1	Phosphoglycerate kinase	Intracellular Protein	Carbon and energy metabolism	0.000145807	7.54606e-05	51.7536	0.0145807	40.805
Dshi_3934;Dshi_3596	ABV95662.1;ABV95329.1	Multicopper oxidase	Periplasmic protein	Stress protein	0.000145727	5.29356e-05	36.3252	0.0145727	47.059
Dshi_1168	ABV92910.1	Aminotransferase class I and II	Intracellular Protein	Not assigned	0.000145293	5.51956e-05	37.9891	0.0145293	41.53
Dshi_0481	ABV92229.1	Conserved hypothetical protein	Periplasmic protein	Hypothetical protein	0.00014501	6.38091e-05	44.0032	0.014501	28.736
Dshi_2236	ABV93972.1	Hypothetical protein	Periplasmic protein	Hypothetical protein	0.000144466	2.66207e-05	18.427	0.0144466	34.498
Dshi_0062	ABV91811.1	2-octaprenyl-6-methoxyphenol hydroxylase	Intracellular Protein	Electron transport	0.000143114	3.11455e-05	21.7628	0.0143114	45.006
Dshi_2937	ABV94670.1	ATP synthase delta chain	Intracellular Protein	Electron transport	0.00014255	9.20114e-05	64.5469	0.014255	19.579
Dshi_0896	ABV92641.1	Conserved hypothetical protein	Intracellular Protein	Hypothetical protein	0.000141616	4.97476e-05	35.1284	0.0141616	44.94
Dshi_1493	ABV93235.1	Uridylate kinase	Intracellular Protein	Not assigned	0.000141293	6.62794e-05	46.9093	0.0141293	26.279
Dshi_0255	ABV92004.1	Protein of unknown function DUF1013	Intracellular Protein	Hypothetical protein	0.000141279	0.000101799	72.055	0.0141279	27.699
Dshi_1704	ABV93446.1	Putative high-affinity zinc uptake system	Periplasmic protein	Transporter	0.000141113	2.86765e-05	20.3216	0.0141113	38.201
Dshi_3165	ABV94898.1	Periplasmic nitrate reductase NapA	Periplasmic protein	Electron transport	0.000140949	3.88849e-05	27.588	0.0140949	92.889
Dshi_0204	ABV91953.1	Acyl-CoA dehydrogenase	Intracellular Protein	Lipid metabolism and cell wall/membrane/envelope biogenesis/integrity	0.000140367	0.000100355	71.4948	0.0140367	61.819
Dshi_2132	ABV93868.1	Amidophosphoribosyltransferase precursor	Intracellular Protein	Not assigned	0.000140332	7.53966e-05	53.7274	0.0140332	55.566
Dshi_0884	ABV92629.1	Oligopeptide/dipeptide ABC transporter	Intracellular Protein	Transporter	0.000140162	6.90663e-06	4.9276	0.0140162	38.099
Dshi_1140	ABV92882.1	Cytochrome c oxidase subunit II	Integral Inner Membrane Protein	Electron transport	0.00014015	6.4479e-05	46.0073	0.014015	29.988
Dshi_3063	ABV94796.1	Thiol:disulfide interchange protein TlpA	Periplasmic protein	Protein fate	0.000140075	8.33727e-05	59.5199	0.0140075	20.585
Dshi_3807	ABV95537.1	NADH dehydrogenase (quinone)	Integral Inner Membrane Protein	Electron transport	0.00013954	3.56051e-05	25.5161	0.013954	52.755
Dshi_1115	ABV92857.1	ATP-dependent metalloprotease FtsH	Integral Inner Membrane Protein	Protein fate	0.00013851	9.79972e-06	7.07507	0.013851	69.238
Dshi_0146	ABV91895.1	3-mercaptopyruvate sulfurtransferase	Intracellular Protein	Not assigned	0.00013845	5.74769e-05	41.5145	0.013845	31.404
Dshi_0832	ABV92577.1	Conserved hypothetical protein	Intracellular Protein	Hypothetical protein	0.000137411	2.74269e-05	19.9598	0.0137411	36.234
Dshi_1005	ABV92747.1	Putative ribonuclease BN	Integral Inner Membrane Protein	Transcription/transcriptional regulator	0.000136635	4.46956e-05	32.7116	0.0136635	33.937
Dshi_2373	ABV94109.1	Replicative DNA helicase	Intracellular Protein	Cell growth and death	0.000136576	4.51077e-05	33.0276	0.0136576	55.448
Dshi_0073	ABV91822.1	Anti-sigma-factor antagonist	Intracellular Protein	Transcription/transcriptional regulator	0.000136562	5.19645e-05	38.052	0.0136562	11.827
Dshi_2317	ABV94053.1	Cyclopropane-fatty-acyl-phospholipid synthase	Intracellular Protein	Cell wall/membrane/envelope biogenesis/integrity	0.0001361	2.37726e-06	1.7467	0.01361	46.947
Dshi_3928	ABV95656.1	Homocysteine S-methyltransferase	Intracellular Protein	amino acid metabolism	0.000134084	5.63526e-05	42.0279	0.0134084	31.931
Dshi_0275	ABV92024.1	30S ribosomal protein S10	Intracellular Protein	Translation	0.000131398	2.83549e-05	21.5795	0.0131398	11.949
Dshi_3123	ABV94856.1	Uncharacterized protein conserved in bacteria	Periplasmic protein	Transporter	0.000131119	6.76507e-05	51.5948	0.0131119	33.643
Dshi_2157	ABV93893.1	Hypothetical protein	Intracellular Protein	Hypothetical protein	0.000130982	2.53017e-05	19.3169	0.0130982	11.266
Dshi_2314	ABV94050.1	Putative cysteine synthase A	Intracellular Protein	Amino acid metabolism	0.000130605	7.53326e-05	57.6799	0.0130605	36.595
Dshi_2653	ABV94386.1	Putative leucine-responsive regulatory protein	Intracellular Protein	Transcription/transcriptional regulator	0.000130377	6.49318e-05	49.8032	0.0130377	18.144
Dshi_2158	ABV93894.1	Pyruvate dehydrogenase E1 component subunit	Intracellular Protein	Carbon and energy metabolism	0.00012968	6.75132e-05	52.0616	0.012968	36.561
Dshi_1594	ABV93336.1	Putative alpha/beta hydrolase	Outer Membrane Lipoprotein	Not assigned	0.00012893	4.72777e-05	36.6694	0.012893	33.697
Dshi_0308	ABV92057.1	30S ribosomal protein S11	Intracellular Protein	Translation	0.000128914	3.56354e-05	27.6427	0.0128914	13.796
Dshi_0472	ABV92220.1	Conserved hypothetical protein	Periplasmic protein	Hypothetical protein	0.000127878	1.74793e-05	13.6687	0.0127878	22.75
Dshi_1780	ABV93522.1	Hypothetical protein	Outer Membrane Lipoprotein	Hypothetical protein	0.000127825	9.34712e-05	73.1245	0.0127825	10.808
Dshi_1960	ABV93700.1	Phosphodiesterase/nucleotide pyrophosphatase	Intracellular Protein	Not assigned	0.000127263	6.05232e-05	47.5575	0.0127263	58.701
Dshi_3397	ABV95130.1	TRAP transporter - DctP subunit	Periplasmic protein	Transporter	0.000126735	2.90776e-05	22.9437	0.0126735	38.358
Dshi_0118	ABV91867.1	Sugar fermentation stimulation protein	Intracellular Protein	Not assigned	0.000126266	5.69561e-05	45.1079	0.0126266	26.896
Dshi_3367	ABV95100.1	2-polyprenylphenol 6-hydroxylase	Intracellular Protein	Electron transport	0.000125959	2.43576e-05	19.3377	0.0125959	55.979
Dshi_0171	ABV91920.1	Sirohydrochlorin cobaltochelatase	Intracellular Protein	Porphyrin and related pathway	0.000125946	3.77972e-05	30.0107	0.0125946	45.402
Dshi_0714	ABV92459.1	Protein of unknown function DUF6 transmembrane	Integral Inner Membrane Protein	Hypothetical protein	0.000125276	7.39465e-05	59.0271	0.0125276	34.521
Dshi_3045	ABV94778.1	Putative glycosyl transferase	Intracellular Protein	Carbon and energy metabolism	0.000125144	4.2417e-05	33.8945	0.0125144	36.73
Dshi_2823	ABV94556.1	Aldo/keto reductase	Intracellular Protein	Not assigned	0.000124377	5.56003e-05	44.703	0.0124377	37.542
Dshi_1133	ABV92875.1	Lytic transglycosylase catalytic	Periplasmic protein	Not assigned	0.000122497	5.92243e-05	48.3474	0.0122497	28.72
Dshi_0129	ABV91878.1	Dihydroxy-acid dehydratase	Intracellular Protein	Amino acid metabolism	0.000121626	7.93191e-05	65.2154	0.0121626	61.026
Dshi_2197	ABV93933.1	Hypothetical protein	Intracellular Protein	Hypothetical protein	0.000120709	5.45359e-05	45.1796	0.0120709	60.968
Dshi_3355	ABV95088.1	DNA gyrase subunit B	Intracellular Protein	Replication, recombination and repair	0.000120567	4.42935e-05	36.7378	0.0120567	88.659
Dshi_0768	ABV92513.1	Thymidylate synthase	Intracellular Protein	Not assigned	0.000120549	5.86812e-05	48.6782	0.0120549	34.906
Dshi_1518	ABV93260.1	Hypothetical protein	Integral Inner Membrane Protein	Transporter	0.000120419	5.14092e-05	42.692	0.0120419	36.29
Dshi_1845	ABV93587.1	Putative flagellar motor switch protein fliG	Intracellular Protein	Cell motility	0.000120326	2.22362e-05	18.4799	0.0120326	37.222
Dshi_0361	ABV92110.1	Peptidase M16 protein	Periplasmic protein	Protein fate	0.000119763	2.84452e-05	23.7512	0.0119763	49.926
Dshi_3518	ABV95251.1	Bacteriachlorophyllide reductase iron protein	Intracellular Protein	Porphyrin and related pathway	0.000118397	6.4644e-05	54.5994	0.0118397	56.462
Dshi_1892	ABV93634.1	Conserved hypothetical protein	Intracellular Protein	Hypothetical protein	0.000117836	9.91781e-05	84.1662	0.0117836	38.884
Dshi_1009	ABV92751.1	Beta-ketoacyl synthase	Intracellular Protein	Lipid metabolism and cell wall/membrane/envelope biogenesis/integrity	0.000117831	3.36142e-05	28.5274	0.0117831	43.106
Dshi_0847	ABV92592.1	Dihydroorotate oxidase	Intracellular Protein	Nucleotide metabolism	0.000117584	2.92831e-05	24.904	0.0117584	35.889
Dshi_0617	ABV92363.1	Chaperone protein clpB	Intracellular Protein	Protein fate	0.000117534	8.00647e-05	68.1202	0.0117534	95.102
Dshi_1184	ABV92926.1	1-hydroxy-2-methyl-2-(E)-butenyl 4-diphosphate	Intracellular Protein	Not assigned	0.000117318	6.86585e-05	58.5235	0.0117318	40.877
Dshi_3317	ABV95050.1	Phosphoserine aminotransferase	Intracellular Protein	Amino acid metabolism	0.000117215	1.90833e-05	16.2805	0.0117215	41.074
Dshi_2392	ABV94128.1	Putative2-octaprenyl-3-methyl-6-methoxy-1,4- benzoquinol hydroxylase	Periplasmic protein	Electron transport	0.000116908	3.39849e-05	29.0697	0.0116908	42.652
Dshi_3108	ABV94841.1	Putative protein-disulfide isomerase	Intracellular Protein	Not assigned	0.000116818	4.34903e-05	37.2291	0.0116818	26.996
Dshi_3534	ABV95267.1	Light-independent protochlorophyllide reductase	Intracellular Protein	Porphyrin and related pathway	0.000116806	6.77152e-05	57.9721	0.0116806	46.548
Dshi_1605	ABV93347.1	Lytic murein transglycosylase	Periplasmic protein	Not assigned	0.000116801	1.22953e-05	10.5267	0.0116801	22.274
Dshi_3059	ABV94792.1	Diaminopimelate decarboxylase	Intracellular Protein	Amino acid metabolism	0.000116497	8.52927e-05	73.2147	0.0116497	46.623
Dshi_3568	ABV95301.1	Hypothetical protein	Outer Membrane Associated/Outer Membane B-barrel Protein	Hypothetical protein	0.000116196	1.98885e-05	17.1164	0.0116196	52.801
Dshi_1157	ABV92899.1	Protein of unknown function UPF0061	Intracellular Protein	Hypothetical protein	0.000114628	4.70929e-05	41.0833	0.0114628	52.32
Dshi_0790	ABV92535.1	Conserved hypothetical protein	Intracellular Protein	Hypothetical protein	0.000114561	1.48338e-05	12.9484	0.0114561	81.513
Dshi_1936	ABV93677.1	Conserved hypothetical protein	Integral Inner Membrane Protein	Hypothetical protein	0.000114492	4.10873e-05	35.8867	0.0114492	35.18
Dshi_3806	ABV95536.1	NADH-ubiquinone oxidoreductase chain 4L	Integral Inner Membrane Protein	Electron transport	0.000114188	2.2427e-05	19.6404	0.0114188	12.549
Dshi_0300	ABV92049.1	50S ribosomal protein L6	Intracellular Protein	Translation	0.00011385	2.00043e-05	17.5708	0.011385	19.504
Dshi_1627	ABV93369.1	ATP-dependent transporter	Intracellular Protein	Iron metabolism	0.000113841	7.56921e-05	66.4891	0.0113841	27.357
Dshi_1888	ABV93630.1	Phosphoribosylglycinamide formyltransferase	Intracellular Protein	Not assigned	0.000113445	4.62925e-05	40.8062	0.0113445	20.873
Dshi_1740	ABV93482.1	Glyceraldehyde-3-phosphate dehydrogenase	Intracellular Protein	Carbon and energy metabolism	0.000113244	2.66464e-05	23.5302	0.0113244	35.624
Dshi_2378	ABV94114.1	Alanine racemase	Intracellular Protein	Cell wall/membrane/envelope biogenesis/integrity	0.000113125	1.8479e-05	16.3351	0.0113125	36.244
Dshi_0771	ABV92516.1	DoxX family protein	Integral Inner Membrane Protein	Not assigned	0.000112819	8.85853e-06	7.85198	0.0112819	20.43
Dshi_3261	ABV94994.1	Conserved hypothetical protein	Intracellular Protein	Hypothetical protein	0.000112736	1.44069e-05	12.7793	0.0112736	21.261
Dshi_1016	ABV92758.1	PhoH family protein	Intracellular Protein	Not assigned	0.000112709	4.18732e-05	37.1515	0.0112709	36.928
Dshi_4022	ABV95749.1	Replication protein B	Periplasmic protein	Cell motility	0.000112609	7.23681e-05	64.2651	0.0112609	36.455
Dshi_2295	ABV94031.1	Putative amidohydrolase	Periplasmic protein	Not assigned	0.000112582	4.51346e-05	40.0903	0.0112582	53.365
Dshi_0228	ABV91977.1	Pyruvate kinase	Intracellular Protein	Carbon and energy metabolism	0.000111918	5.79985e-05	51.8224	0.0111918	51.484
Dshi_1954	ABV93695.1	Putative short-chain dehydrogenase	Intracellular Protein	Not assigned	0.000111824	5.93517e-05	53.0759	0.0111824	28.039
Dshi_1081	ABV92823.1	Two component	Intracellular Protein	Transcription/transcriptional regulator	0.000111514	5.44018e-05	48.7847	0.0111514	48.381
Dshi_3275	ABV95008.1	Chorismate synthase	Intracellular Protein	Amino acid metabolism	0.000110062	5.52841e-05	50.2299	0.0110062	38.78
Dshi_1842	ABV93584.1	Adenylosuccinate lyase	Intracellular Protein	Not assigned	0.000109635	5.608e-05	51.1516	0.0109635	50.375
Dshi_2470	ABV94204.1	UDP-N-acetylmuramoyl-tripeptide--D-alanyl-D-	Intracellular Protein	Not assigned	0.000109073	6.35871e-05	58.2975	0.0109073	49.048
Dshi_1790	ABV93532.1	NADH dependent enoyl-[acyl-carrier-protein]	Intracellular Protein	Electron transport	0.000108834	6.4421e-05	59.192	0.0108834	29.478
Dshi_3146	ABV94879.1	Acetyl-coenzyme A carboxylase carboxyl	Intracellular Protein	Lipid metabolism and cell wall/membrane/envelope biogenesis/integrity	0.000108729	3.59086e-05	33.0258	0.0108729	34.776
Dshi_3326	ABV95059.1	TRAP transporter - DctP subunit	Periplasmic protein	Transporter	0.000108332	5.92855e-05	54.7259	0.0108332	35.227
Dshi_1322	ABV93064.1	NADH-quinone oxidoreductase	Intracellular Protein	Electron transport	0.000108071	3.33713e-05	30.8791	0.0108071	19.023
Dshi_2742	ABV94475.1	Adenylosuccinate synthetase	Intracellular Protein	Metabolism of cofactors and vitamins	0.000108067	4.41451e-05	40.8499	0.0108067	46.246
Dshi_0304	ABV92053.1	50S ribosomal protein L15	Intracellular Protein	Translation	0.00010742	3.71559e-05	34.5895	0.010742	16.455
Dshi_2794	ABV94527.1	Conserved hypothetical protein	Intracellular Protein	Hypothetical protein	0.000106555	1.70293e-05	15.9817	0.0106555	40.534
Dshi_0615	ABV92361.1	Orotidine 5'-phosphate decarboxylase	Intracellular Protein	Not assigned	0.000105852	6.44769e-05	60.9122	0.0105852	23.818
Dshi_2836	ABV94569.1	Tryptophanyl-tRNA synthetase	Intracellular Protein	Translation	0.000105842	4.94529e-05	46.7234	0.0105842	37.191
Dshi_2953	ABV94686.1	Putative ATP phosphoribosyltransferase	Intracellular Protein	Amino acid metabolism	0.00010577	9.56931e-05	90.4726	0.010577	25.805
Dshi_1695	ABV93437.1	Conserved hypothetical protein	Intracellular Protein	Hypothetical protein	0.000105265	5.00621e-05	47.5581	0.0105265	27.835
Dshi_1625	ABV93367.1	Conserved hypothetical protein	Integral Inner Membrane Protein	Iron metabolism	0.000105072	2.38135e-05	22.664	0.0105072	18.012
Dshi_2471	ABV94205.1	UDP-N-acetylmuramoylalanyl-D-glutamate--2,	Intracellular Protein	Not assigned	0.000104173	6.62875e-05	63.6322	0.0104173	51.587
Dshi_2658	ABV94391.1	Putative carbon monoxide dehydrogenase	Intracellular Protein	Carbon and energy metabolism	0.000104025	6.44721e-05	61.9775	0.0104025	27.12
Dshi_0747	ABV92492.1	Lipoprotein releasing system	Integral Inner Membrane Protein	Transporter	0.000102988	1.04031e-05	10.1013	0.0102988	45.963
Dshi_1290	ABV93032.1	Molybdenum cofactor biosynthesis protein A	Intracellular Protein	Metabolism of cofactors and vitamins	0.000102873	4.02882e-05	39.1629	0.0102873	38.601
Dshi_3076	ABV94809.1	Transcription elongation factor GreA	Intracellular Protein	Transcription/transcriptional regulator	0.000102296	4.17925e-05	40.8543	0.0102296	18.795
Dshi_1146	ABV92888.1	Threonine synthase	Intracellular Protein	Amino acid metabolism	0.000101938	6.85863e-05	67.2827	0.0101938	50.591
Dshi_4138	ABV95849.1	Hypothetical protein	Intracellular Protein	Hypothetical protein	0.000101025	1.39651e-05	13.8234	0.0101025	36.1
Dshi_0266	ABV92015.1	50S ribosomal protein L7/L12	Intracellular Protein	Translation	0.000100706	4.63519e-05	46.027	0.0100706	12.943
Dshi_2099	ABV93836.1	Putative Protein-L-isoaspartate	Intracellular Protein	Not assigned	0.000100188	4.75279e-05	47.4388	0.0100188	23.648
Dshi_2839	ABV94572.1	Conserved hypothetical protein	Intracellular Protein	Iron metabolism	9.98442e-05	6.84358e-05	68.5426	0.00998442	19.69
Dshi_2654	ABV94387.1	Thioredoxin reductase	Intracellular Protein	Stress protein	9.95755e-05	7.98409e-05	80.1813	0.00995755	35.345
Dshi_0132	ABV91881.1	Folylpolyglutamate synthase	Intracellular Protein	Not assigned	9.80399e-05	5.51361e-05	56.2385	0.00980399	44.417
Dshi_2670	ABV94403.1	ABC transporter	Intracellular Protein	Transporter	9.79396e-05	5.09277e-05	51.9991	0.00979396	25.181
Dshi_4071	ABV95795.1	Hypothetical protein	Intracellular Protein	Hypothetical protein	9.78922e-05	7.38723e-05	75.463	0.00978922	118.22
Dshi_0066	ABV91815.1	Dehydrogenase/reductase	Intracellular Protein	Not assigned	9.77542e-05	5.45238e-05	55.7764	0.00977542	25.657
Dshi_1739	ABV93481.1	Hypothetical protein	Integral Inner Membrane Protein	Hypothetical protein	9.76646e-05	1.7844e-05	18.2707	0.00976646	32.202
Dshi_3537	ABV95270.1	Light-independent protochlorophyllide reductase	Intracellular Protein	Porphyrin and related pathway	9.76426e-05	3.73371e-05	38.2386	0.00976426	32.557
Dshi_2291	ABV94027.1	Conserved hypothetical protein	Periplasmic protein	Hypothetical protein	9.69024e-05	1.5268e-05	15.7561	0.00969024	22.158
Dshi_0064	ABV91813.1	Peptidase U62 modulator of DNA gyrase	Intracellular Protein	Protein fate	9.68777e-05	6.97411e-05	71.9888	0.00968777	46.171
Dshi_3544	ABV95277.1	Aerobic magnesium-protoporphyrin IX monomethyl	Intracellular Protein	Porphyrin and related pathway	9.67696e-05	3.12144e-05	32.2564	0.00967696	42.885
Dshi_0038	ABV91787.1	Two component transcriptional regulator	Intracellular Protein	Transcription/transcriptional regulator	9.64866e-05	5.40855e-05	56.0549	0.00964866	25.647
Dshi_0470	ABV92218.1	Sulphur oxidation protein SoxZ	Intracellular Protein	Energy and sulfur metabolism	9.64117e-05	2.64399e-05	27.4239	0.00964117	31.818
Dshi_2655	ABV94388.1	Cytochrome-c peroxidase	Periplasmic protein	Stress protein	9.60663e-05	2.91783e-05	30.3731	0.00960663	37.429
Dshi_0574	ABV92320.1	Hemin transport protein hmuS	Intracellular Protein	Iron metabolism	9.59499e-05	4.29448e-05	44.7575	0.00959499	37.74
Dshi_1839	ABV93581.1	Glutamine synthetase	Intracellular Protein	Amino acid metabolism	9.5942e-05	6.12129e-05	63.802	0.0095942	52.194
Dshi_1587	ABV93329.1	GMP synthase	Intracellular Protein	Not assigned	9.58912e-05	5.94552e-05	62.0028	0.00958912	57.411
Dshi_1320	ABV93062.1	NADH-quinone oxidoreductase	Intracellular Protein	Electron transport	9.56693e-05	6.33619e-05	66.2301	0.00956693	71.9
Dshi_0914	ABV92659.1	Glycine oxidase ThiO	Intracellular Protein	Not assigned	9.49961e-05	2.44252e-05	25.7118	0.00949961	35.007
Dshi_0016	ABV91765.1	Lytic murein transglycosylase	Periplasmic protein	Cell wall/membrane/envelope biogenesis/integrity	9.4228e-05	1.78122e-05	18.9033	0.0094228	45.12
Dshi_2952	ABV94685.1	Pantothenate synthase	Intracellular Protein	Not assigned	9.4196e-05	5.83345e-05	61.9288	0.0094196	30.054
Dshi_1167	ABV92909.1	Peptidase M48 Ste24p	Outer Membrane Associated/Outer Membane B-barrel Protein	Protein fate	9.41758e-05	4.01599e-05	42.6435	0.00941758	48.521
Dshi_1323	ABV93065.1	Carboxymuconolactone decarboxylase	Intracellular Protein	Not assigned	9.39826e-05	7.78448e-05	82.8289	0.00939826	14.753
Dshi_1309	ABV93051.1	NADH (or F420H2) dehydrogenase, subunit C	Intracellular Protein	Electron transport	9.3687e-05	4.19066e-05	44.7305	0.0093687	24.82
Dshi_2948	ABV94681.1	30S ribosomal protein S4	Intracellular Protein	Translation	9.35274e-05	4.01902e-05	42.9716	0.00935274	23.841
Dshi_2878	ABV94611.1	Succinyl-CoA synthetase beta chain	Intracellular Protein	Carbon and energy metabolism	9.34476e-05	3.21096e-05	34.3611	0.00934476	42.368
Dshi_1546	ABV93288.1	Hypothetical protein	Integral Inner Membrane Protein	Hypothetical protein	9.30621e-05	2.97099e-05	31.9248	0.00930621	29.638
Dshi_3684	ABV95417.1	Hypothetical protein	Intracellular Protein	Hypothetical protein	9.28941e-05	4.2529e-05	45.7822	0.00928941	35.86
Dshi_2222	ABV93958.1	Extracellular solute-binding protein	Periplasmic protein	Transporter	9.2844e-05	5.23737e-05	56.4105	0.0092844	25.575
Dshi_2627	ABV94360.1	Hypothetical protein	Intracellular Protein	Hypothetical protein	9.26898e-05	3.34191e-05	36.0548	0.00926898	22.927
Dshi_1850	ABV93592.1	Hypothetical protein DUF1223	Periplasmic protein	Hypothetical protein	9.25451e-05	1.87774e-05	20.29	0.00925451	24.972
Dshi_0337	ABV92086.1	ATPases involved in chromosome partitioning-like	Intracellular Protein	Not assigned	9.20823e-05	2.08674e-05	22.6617	0.00920823	29.992
Dshi_0584	ABV92330.1	Capsule polysaccharide export	Integral Inner Membrane Protein	Transporter	9.19705e-05	7.71814e-06	8.39198	0.00919705	62.718
Dshi_0347	ABV92096.1	Cob(II)yrinic acid a,c-diamide reductase	Intracellular Protein	Not assigned	9.16468e-05	6.61346e-05	72.1625	0.00916468	22.905
Dshi_3973	ABV95701.1	Lytic transglycosylase catalytic	Intracellular Protein	Not assigned	9.14543e-05	3.02343e-05	33.0595	0.00914543	21.689
Dshi_1052	ABV92794.1	Spermidine/putrescine-binding periplasmic	Periplasmic protein	Not assigned	9.13063e-05	2.09013e-05	22.8914	0.00913063	42.803
Dshi_3105	ABV94838.1	CDP-diacylglycerol--glycerol-3-phosphate 3-phosphatidyltransferase	Integral Inner Membrane Protein	Lipid metabolism and cell wall/membrane/envelope biogenesis/integrity	9.12683e-05	2.34087e-05	25.6482	0.00912683	23.666
Dshi_3563	ABV95296.1	Translation initiation factor IF-2	Intracellular Protein	Translation	9.11578e-05	7.00024e-05	76.7925	0.00911578	89.917
Dshi_0085	ABV91834.1	3-isopropylmalate dehydratase, large subunit	Intracellular Protein	Amino acid metabolism	9.11472e-05	4.96183e-05	54.4376	0.00911472	50.384
Dshi_0348	ABV92097.1	30S ribosomal protein S16	Intracellular Protein	Translation	9.09838e-05	5.26683e-05	57.8875	0.00909838	14.421
Dshi_2725	ABV94458.1	Hypothetical protein	Intracellular Protein	Hypothetical protein	9.05054e-05	4.85295e-05	53.6206	0.00905054	52.394
Dshi_3984;Dshi_3650	ABV95712.1;ABV95383.1	Conserved hypothetical protein	Periplasmic protein	Hypothetical protein	9.01112e-05	3.7081e-05	41.1503	0.00901112	15.389
Dshi_2393	ABV94129.1	Aminotransferase	Intracellular Protein	Not assigned	9.00809e-05	4.31361e-05	47.886	0.00900809	40.201
Dshi_0908	ABV92653.1	Transcriptional activator	Intracellular Protein	Transcription/transcriptional regulator	8.95346e-05	3.33296e-05	37.2254	0.00895346	24.805
Dshi_0831	ABV92576.1	Uracil phosphoribosyltransferase	Intracellular Protein	Nucleotide/ nucleotide sugar metabolism	8.95008e-05	5.58831e-05	62.4386	0.00895008	22.999
Dshi_1386	ABV93128.1	Hypothetical protein	Intracellular Protein	Hypothetical protein	8.94636e-05	5.09273e-05	56.9252	0.00894636	52.118
Dshi_4080;Dshi_3877;Dshi_3681	ABV95802.1;ABV95605.1;ABV95414.1	Thiamine biosynthesis protein	Intracellular Protein	Metabolism of cofactors and vitamins	8.93504e-05	6.25908e-05	70.0509	0.00893504	66.818
Dshi_2190	ABV93926.1	Trigger factor	Intracellular Protein	Not assigned	8.93434e-05	7.16509e-05	80.1972	0.00893434	49.202
Dshi_2634	ABV94367.1	Hypothetical protein	Intracellular Protein	Hypothetical protein	8.91744e-05	2.10048e-05	23.5548	0.00891744	16.204
Dshi_0618	ABV92364.1	Conserved hypothetical protein	Intracellular Protein	Hypothetical protein	8.9076e-05	4.20217e-05	47.1751	0.0089076	21.121
Dshi_0678	ABV92424.1	Glycosyl transferase family 14	Intracellular Protein	Not assigned	8.88415e-05	8.88415e-05	100	0.00888415	60.197
Dshi_2797	ABV94530.1	Carbohydrate kinase	Intracellular Protein	Carbon and energy metabolism	8.86148e-05	4.8076e-05	54.2528	0.00886148	31.528
Dshi_0301	ABV92050.1	50S ribosomal protein L18	Intracellular Protein	Translation	8.84356e-05	6.01326e-05	67.9959	0.00884356	12.979
Dshi_2129	ABV93865.1	Putative DNA repair protein RadA	Intracellular Protein	Replication, recombination and repair	8.84059e-05	4.7879e-05	54.1581	0.00884059	47.083
Dshi_0661	ABV92407.1	Cytochrome c oxidase	Integral Inner Membrane Protein	Electron transport	8.82989e-05	2.51316e-05	28.4619	0.00882989	59.955
Dshi_1392	ABV93134.1	Conserved hypothetical protein	Intracellular Protein	Hypothetical protein	8.82868e-05	3.40933e-05	38.6166	0.00882868	19.753
Dshi_1601	ABV93343.1	30S ribosomal protein S9	Intracellular Protein	Translation	8.81418e-05	1.8587e-05	21.0876	0.00881418	17.836
Dshi_2153	ABV93889.1	Putative peptidyl-prolyl cis-trans isomerase	Periplasmic protein	Not assigned	8.79583e-05	2.97001e-05	33.7661	0.00879583	19.179
Dshi_2289	ABV94025.1	Amidohydrolase	Periplasmic protein	Not assigned	8.78228e-05	1.78326e-05	20.3052	0.00878228	48.248
Dshi_3372	ABV95105.1	Rhodanese-related sulfurtransferase	Intracellular Protein	Not assigned	8.78137e-05	3.0078e-05	34.252	0.00878137	16.078
Dshi_0952	ABV92697.1	Tryptophan synthase, alpha subunit	Intracellular Protein	Amino acid metabolism	8.77389e-05	7.0034e-05	79.8209	0.00877389	28.571
Dshi_2372	ABV94108.1	Orotate phosphoribosyltransferase	Intracellular Protein	Not assigned	8.76178e-05	4.05321e-05	46.2601	0.00876178	24.935
Dshi_2920	ABV94653.1	Chaperonin 10 Kd subunit	Intracellular Protein	Protein fate	8.75499e-05	2.20361e-05	25.1697	0.00875499	10.933
Dshi_0012	ABV91761.1	Succinyl-diaminopimelate desuccinylase	Intracellular Protein	Amino acid metabolism	8.71403e-05	5.59009e-05	64.1504	0.00871403	40.125
Dshi_0310	ABV92059.1	50S ribosomal protein L17	Intracellular Protein	Translation	8.64919e-05	3.93151e-05	45.4552	0.00864919	15.666
Dshi_1644	ABV93386.1	Histidine kinase	Integral Inner Membrane Protein	Transcription/transcriptional regulator	8.59248e-05	1.13881e-05	13.2535	0.00859248	83.55
Dshi_3947;Dshi_3609	ABV95675.1;ABV95342.1	Heavy metal translocating P-type ATPase	Integral Inner Membrane Protein	Transporter	8.58905e-05	2.61769e-05	30.477	0.00858905	75.659
Dshi_2151	ABV93887.1	Tyrosyl-tRNA synthetase	Intracellular Protein	Translation	8.54866e-05	5.75194e-05	67.2847	0.00854866	46.029
Dshi_0137	ABV91886.1	Endoribonuclease L-PSP	Intracellular Protein	Not assigned	8.52613e-05	4.21115e-05	49.3911	0.00852613	15.972
Dshi_2133	ABV93869.1	Conserved hypothetical protein DUF1284	Intracellular Protein	Hypothetical protein	8.5069e-05	4.11659e-05	48.3911	0.0085069	18.834
Dshi_3531	ABV95264.1	Transcriptional regulator PpsR	Intracellular Protein	Transcription/transcriptional regulator	8.46008e-05	2.25598e-05	26.6662	0.00846008	52.371
Dshi_2423	ABV94157.1	UDP-N-acetylglucosamine--N-acetylmuramyl-(pentapeptide) pyrophosphoryl-undecaprenol N-acetylglucosamine transferase	Intracellular Protein	Cell wall/membrane/envelope biogenesis/integrity	8.44962e-05	2.47463e-05	29.2868	0.00844962	38.277
Dshi_1787	ABV93529.1	Conserved hypothetical protein	Periplasmic protein	Hypothetical protein	8.42728e-05	1.75362e-05	20.8089	0.00842728	17.957
Dshi_1967	ABV93707.1	Dihydrolipoyllysine-residue acetyltransferase	Intracellular Protein	Carbon and energy metabolism	8.37448e-05	5.35668e-05	63.9643	0.00837448	45.716
Dshi_3439	ABV95172.1	Thioredoxin	Intracellular Protein	Stress protein	8.35269e-05	3.42671e-05	41.0252	0.00835269	11.377
Dshi_0364	ABV92113.1	Protein of unknown function DUF195	Periplasmic protein	Replication, recombination and repair	8.34827e-05	8.30737e-06	9.951	0.00834827	44.284
Dshi_3294	ABV95027.1	1-deoxy-D-xylulose-5-phosphate synthase	Intracellular Protein	Not assigned	8.33053e-05	2.93427e-05	35.2231	0.00833053	68.214
Dshi_0680	ABV92426.1	Phosphoribosylaminoimidazole carboxylase	Intracellular Protein	Nucleotide metabolism	8.32042e-05	4.7048e-05	56.5453	0.00832042	37.675
Dshi_1139	ABV92881.1	Peptidase U62 modulator of DNA gyrase	Intracellular Protein	Protein fate	8.31981e-05	4.34945e-05	52.2783	0.00831981	49.699
Dshi_4142	ABV95853.1	GDP-L-fucose synthetase	Intracellular Protein	Not assigned	8.31084e-05	3.20005e-05	38.5045	0.00831084	34.172
Dshi_2629	ABV94362.1	Hypothetical protein	Integral Inner Membrane Protein	Hypothetical protein	8.26988e-05	2.9758e-05	35.9836	0.00826988	10.578
Dshi_2261	ABV93997.1	RNA polymerase sigma factor	Intracellular Protein	Transcription/transcriptional regulator	8.2537e-05	4.66735e-05	56.5486	0.0082537	75.301
Dshi_0060	ABV91809.1	Aminotransferase class I and II	Intracellular Protein	Amino acid metabolism	8.22477e-05	7.03057e-06	8.54804	0.00822477	41.748
Dshi_1872	ABV93614.1	Putative soluble aldose sugar dehydrogenase	Periplasmic protein	Not assigned	8.20152e-05	3.63968e-05	44.3781	0.00820152	45.137
Dshi_2206	ABV93942.1	Lysyl-tRNA synthetase	Intracellular Protein	Translation	8.17195e-05	5.71528e-05	69.9379	0.00817195	61.038
Dshi_1207	ABV92949.1	Glutamyl-tRNA(Gln) amidotransferase, B subunit	Intracellular Protein	Translation	8.15992e-05	4.80553e-05	58.8918	0.00815992	55.099
Dshi_0113	ABV91862.1	Redoxin	Intracellular Protein	Protein fate	7.99826e-05	4.60281e-06	5.75476	0.00799826	16.578
Dshi_1208	ABV92950.1	Conserved hypothetical protein	Outer Membrane Lipoprotein	Hypothetical protein	7.93426e-05	1.48527e-05	18.7197	0.00793426	20.376
Dshi_3516	ABV95249.1	2-desacetyl-2-hydroxyethyl	Intracellular Protein	Porphyrin and related pathway	7.9224e-05	4.93573e-05	62.3009	0.0079224	33.13
Dshi_3452	ABV95185.1	UPF0093 membrane protein	Integral Inner Membrane Protein	Not assigned	7.91661e-05	3.56161e-05	44.9891	0.00791661	16.766
Dshi_1709	ABV93451.1	Small conductance mechanosensitive channel	Integral Inner Membrane Protein	Transporter	7.9162e-05	1.37961e-05	17.4277	0.0079162	52.938
Dshi_2695	ABV94428.1	Putative aliphatic amidase expression-regulating	Periplasmic protein	Transporter	7.90276e-05	2.30136e-05	29.121	0.00790276	48.815
Dshi_3470	ABV95203.1	Peptidase M48 Ste24p	Intracellular Protein	Protein fate	7.82351e-05	3.32464e-05	42.4955	0.00782351	36.609
Dshi_3420	ABV95153.1	Glycerol kinase	Intracellular Protein	Lipid metabolism and cell wall/membrane/envelope biogenesis/integrity	7.71869e-05	5.91046e-05	76.5734	0.00771869	56.26
Dshi_0878	ABV92623.1	Hypothetical protein	Intracellular Protein	Hypothetical protein	7.68014e-05	1.33949e-05	17.4409	0.00768014	17.33
Dshi_3487	ABV95220.1	33 kDa chaperonin	Intracellular Protein	Protein fate	7.67889e-05	4.41488e-05	57.4938	0.00767889	36.01
Dshi_1502	ABV93244.1	Acyl-[acyl-carrier-protein]--UDP-N-	Intracellular Protein	Not assigned	7.67481e-05	4.25679e-05	55.4644	0.00767481	27.884
Dshi_1043	ABV92785.1	TRAP dicarboxylate transporter- DctP subunit	Periplasmic protein	Transporter	7.63694e-05	4.05931e-05	53.1536	0.00763694	35.319
Dshi_0906	ABV92651.1	Binding-protein-dependent transport systems	Integral Inner Membrane Protein	Transporter	7.63621e-05	2.61712e-05	34.2725	0.00763621	25.836
Dshi_0885	ABV92630.1	Oligopeptide/dipeptide ABC transporter	Intracellular Protein	Transporter	7.63546e-05	3.82778e-05	50.1316	0.00763546	35.047
Dshi_3050	ABV94783.1	Citrate lyase subunit beta	Intracellular Protein	Carbon and energy metabolism	7.63484e-05	4.61633e-05	60.464	0.00763484	33.986
Dshi_0160	ABV91909.1	Cobalamin biosynthesis protein CobW	Intracellular Protein	Porphyrin and related pathway	7.61485e-05	3.47516e-05	45.6367	0.00761485	38.592
Dshi_1866	ABV93608.1	Conserved hypothetical protein	Integral Inner Membrane Protein	Hypothetical protein	7.57911e-05	3.12447e-05	41.2248	0.00757911	30.259
Dshi_1333	ABV93075.1	DEAD/DEAH box helicase domain protein	Intracellular Protein	Replication, recombination and repair	7.57886e-05	4.39662e-05	58.0117	0.00757886	54.331
Dshi_1619	ABV93361.1	Hypothetical protein	Periplasmic protein	Hypothetical protein	7.52961e-05	1.00906e-05	13.4012	0.00752961	59.937
Dshi_1806	ABV93548.1	Citrate synthase	Intracellular Protein	Carbon and energy metabolism	7.51769e-05	3.93756e-05	52.3772	0.00751769	48.182
Dshi_0607	ABV92353.1	TRAP dicarboxylate transporter- DctP subunit	Periplasmic protein	Transporter	7.45284e-05	1.94687e-05	26.1225	0.00745284	39.236
Dshi_2914	ABV94647.1	Putative alpha/beta hydrolase	Periplasmic protein	Not assigned	7.45174e-05	3.61491e-05	48.511	0.00745174	26.789
Dshi_2595	ABV94328.1	Putative extracellular solute-binding protein	Periplasmic protein	Not assigned	7.42697e-05	9.4871e-06	12.7738	0.00742697	53.94
Dshi_1428	ABV93170.1	Glucose-methanol-choline oxidoreductase	Periplasmic protein	Not assigned	7.42302e-05	1.65396e-05	22.2815	0.00742302	58.745
Dshi_2846	ABV94579.1	Inner-membrane translocator	Integral Inner Membrane Protein	Transporter	7.41923e-05	4.6401e-05	62.5415	0.00741923	33.982
Dshi_3238	ABV94971.1	Conserved hypothetical protein	Intracellular Protein	Hypothetical protein	7.39929e-05	1.43015e-05	19.3282	0.00739929	11.129
Dshi_2827	ABV94560.1	Conserved hypothetical protein	Periplasmic protein	Hypothetical protein	7.36161e-05	6.93078e-06	9.41476	0.00736161	20.188
Dshi_0380	ABV92129.1	High-affinity branched-chain amino acid	Periplasmic protein	Transporter	7.34889e-05	2.76083e-05	37.5679	0.00734889	46.203
Dshi_3109	ABV94842.1	Hypothetical protein	Periplasmic protein	Hypothetical protein	7.3405e-05	2.59948e-05	35.4129	0.0073405	71.002
Dshi_3532	ABV95265.1	Regulatory protein PpaA	Intracellular Protein	Transcription/transcriptional regulator	7.31541e-05	3.28838e-05	44.9514	0.00731541	30.927
Dshi_2581	ABV94314.1	Hypothetical protein	Periplasmic protein	Hypothetical protein	7.31215e-05	2.96004e-05	40.4811	0.00731215	29.292
Dshi_3246	ABV94979.1	Flagellum-specific ATP synthase	Intracellular Protein	Cell motility	7.24389e-05	1.23869e-05	17.0998	0.00724389	47.846
Dshi_0211	ABV91960.1	Integral membrane sensor signal transduction	Integral Inner Membrane Protein	Transcription/transcriptional regulator	7.23521e-05	9.79498e-06	13.5379	0.00723521	62.07
Dshi_0654	ABV92400.1	Cytochrome c552	Periplasmic protein	Electron transport	7.16926e-05	2.03647e-05	28.4056	0.00716926	18.771
Dshi_1135	ABV92877.1	Putative signal transduction histidine kinase	Intracellular Protein	Transcription/transcriptional regulator	7.15864e-05	3.70788e-05	51.7958	0.00715864	37.014
Dshi_2887	ABV94620.1	NADP(+) dependentsuccinate-semialdehyde	Intracellular Protein	Not assigned	7.15784e-05	4.09895e-05	57.2652	0.00715784	52.334
Dshi_0675	ABV92421.1	Gamma-glutamyltransferase	Periplasmic protein	Not assigned	7.15306e-05	2.9376e-05	41.0678	0.00715306	61.367
Dshi_3062	ABV94795.1	Argininosuccinate lyase	Intracellular Protein	Amino acid metabolism	7.12913e-05	4.72732e-05	66.31	0.00712913	49.989
Dshi_2682	ABV94415.1	Aminomethyltransferase, glycine cleavage system	Intracellular Protein	Amino acid metabolism	7.1054e-05	3.42232e-05	48.1651	0.0071054	37.667
Dshi_2427	ABV94161.1	Hypothetical protein	Intracellular Protein	Hypothetical protein	7.02382e-05	2.37922e-05	33.8735	0.00702382	20.322
Dshi_2422	ABV94156.1	UDP-N-acetylmuramate--L-alanine ligase	Intracellular Protein	Cell wall/membrane/envelope biogenesis/integrity	7.01739e-05	4.3576e-05	62.0972	0.00701739	50.169
Dshi_3419	ABV95152.1	Amidase	Intracellular Protein	Translation	7.00927e-05	2.46132e-05	35.1152	0.00700927	46.237
Dshi_0649	ABV92395.1	Conserved hypothetical protein DUF149	Intracellular Protein	Hypothetical protein	7.00809e-05	2.89391e-05	41.2938	0.00700809	12.147
Dshi_2945	ABV94678.1	Arogenate dehydrogenase	Intracellular Protein	Amino acid metabolism	6.97612e-05	5.92475e-05	84.929	0.00697612	33.558
Dshi_1175	ABV92917.1	Protein of unknown function DUF583	Intracellular Protein	Hypothetical protein	6.9687e-05	4.44651e-05	63.807	0.0069687	18.846
Dshi_2402	ABV94138.1	Glycyl-tRNA synthetase beta chain	Intracellular Protein	Translation	6.96344e-05	4.86812e-05	69.9096	0.00696344	79.129
Dshi_3517	ABV95250.1	Bacteriachlorophyllide reductase iron protein	Intracellular Protein	Porphyrin and related pathway	6.95676e-05	4.44239e-05	63.8572	0.00695676	35.785
Dshi_1572	ABV93314.1	Nitrogen assimilation regulator receiver	Intracellular Protein	Transcription/transcriptional regulator	6.92315e-05	1.75221e-05	25.3095	0.00692315	51.651
Dshi_3006	ABV94739.1	Ribulose-phosphate 3-epimerase	Intracellular Protein	Carbon and energy metabolism	6.89551e-05	4.25493e-05	61.7058	0.00689551	23.686
Dshi_1338	ABV93080.1	UspA domain protein	Intracellular Protein	Stress protein	6.89544e-05	2.18946e-05	31.7523	0.00689544	29.243
Dshi_0826	ABV92571.1	Malic protein NAD-binding	Intracellular Protein	Carbon and energy metabolism	6.89287e-05	3.36369e-05	48.7996	0.00689287	81.476
Dshi_0765	ABV92510.1	Transcriptional regulator	Intracellular Protein	Transcription/transcriptional regulator	6.87336e-05	2.74449e-05	39.9294	0.00687336	19.043
Dshi_2076	ABV93813.1	FAD-linked oxidase	Intracellular Protein	Not assigned	6.85807e-05	3.16184e-05	46.104	0.00685807	49.47
Dshi_4103	ABV95820.2	Replication protein B	Intracellular Protein	Cell motility	6.84275e-05	4.3881e-05	64.1278	0.00684275	33.788
Dshi_0718	ABV92463.1	Carboxyl transferase	Intracellular Protein	Lipid metabolism and cell wall/membrane/envelope biogenesis/integrity	6.83136e-05	5.26466e-05	77.0661	0.00683136	55.848
Dshi_3331	ABV95064.1	Beta-ketothiolase	Intracellular Protein	Lipid metabolism and cell wall/membrane/envelope biogenesis/integrity	6.82996e-05	3.42218e-05	50.1055	0.00682996	40.146
Dshi_2160	ABV93896.1	Dihydrolipoyllysine-residue acetyltransferase	Intracellular Protein	Carbon and energy metabolism	6.82287e-05	3.34807e-05	49.0713	0.00682287	44.271
Dshi_2791	ABV94524.1	Hypothetical protein	Integral Inner Membrane Protein	Hypothetical protein	6.81878e-05	2.8079e-05	41.179	0.00681878	31.342
Dshi_3092	ABV94825.1	Hypothetical protein	Integral Inner Membrane Protein	Hypothetical protein	6.79976e-05	2.51891e-05	37.0441	0.00679976	15.142
Dshi_1340	ABV93082.1	Na+/solute symporter	Integral Inner Membrane Protein	Transporter	6.77646e-05	1.84356e-05	27.2054	0.00677646	48.325
Dshi_0541	ABV92287.1	Oxygen-independent coproporphyrinogen III	Intracellular Protein	Porphyrin and related pathway	6.7364e-05	3.29889e-05	48.971	0.0067364	49.697
Dshi_4149	ABV95860.1	Transferase hexapeptide repeat containing	Intracellular Protein	Not assigned	6.71312e-05	3.42718e-05	51.052	0.00671312	26.595
Dshi_2294	ABV94030.1	PQQ dehydrogenase family protein	Integral Inner Membrane Protein	Not assigned	6.66999e-05	8.17759e-06	12.2603	0.00666999	82.985
Dshi_4023	ABV95750.1	Replication protein A	Intracellular Protein	Cell motility	6.66049e-05	4.11596e-05	61.7967	0.00666049	44.194
Dshi_1178	ABV92920.1	Alkyl hydroperoxide reductase/ Thiol specific	Intracellular Protein	Stress protein	6.65037e-05	3.76854e-05	56.6666	0.00665037	16.791
Dshi_3040	ABV94773.1	Dihydrodipicolinate reductase	Intracellular Protein	Amino acid metabolism	6.63879e-05	4.44987e-05	67.0283	0.00663879	27.62
Dshi_1336	ABV93078.1	Peptide chain release factor 3	Intracellular Protein	Translation	6.63505e-05	2.56324e-05	38.6318	0.00663505	59.706
Dshi_3410	ABV95143.1	Thiol:disulfide interchange protein DsbE	Periplasmic protein	Protein fate	6.62798e-05	2.43138e-05	36.6836	0.00662798	20.318
Dshi_1937	ABV93678.1	YcjX-like family protein	Intracellular Protein	Not assigned	6.59376e-05	4.18749e-05	63.5069	0.00659376	51.275
Dshi_1343	ABV93085.1	Sec-independent translocation protein	Intracellular Protein	Secretion system	6.59089e-05	2.7072e-05	41.0749	0.00659089	7.8961
Dshi_3054	ABV94787.1	Phospholipid/glycerol acyltransferase	Periplasmic protein	Not assigned	6.52998e-05	2.46018e-05	37.6752	0.00652998	27.646
Dshi_3259	ABV94992.1	Hypothetical protein	Periplasmic protein	Hypothetical protein	6.50779e-05	8.49417e-06	13.0523	0.00650779	68.156
Dshi_3322	ABV95055.1	Transcriptional regulator	Intracellular Protein	Transcription/transcriptional regulator	6.48688e-05	4.33578e-05	66.8391	0.00648688	37.156
Dshi_1188	ABV92930.1	Organic solvent tolerance protein	Outer Membrane Associated/Outer Membane B-barrel Protein	Not assigned	6.46125e-05	3.30024e-05	51.0774	0.00646125	79.605
Dshi_2417	ABV94151.1	Cell division protein	Intracellular Protein	Cell cycle control, cell division, chromosome partitioning	6.40904e-05	2.18594e-05	34.1071	0.00640904	48.329
Dshi_3801	ABV95531.1	Catalase/peroxidase HPI	Intracellular Protein	Stress protein	6.3919e-05	4.53947e-05	71.0191	0.0063919	79.173
Dshi_2766	ABV94499.1	Uncharacterized transporter	Integral Inner Membrane Protein	Transporter	6.39127e-05	2.17005e-05	33.9534	0.00639127	63.319
Dshi_3241	ABV94974.1	Lipopolysaccharide core biosynthesis	Intracellular Protein	Cell wall/membrane/envelope biogenesis/integrity	6.35772e-05	1.62133e-05	25.5017	0.00635772	38.288
Dshi_2260	ABV93996.1	Hypothetical protein	Intracellular Protein	Hypothetical protein	6.33042e-05	5.31776e-05	84.0032	0.00633042	15.025
Dshi_0903	ABV92648.1	Conserved hypothetical protein	Outer Membrane Associated/Outer Membane B-barrel Protein	Hypothetical protein	6.3231e-05	3.05212e-05	48.2694	0.0063231	58.421
Dshi_0001	ABV91750.1	Glutamate synthase, small subunit	Intracellular Protein	Amino acid metabolism	6.31856e-05	5.45796e-05	86.3798	0.00631856	52.104
Dshi_0660	ABV92406.1	Transcriptional regulator	Intracellular Protein	Transcription/transcriptional regulator	6.31651e-05	3.24938e-05	51.4426	0.00631651	27.822
Dshi_1476	ABV93218.1	DNA gyrase, A subunit	Intracellular Protein	Replication, recombination and repair	6.31568e-05	2.73745e-05	43.3437	0.00631568	100.41
Dshi_1950	ABV93691.1	Hypothetical protein	Intracellular Protein	Hypothetical protein	6.30942e-05	5.08646e-05	80.6168	0.00630942	22.602
Dshi_2843	ABV94576.1	Ribose import ATP-binding protein	Intracellular Protein	Transporter	6.2956e-05	6.85843e-06	10.894	0.0062956	59.295
Dshi_2180	ABV93916.1	3-oxoacyl-[acyl-carrier-protein] synthase 2	Intracellular Protein	Not assigned	6.28418e-05	8.3988e-06	13.365	0.00628418	43.583
Dshi_0546	ABV92292.1	ABC-type sugar / sn-glycerol-3-phosphate import	Intracellular Protein	Transporter	6.28273e-05	5.1332e-05	81.7034	0.00628273	36.995
Dshi_3856	ABV95584.1	Partitioning protein ParB	Intracellular Protein	Cell cycle control, cell division, chromosome partitioning	6.27438e-05	4.34125e-05	69.19	0.00627438	41.444
Dshi_3299	ABV95032.1	DNA-binding response regulator PetR	Intracellular Protein	Replication, recombination and repair	6.24071e-05	2.87534e-05	46.074	0.00624071	26.452
Dshi_0852	ABV92597.1	Lipid A ABC exporter family	Intracellular Protein	Transporter	6.23911e-05	7.6779e-06	12.3061	0.00623911	65.263
Dshi_1642	ABV93384.1	Alanyl-tRNA synthase	Intracellular Protein	Translation	6.23159e-05	4.49993e-05	72.2116	0.00623159	95.529
Dshi_1450	ABV93192.1	NnrS family protein	Integral Inner Membrane Protein	Electron transport	6.2189e-05	1.95833e-05	31.49	0.0062189	43.862
Dshi_1380	ABV93122.1	FAD linked oxidase domain protein	Intracellular Protein	Not assigned	6.1883e-05	3.87669e-05	62.6455	0.0061883	52.349
Dshi_3003	ABV94736.1	TRAP transporter - DctP subunit	Periplasmic protein	Transporter	6.15272e-05	2.83807e-05	46.1271	0.00615272	35.23
Dshi_1308	ABV93050.1	NADH-quinone oxidoreductase	Intracellular Protein	Electron transport	6.11959e-05	3.02121e-05	49.3694	0.00611959	19.582
Dshi_2979	ABV94712.1	Putative bifunctional adenosylcobalamin	Intracellular Protein	Porphyrin and related pathway	6.1064e-05	3.09122e-05	50.6226	0.0061064	18.573
Dshi_0655	ABV92401.1	ABC peptide transporter	Periplasmic protein	Transporter	6.10608e-05	2.36115e-05	38.6688	0.00610608	70.71
Dshi_3840	ABV95570.1	Acetolactate synthase	Intracellular Protein	Carbon and energy metabolism	6.08511e-05	4.5069e-05	74.0644	0.00608511	56.138
Dshi_0317	ABV92066.1	ATP12 chaperone protein	Intracellular Protein	Protein fate	6.05221e-05	3.83323e-05	63.3359	0.00605221	25.648
Dshi_1799	ABV93541.1	Anthranilate phosphoribosyltransferase	Intracellular Protein	Amino acid metabolism	5.954e-05	3.68716e-05	61.9275	0.005954	34.536
Dshi_3407	ABV95140.1	Thiol:disulfide interchange protein DsbD	Integral Inner Membrane Protein	Protein fate	5.95221e-05	1.18934e-05	19.9815	0.00595221	73.761
Dshi_1559	ABV93301.1	Major facilitator superfamily transporter	Integral Inner Membrane Protein	Transporter	5.93057e-05	7.62057e-06	12.8496	0.00593057	42.273
Dshi_3344	ABV95077.1	Aminoglycoside phosphotransferase	Intracellular Protein	Not assigned	5.91732e-05	2.87142e-05	48.5257	0.00591732	33.435
Dshi_0891	ABV92636.1	Cysteine synthase A	Intracellular Protein	Amino acid metabolism	5.9029e-05	2.41921e-05	40.9834	0.0059029	38.399
Dshi_0865	ABV92610.1	Aldehyde oxidase and xanthine dehydrogenase	Periplasmic protein	Not assigned	5.88372e-05	3.47585e-05	59.0758	0.00588372	75.928
Dshi_1608	ABV93350.1	3-dehydroquinate synthase	Intracellular Protein	Amino acid metabolism	5.88003e-05	9.23877e-06	15.7121	0.00588003	40.346
Dshi_0596	ABV92342.1	2-isopropylmalate synthase	Intracellular Protein	Amino acid metabolism	5.87937e-05	2.70617e-05	46.0282	0.00587937	57.325
Dshi_4171	ABV95881.1	Periplasmic glucan biosynthesis protein MdoG	Periplasmic protein	Lipid metabolism and cell wall/membrane/envelope biogenesis/integrity	5.85745e-05	2.71618e-05	46.3713	0.00585745	53.316
Dshi_0388	ABV92137.1	Ribose import ATP-binding protein rbsA	Intracellular Protein	Transporter	5.85317e-05	3.08549e-05	52.7148	0.00585317	28.49
Dshi_2891	ABV94624.1	Short chain dehydrogenase/reductase	Intracellular Protein	Not assigned	5.83624e-05	3.86507e-05	66.2253	0.00583624	25.027
Dshi_3567	ABV95300.1	Preprotein translocase subunit secA	Intracellular Protein	Secretion system	5.79775e-05	3.56564e-05	61.5005	0.00579775	101.64
Dshi_1777	ABV93519.1	ATP-dependent protease La	Intracellular Protein	Protein fate	5.79169e-05	3.48261e-05	60.1311	0.00579169	88.593
Dshi_1258	ABV93000.1	Short-chain dehydrogenase/reductase SDR	Intracellular Protein	Not assigned	5.7887e-05	3.02475e-05	52.2527	0.0057887	25.335
Dshi_0139	ABV91888.1	Type I secretion system ATPase	Integral Inner Membrane Protein	Secretion system	5.7778e-05	8.29823e-06	14.3623	0.0057778	62.049
Dshi_3943;Dshi_3605	ABV95671.1;ABV95338.1	Hypothetical protein	Integral Inner Membrane Protein	Hypothetical protein	5.76306e-05	1.3448e-05	23.3348	0.00576306	22.921
Dshi_1796	ABV93538.1	Anthranilate synthase component 1	Intracellular Protein	Amino acid metabolism	5.7311e-05	3.99444e-05	69.6976	0.0057311	54.66
Dshi_1887	ABV93629.1	Putative ribonuclease D	Intracellular Protein	Transcription/transcriptional regulator	5.66577e-05	4.20057e-05	74.1394	0.00566577	42.955
Dshi_1371	ABV93113.1	ABC transporter related	Intracellular Protein	Transporter	5.65988e-05	1.02714e-05	18.1478	0.00565988	36.128
Dshi_0947	ABV92692.1	Aminoacyl-tRNA hydrolase	Intracellular Protein	Translation	5.63032e-05	3.03123e-05	53.8376	0.00563032	25.489
Dshi_3504	ABV95237.1	Magnesium-chelatase 30 kDa subunit	Intracellular Protein	Porphyrin and related pathway	5.6259e-05	2.88082e-05	51.2064	0.0056259	32.801
Dshi_1613	ABV93355.1	UPF0053 inner membrane protein	Integral Inner Membrane Protein	Not assigned	5.62381e-05	6.7807e-06	12.0571	0.00562381	47.525
Dshi_0910	ABV92655.1	UBA/THIF-type NAD/FAD binding protein	Intracellular Protein	Not assigned	5.61782e-05	3.59573e-05	64.0057	0.00561782	32.889
Dshi_3022	ABV94755.1	PfkB domain protein	Intracellular Protein	Not assigned	5.51019e-05	1.7826e-05	32.3511	0.00551019	35.358
Dshi_3588	ABV95321.1	Arabinose-5-phosphate isomerase	Intracellular Protein	Not assigned	5.50225e-05	4.4414e-05	80.7198	0.00550225	33.346
Dshi_2879	ABV94612.1	Hypothetical protein	Periplasmic protein	Hypothetical protein	5.45794e-05	1.52255e-05	27.896	0.00545794	24.393
Dshi_3515	ABV95248.1	Hydroxyneurosporene methyltransferase	Intracellular Protein	Porphyrin and related pathway	5.41572e-05	2.885e-05	53.2708	0.00541572	41.441
Dshi_2009	ABV93748.1	Putative phosphonates-binding periplasmic	Periplasmic protein	Transporter	5.41492e-05	2.1141e-05	39.042	0.00541492	35.187
Dshi_1545	ABV93287.1	Putative extracellular solute-binding protein	Periplasmic protein	Transporter	5.39608e-05	1.45741e-05	27.0088	0.00539608	66.959
Dshi_2045;Dshi_0805	ABV93783.1;ABV92550.1	Thiamine pyrophosphate protein central region	Intracellular Protein	Not assigned	5.39432e-05	3.21018e-05	59.5103	0.00539432	63.599
Dshi_0112	ABV91861.1	AFG1-family ATPase	Intracellular Protein	Not assigned	5.3828e-05	2.59732e-05	48.2522	0.0053828	43.442
Dshi_2351	ABV94087.1	Hypothetical protein	Intracellular Protein	Hypothetical protein	5.3213e-05	3.29804e-05	61.978	0.0053213	34.513
Dshi_2711	ABV94444.1	Aerobic cobaltochelatase subunit cobS	Intracellular Protein	Porphyrin and related pathway	5.31997e-05	2.24854e-05	42.266	0.00531997	36.639
Dshi_0749	ABV92494.1	DNA topoisomerase IV, B subunit	Intracellular Protein	Replication, recombination and repair	5.26175e-05	3.52198e-05	66.9355	0.00526175	71.638
Dshi_1807	ABV93549.1	Putative universal stress protein	Intracellular Protein	Stress protein	5.25339e-05	2.12037e-05	40.362	0.00525339	15.506
Dshi_0748	ABV92493.1	ABC transporter related	Intracellular Protein	Transporter	5.19637e-05	2.21671e-05	42.6589	0.00519637	23.49
Dshi_2776	ABV94509.1	Putative alcohol dehydrogenase	Intracellular Protein	Carbon and energy metabolism	5.18921e-05	2.13529e-05	41.1487	0.00518921	33.318
Dshi_1156	ABV92898.1	Transcriptional regulator	Intracellular Protein	Transcription/transcriptional regulator	5.17632e-05	1.60708e-05	31.0467	0.00517632	17.569
Dshi_0485	ABV92233.1	Conserved hypothetical protein	Periplasmic protein	Hypothetical protein	5.15514e-05	2.83098e-05	54.9156	0.00515514	15.335
Dshi_3951;Dshi_3613	ABV95679.1;ABV95346.1	Apolipoprotein N-acyltransferase	Integral Inner Membrane Protein	Lipid metabolism and cell wall/membrane/envelope biogenesis/integrity	5.14849e-05	8.86195e-06	17.2127	0.00514849	55.736
Dshi_0564	ABV92310.1	Protein of unknown function DUF1111	Periplasmic protein	Iron metabolism	5.14047e-05	1.86271e-05	36.2361	0.00514047	54.816
Dshi_3251	ABV94984.1	Flagellar basal-body rod protein FlgF	Intracellular Protein	Cell motility	5.12411e-05	2.45366e-05	47.8846	0.00512411	25.233
Dshi_0652	ABV92398.1	Conserved hypothetical protein	Intracellular Protein	Hypothetical protein	5.12311e-05	1.11874e-05	21.8371	0.00512311	18.215
Dshi_3098	ABV94831.1	Hypothetical protein	Integral Inner Membrane Protein	Hypothetical protein	5.09416e-05	1.84229e-05	36.1647	0.00509416	19.49
Dshi_4114	ABV95831.1	DTDP-4-dehydrorhamnose 3,5-epimerase	Intracellular Protein	Not assigned	5.03974e-05	3.93744e-05	78.1279	0.00503974	20.227
Dshi_1588	ABV93330.1	Hypothetical protein	Periplasmic protein	Hypothetical protein	5.00045e-05	2.59968e-05	51.989	0.00500045	22.299
Dshi_0222	ABV91971.1	Hypothetical protein	Outer Membrane Lipoprotein	Hypothetical protein	4.97995e-05	1.67288e-05	33.5922	0.00497995	24.004
Dshi_1626	ABV93368.1	SufD	Intracellular Protein	Iron metabolism	4.95123e-05	2.79908e-05	56.5331	0.00495123	46.472
Dshi_4177	ABV95887.1	Acetamidase/formamidase	Intracellular Protein	Not assigned	4.9507e-05	4.9507e-05	100	0.0049507	45.925
Dshi_2087	ABV93824.1	Valyl-tRNA synthetase	Intracellular Protein	Translation	4.93951e-05	3.25954e-05	65.9891	0.00493951	114.34
Dshi_1078	ABV92820.1	Alcohol dehydrogenase zinc-binding domain	Intracellular Protein	Carbon and energy metabolism	4.93407e-05	1.11983e-05	22.6959	0.00493407	36.119
Dshi_4144	ABV95855.1	Transferase hexapeptide repeat containing	Intracellular Protein	Not assigned	4.91934e-05	2.86358e-05	58.2107	0.00491934	20.131
Dshi_0353	ABV92102.1	Signal recognition particle protein	Intracellular Protein	Secretion system	4.91324e-05	4.74415e-05	96.5585	0.00491324	53.638
Dshi_4160	ABV95870.1	Light-dependent protochlorophyllide reductase	Intracellular Protein	Porphyrin and related pathway	4.90801e-05	2.70582e-05	55.1307	0.00490801	35.101
Dshi_3411	ABV95144.1	Cytochrome c-type biogenesis protein CycK	Integral Inner Membrane Protein	Electron transport	4.90531e-05	1.51759e-05	30.9377	0.00490531	72.22
Dshi_2232	ABV93968.1	Hypothetical protein	Intracellular Protein	Hypothetical protein	4.89085e-05	2.64817e-05	54.1454	0.00489085	15.761
Dshi_4061;Dshi_3785	ABV95788.1;ABV95515.1	Multicopper oxidase	Periplasmic protein	Stress protein	4.87471e-05	2.24403e-05	46.0341	0.00487471	51.238
Dshi_0468	ABV92216.1	Conserved hypothetical protein	Periplasmic protein	Hypothetical protein	4.85095e-05	2.83083e-05	58.3562	0.00485095	24.388
Dshi_0583	ABV92329.1	2-dehydro-3-deoxyphosphooctonate aldolase	Intracellular Protein	Cell wall/membrane/envelope biogenesis/integrity	4.82045e-05	1.90237e-05	39.4647	0.00482045	29.053
Dshi_1000	ABV92742.1	AMP-dependent synthetase and ligase	Intracellular Protein	Replication, recombination and repair	4.81159e-05	1.5316e-05	31.8314	0.00481159	62.461
Dshi_1628	ABV93370.1	UPF0145 protein	Intracellular Protein	Iron metabolism	4.81028e-05	1.87897e-05	39.0615	0.00481028	10.891
Dshi_2146	ABV93882.1	Hypothetical protein	Periplasmic protein	Hypothetical protein	4.80469e-05	1.73467e-05	36.1037	0.00480469	26.664
Dshi_3066	ABV94799.1	Acetyl-CoA acetyltransferase	Intracellular Protein	Lipid metabolism and cell wall/membrane/envelope biogenesis/integrity	4.80083e-05	1.02299e-05	21.3086	0.00480083	40.788
Dshi_3870	ABV95598.1	Peptidase S1 and S6 chymotrypsin/Hap	Periplasmic protein	Protein fate	4.79093e-05	2.39753e-05	50.0431	0.00479093	27.265
Dshi_0201	ABV91950.1	GTP-binding protein Era	Intracellular Protein	Translation	4.79047e-05	1.77391e-05	37.03	0.00479047	34.261
Dshi_1696	ABV93438.1	Alpha-IPM synthetase/homocitrate synthase family	Intracellular Protein	Amino acid metabolism	4.75814e-05	2.21193e-05	46.4872	0.00475814	58.613
Dshi_0480	ABV92228.1	Hypothetical protein	Intracellular Protein	Hypothetical protein	4.71014e-05	7.71043e-06	16.3699	0.00471014	39.684
Dshi_3863	ABV95591.1	Conserved hypothetical protein	Intracellular Protein	Hypothetical protein	4.70637e-05	2.23294e-05	47.4452	0.00470637	42.082
Dshi_1698	ABV93440.1	Cysteinyl-tRNA synthetase	Intracellular Protein	Translation	4.68716e-05	2.72011e-05	58.0332	0.00468716	50.398
Dshi_2674	ABV94407.1	Two component transcriptional regulator	Intracellular Protein	Transcription/transcriptional regulator	4.62369e-05	2.54381e-05	55.0169	0.00462369	24.525
Dshi_2109	ABV93846.1	Hypothetical protein	Intracellular Protein	Hypothetical protein	4.62121e-05	2.96264e-05	64.1097	0.00462121	40.088
Dshi_3512	ABV95245.1	Hydroxyneurosporene dehydrogenase	Intracellular Protein	Porphyrin and related pathway	4.61975e-05	9.72048e-06	21.0411	0.00461975	28.419
Dshi_3937;Dshi_3599	ABV95665.2;ABV95332.2	Putative lipoprotein	Outer Membrane Lipoprotein	Lipid metabolism and cell wall/membrane/envelope biogenesis/integrity	4.59222e-05	1.32363e-05	28.8233	0.00459222	22.323
Dshi_1802	ABV93544.1	Molybdopterin biosynthesis protein	Intracellular Protein	Metabolism of cofactors and vitamins	4.5057e-05	2.85055e-05	63.2654	0.0045057	41.399
Dshi_0334	ABV92083.1	Integral membrane sensor signal transduction	Integral Inner Membrane Protein	Transcription/transcriptional regulator	4.50423e-05	1.04144e-05	23.1214	0.00450423	51.184
Dshi_2274	ABV94010.1	Fructose-1,6-bisphosphatase class II	Intracellular Protein	Carbon and energy metabolism	4.49814e-05	1.66283e-05	36.967	0.00449814	33.886
Dshi_3904	ABV95632.1	SSS sodium solute transporter superfamily	Integral Inner Membrane Protein	Transporter	4.49288e-05	2.73675e-05	60.9131	0.00449288	57.496
Dshi_0002	ABV91751.1	Glutamate synthase	Intracellular Protein	Amino acid metabolism	4.49103e-05	2.95679e-05	65.8378	0.00449103	164.09
Dshi_0658	ABV92404.1	ABC peptide transporter	Intracellular Protein	Transporter	4.47741e-05	1.32035e-05	29.4891	0.00447741	58.027
Dshi_2543	ABV94276.1	Putative binding protein	Periplasmic protein	Not assigned	4.47606e-05	2.87141e-05	64.1504	0.00447606	36.832
Dshi_0341	ABV92090.1	50S ribosomal protein L19	Intracellular Protein	Translation	4.46939e-05	2.23469e-05	50	0.00446939	13.859
Dshi_1509	ABV93251.1	DNA ligase	Intracellular Protein	Replication, recombination and repair	4.4684e-05	2.86052e-05	64.0167	0.0044684	79.935
Dshi_3514	ABV95247.1	Geranylgeranyl pyrophosphate synthetase	Intracellular Protein	Not assigned	4.46159e-05	2.73749e-05	61.357	0.00446159	30.546
Dshi_0116	ABV91865.1	TRAP dicarboxylate transporter- DctP subunit	Periplasmic protein	Transporter	4.43792e-05	7.10853e-06	16.0177	0.00443792	37.663
Dshi_3463	ABV95196.1	Ribonuclease PH	Intracellular Protein	Transcription/transcriptional regulator	4.43246e-05	1.72994e-05	39.0289	0.00443246	25.043
Dshi_2474	ABV94208.1	S-adenosyl-L-methionine-dependent	Intracellular Protein	Translation	4.42856e-05	3.54979e-05	80.1567	0.00442856	35.434
Dshi_0013	ABV91762.1	GCN5-related N-acetyltransferase	Intracellular Protein	Translation	4.4126e-05	1.52953e-05	34.6627	0.0044126	15.541
Dshi_3421	ABV95154.1	Subtilisin DY	Periplasmic protein	Not assigned	4.4086e-05	2.94547e-05	66.8119	0.0044086	52.678
Dshi_1603	ABV93345.1	Putative thioesterase superfamily protein	Intracellular Protein	Not assigned	4.40211e-05	1.6507e-05	37.498	0.00440211	14.981
Dshi_1986	ABV93725.1	Monomeric isocitrate dehydrogenase	Intracellular Protein	Carbon and energy metabolism	4.39528e-05	1.63705e-05	37.2456	0.00439528	76.55
Dshi_3745	ABV95475.1	Replication protein A	Intracellular Protein	Replication, recombination and repair	4.38633e-05	2.47976e-05	56.5338	0.00438633	50.351
Dshi_1811	ABV93553.1	Dihydrolipoyl dehydrogenase	Intracellular Protein	Carbon and Energy metabolism	4.38229e-05	1.21064e-05	27.6257	0.00438229	49.503
Dshi_3501	ABV95234.1	Spheroidene monooxygenase	Intracellular Protein	Porphyrin and related pathway	4.38167e-05	1.5332e-05	34.9912	0.00438167	26.948
Dshi_2744	ABV94477.1	CTP synthase	Intracellular Protein	Not assigned	4.37946e-05	2.92551e-05	66.8005	0.00437946	60.823
Dshi_0902	ABV92647.1	Protein of unknown function DUF214	Integral Inner Membrane Protein	Hypothetical protein	4.37915e-05	1.37172e-05	31.3238	0.00437915	41.999
Dshi_3271	ABV95004.1	Hypothetical protein	Intracellular Protein	Hypothetical protein	4.36021e-05	2.78294e-05	63.8258	0.00436021	36.972
Dshi_2341	ABV94077.1	Putative TRAP C4-dicarboxylate transport system	Integral Inner Membrane Protein	Transporter	4.35205e-05	4.35008e-06	9.99548	0.00435205	82.308
Dshi_1801	ABV93543.1	Molybdenum cofactor biosynthesis protein C	Intracellular Protein	Metabolism of cofactors and vitamins	4.33108e-05	2.55749e-05	59.0496	0.00433108	16.555
Dshi_1759	ABV93501.1	N-acetyl-gamma-glutamyl-phosphate reductase	Intracellular Protein	Carbon and energy metabolism	4.2737e-05	9.02449e-06	21.1164	0.0042737	36.741
Dshi_2637	ABV94370.1	Putative anaerobic magnesium-protoporphyrin IX	Intracellular Protein	Porphyrin and related pathway	4.26409e-05	2.23805e-05	52.4859	0.00426409	62.434
Dshi_2633	ABV94366.1	Aspartyl-tRNA synthetase	Intracellular Protein	Translation	4.2619e-05	2.46835e-05	57.9166	0.0042619	66.396
Dshi_1358	ABV93100.1	Short-chain dehydrogenase/reductase SDR	Intracellular Protein	Not assigned	4.25657e-05	1.21758e-05	28.6048	0.00425657	26.5
Dshi_0657	ABV92403.1	ABC peptide transporter	Integral Inner Membrane Protein	Transporter	4.25407e-05	2.56244e-05	60.2351	0.00425407	43.569
Dshi_2384	ABV94120.1	Hypothetical protein	Integral Inner Membrane Protein	Hypothetical protein	4.23999e-05	1.72324e-05	40.6425	0.00423999	19.796
Dshi_2380	ABV94116.1	ABC transporter	Intracellular Protein	Transporter	4.23489e-05	2.68273e-05	63.3482	0.00423489	27.539
Dshi_1885	ABV93627.1	Putative salicylate hydroxylase	Intracellular Protein	Not assigned	4.23333e-05	1.04738e-05	24.7412	0.00423333	42.374
Dshi_0019	ABV91768.1	GTP-binding protein TypA	Intracellular Protein	Not assigned	4.22647e-05	2.43359e-05	57.5796	0.00422647	66.137
Dshi_1963	ABV93703.1	Putative modular PKS system	Intracellular Protein	Not assigned	4.20558e-05	2.09829e-05	49.8929	0.00420558	266.72
Dshi_3382	ABV95115.1	Protein of unknown function DUF490	Outer Membrane Associated/Outer Membane B-barrel Protein	Hypothetical protein	4.19559e-05	1.21386e-05	28.9318	0.00419559	112.13
Dshi_0788	ABV92533.1	Nicotinate-nucleotide--	Intracellular Protein	Porphyrin and related pathway	4.19362e-05	1.7565e-05	41.885	0.00419362	34.281
Dshi_1729	ABV93471.1	Putative deoxyguanosinetriphosphate	Intracellular Protein	Not assigned	4.17745e-05	2.50581e-05	59.9843	0.00417745	44.151
Dshi_4118	ABV95835.1	Glucose-1-phosphate thymidylyltransferase	Intracellular Protein	Not assigned	4.16955e-05	1.2298e-05	29.4947	0.00416955	31.516
Dshi_2062	ABV93799.1	Phosphoenolpyruvate-protein phosphotransferase	Intracellular Protein	Signal transduction mechanisms	4.15455e-05	3.11157e-05	74.8954	0.00415455	82.093
Dshi_2893	ABV94626.1	Hypothetical protein	Periplasmic protein	Hypothetical protein	4.15303e-05	4.81791e-06	11.601	0.00415303	29.534
Dshi_2961	ABV94694.1	ABC transporter ATP binding protein	Intracellular Protein	Transporter	4.12635e-05	1.11157e-05	26.9384	0.00412635	54.129
Dshi_2737	ABV94470.1	Glutathione reductase	Intracellular Protein	Stress protein	4.12254e-05	1.51378e-05	36.7196	0.00412254	51.655
Dshi_1535	ABV93277.1	Phosphate transport system permease protein	Integral Inner Membrane Protein	Transporter	4.09468e-05	1.76091e-05	43.0049	0.00409468	47.738
Dshi_0594	ABV92340.1	Rod shape-determining protein MreC	Intracellular Protein	Cell cycle control, cell division, chromosome partitioning	4.09141e-05	3.77858e-05	92.3539	0.00409141	32.957
Dshi_0165	ABV91914.1	Cobalamin biosynthesis protein CobD	Integral Inner Membrane Protein	Porphyrin and related pathway	4.07351e-05	3.45643e-05	84.8514	0.00407351	32.031
Dshi_0751	ABV92496.1	Protein of unknown function DUF344	Intracellular Protein	Hypothetical protein	4.05965e-05	1.77176e-05	43.6432	0.00405965	36.192
Dshi_3445	ABV95178.1	Import inner membrane translocase	Intracellular Protein	Transporter	4.04155e-05	6.58885e-06	16.3028	0.00404155	24.489
Dshi_3350	ABV95083.1	Selenide, water dikinase	Intracellular Protein	Amino acid metabolism	4.02873e-05	1.99214e-05	49.4484	0.00402873	74.014
Dshi_1330	ABV93072.1	Biotin--acetyl-CoA-carboxylase ligase	Intracellular Protein	Not assigned	4.02327e-05	2.06529e-05	51.3337	0.00402327	26.241
Dshi_2642	ABV94375.1	Hypothetical protein	Integral Inner Membrane Protein	Hypothetical protein	4.01791e-05	2.62164e-05	65.2488	0.00401791	29.751
Dshi_1676	ABV93418.1	HAD-like hydrolase	Intracellular Protein	Not assigned	4.01297e-05	2.99127e-05	74.5402	0.00401297	23.193
Dshi_2221	ABV93957.1	Putative amino acid ABC transporter	Intracellular Protein	Transporter	4.00309e-05	1.51487e-05	37.8424	0.00400309	28.2
Dshi_1107	ABV92849.1	Pol-Pal system-associated acyl-CoA thioesterase	Intracellular Protein	Not assigned	3.98661e-05	2.13473e-05	53.5473	0.00398661	15.201
Dshi_0191	ABV91940.1	Protein of unknown function DUF88	Intracellular Protein	Hypothetical protein	3.97786e-05	2.52231e-05	63.4085	0.00397786	21.967
Dshi_2816	ABV94549.1	Conserved hypothetical protein	Integral Inner Membrane Protein	Hypothetical protein	3.97265e-05	4.43045e-06	11.1524	0.00397265	61.339
Dshi_0114	ABV91863.1	Pyridine nucleotide-disulphide oxidoreductase	Intracellular Protein	Amino acid metabolism	3.92581e-05	2.38596e-05	60.7763	0.00392581	41.987
Dshi_2738	ABV94471.1	Ribose-5-phosphate isomerase A	Intracellular Protein	Carbon and energy metabolism	3.91795e-05	2.35253e-05	60.0448	0.00391795	28.08
Dshi_2842	ABV94575.1	Putative lipoprotein	Periplasmic protein	Not assigned	3.91628e-05	2.24341e-05	57.2842	0.00391628	34.595
Dshi_2981	ABV94714.1	Putative molydopterin binding oxidoreductase	Periplasmic protein	Not assigned	3.90854e-05	2.19278e-05	56.1023	0.00390854	45.525
Dshi_0666	ABV92412.1	Nitrogen fixation protein fixH	Periplasmic protein	Not assigned	3.88807e-05	5.41565e-06	13.9289	0.00388807	17.398
Dshi_0327	ABV92076.1	MOSC domain protein	Intracellular Protein	Not assigned	3.87589e-05	1.94481e-05	50.1772	0.00387589	27.107
Dshi_2340	ABV94076.1	Ribonuclease	Intracellular Protein	Transcription/transcriptional regulator	3.86608e-05	1.63165e-05	42.2043	0.00386608	112.07
Dshi_1552	ABV93294.1	Hypothetical protein	Intracellular Protein	Hypothetical protein	3.85882e-05	2.0803e-05	53.9103	0.00385882	42.759
Dshi_2603	ABV94336.1	Oligoendopeptidase	Intracellular Protein	Protein fate	3.85113e-05	1.19958e-05	31.1488	0.00385113	68.597
Dshi_2946	ABV94679.1	Histidinol-phosphate aminotransferase	Intracellular Protein	Amino acid metabolism	3.83932e-05	3.01106e-05	78.4268	0.00383932	38.024
Dshi_3458	ABV95191.1	Chromosome partitioning protein parB	Intracellular Protein	Cell cycle control, cell division, chromosome partitioning	3.83837e-05	2.5728e-05	67.0284	0.00383837	32.938
Dshi_1919	ABV93661.1	Hypothetical protein	Intracellular Protein	Hypothetical protein	3.83302e-05	2.76696e-05	72.1876	0.00383302	63.849
Dshi_2244	ABV93980.1	Conserved hypothetical protein	Intracellular Protein	Hypothetical protein	3.81419e-05	2.01076e-05	52.7179	0.00381419	16.616
Dshi_1155	ABV92897.1	Uroporphyrin-III C-methyltransferase	Intracellular Protein	Porphyrin and related pathway	3.81236e-05	9.96674e-06	26.1433	0.00381236	48.879
Dshi_1145	ABV92887.1	Conserved hypothetical protein	Periplasmic protein	Hypothetical protein	3.81196e-05	3.17516e-05	83.2948	0.00381196	25.737
Dshi_3095	ABV94828.1	Protein of unknown function DUF205	Integral Inner Membrane Protein	Hypothetical protein	3.80684e-05	1.5917e-05	41.8116	0.00380684	21.178
Dshi_1648	ABV93390.1	Maltose/maltodextrin import ATP-binding protein	Intracellular Protein	Transporter	3.8053e-05	1.18954e-05	31.26	0.0038053	39.95
Dshi_1541	ABV93283.1	Putative amidohydrolase 3	Periplasmic protein	Not assigned	3.79583e-05	1.80348e-05	47.5121	0.00379583	69.471
Dshi_2442	ABV94176.1	NADP-dependent fatty aldehyde dehydrogenase	Intracellular Protein	Not assigned	3.79416e-05	1.48084e-05	39.0295	0.00379416	52.014
Dshi_1007	ABV92749.1	3-oxoadipate enol-lactonase	Intracellular Protein	Not assigned	3.78157e-05	9.13416e-06	24.1544	0.00378157	28.972
Dshi_1347	ABV93089.1	Conserved hypothetical protein	Integral Inner Membrane Protein	Hypothetical protein	3.75701e-05	1.94675e-05	51.8165	0.00375701	21.014
Dshi_1494	ABV93236.1	Ribosome recycling factor	Intracellular Protein	Translation	3.72389e-05	2.15234e-05	57.7981	0.00372389	21.151
Dshi_0744	ABV92489.1	Prolyl-tRNA synthetase	Intracellular Protein	Translation	3.70248e-05	1.20889e-05	32.6508	0.00370248	49.963
Dshi_0074	ABV91823.1	Acetyl-CoA acetyltransferase	Intracellular Protein	Lipid metabolism and cell wall/membrane/envelope biogenesis/integrity	3.66881e-05	2.77344e-05	75.5952	0.00366881	40.139
Dshi_3539	ABV95272.1	PUCC protein	Integral Inner Membrane Protein	Electron transport	3.66038e-05	2.05563e-05	56.1591	0.00366038	50.512
Dshi_0723	ABV92468.1	Carbamoyl-phosphate synthase L chain	Intracellular Protein	Lipid metabolism and cell wall/membrane/envelope biogenesis/integrity	3.64584e-05	2.97084e-05	81.4857	0.00364584	74.073
Dshi_1293	ABV93035.1	Glucosamine--fructose-6-phosphate	Intracellular Protein	Not assigned	3.63989e-05	2.41288e-05	66.2898	0.00363989	64.732
Dshi_3333	ABV95066.1	Protein of unknown function DUF328	Intracellular Protein	Hypothetical protein	3.63595e-05	1.84057e-05	50.6214	0.00363595	29.271
Dshi_2999	ABV94732.1	Long-chain-fatty-acid--CoA ligase	Intracellular Protein	Lipid metabolism and cell wall/membrane/envelope biogenesis/integrity	3.62752e-05	3.17676e-05	87.5739	0.00362752	53.987
Dshi_3219	ABV94952.1	CRISPR-associated protein	Intracellular Protein	Defense mechanisms	3.62728e-05	2.12824e-05	58.6731	0.00362728	28.448
Dshi_3551	ABV95284.1	Proline iminopeptidase	Intracellular Protein	Amino acid metabolism	3.62417e-05	1.15725e-05	31.9315	0.00362417	36.805
Dshi_1390	ABV93132.1	NADH:ubiquinone oxidoreductase 17.2 kD subunit	Intracellular Protein	Electron transport	3.60197e-05	1.94808e-05	54.0837	0.00360197	16.608
Dshi_1480	ABV93222.1	TRAP dicarboxylate transporter- DctP subunit	Periplasmic protein	Transporter	3.58553e-05	1.09256e-05	30.4713	0.00358553	37.395
Dshi_3284	ABV95017.1	Putative molybdopterin biosynthesis protein	Intracellular Protein	Metabolism of cofactors and vitamins	3.57433e-05	2.74492e-05	76.7953	0.00357433	61.852
Dshi_2357	ABV94093.1	Acyl-CoA dehydrogenase	Intracellular Protein	Lipid metabolism and cell wall/membrane/envelope biogenesis/integrity	3.57329e-05	1.9153e-05	53.6004	0.00357329	43.837
Dshi_3744	ABV95474.1	Replication protein B	Intracellular Protein	Replication, recombination and repair	3.56359e-05	2.46276e-05	69.109	0.00356359	37.423
Dshi_1951	ABV93692.1	Hypothetical protein	Integral Inner Membrane Protein	Hypothetical protein	3.55541e-05	6.72217e-06	18.9069	0.00355541	117.91
Dshi_1840	ABV93582.1	Hypothetical protein	Intracellular Protein	Stress protein	3.55335e-05	3.55335e-05	100	0.00355335	42.912
Dshi_1235	ABV92977.1	Xylulokinase	Intracellular Protein	Carbon and energy metabolism	3.4999e-05	2.70238e-05	77.2131	0.0034999	48.87
Dshi_4129	ABV95842.1	Polysaccharide biosynthesis protein	Integral Inner Membrane Protein	Not assigned	3.49972e-05	9.68606e-06	27.6767	0.00349972	51.281
Dshi_3861	ABV95589.2	UDP-glucose 6-dehydrogenase	Intracellular Protein	Not assigned	3.4987e-05	2.92988e-05	83.7421	0.0034987	42.243
Dshi_1720	ABV93462.1	3-oxoacyl-[acyl-carrier-protein] synthase 3	Intracellular Protein	Lipid metabolism and cell wall/membrane/envelope biogenesis/integrity	3.49742e-05	1.19193e-05	34.0803	0.00349742	34.038
Dshi_1134	ABV92876.1	3-oxoacid CoA-transferase, B subunit	Intracellular Protein	Lipid metabolism and cell wall/membrane/envelope biogenesis/integrity	3.49582e-05	2.58966e-05	74.0789	0.00349582	22.008
Dshi_3467	ABV95200.1	NADP-dependent malic enzyme	Intracellular Protein	Carbon and energy metabolism	3.4859e-05	2.16422e-05	62.085	0.0034859	80.504
Dshi_1393	ABV93135.1	Conserved hypothetical protein	Outer Membrane Associated/Outer Membane B-barrel Protein	Hypothetical protein	3.47702e-05	2.01726e-05	58.0169	0.00347702	21.755
Dshi_3018	ABV94751.1	Protein of unknown function DUF1523	Integral Inner Membrane Protein	Hypothetical protein	3.47103e-05	1.3433e-05	38.7004	0.00347103	25.728
Dshi_3519	ABV95252.1	Bacteriachlorophyllide reductase iron protein	Intracellular Protein	Porphyrin and related pathway	3.46111e-05	2.69818e-05	77.9572	0.00346111	53.578
Dshi_0175	ABV91924.1	Precorrin-3B C17-methyltransferase	Intracellular Protein	Porphyrin and related pathway	3.45701e-05	2.08367e-05	60.2739	0.00345701	61.573
Dshi_3340	ABV95073.1	Conserved hypothetical integral membrane	Integral Inner Membrane Protein	Not assigned	3.4548e-05	1.72794e-05	50.0157	0.0034548	22.164
Dshi_3021	ABV94754.1	Gamma-glutamyl-gamma-aminobutyraldehyde	Intracellular Protein	Carbon and energy metabolism	3.44255e-05	2.24055e-05	65.084	0.00344255	50.474
Dshi_3983;Dshi_3648	ABV95711.1;ABV95381.1	P-type DNA transfer ATPase VirB11	Intracellular Protein	Secretion system	3.43368e-05	6.39343e-06	18.6198	0.00343368	35.761
Dshi_2413	ABV94147.1	DNA repair protein	Intracellular Protein	Replication, recombination and repair	3.42449e-05	2.60462e-05	76.0586	0.00342449	57.849
Dshi_2892	ABV94625.1	Putative small heat shock (HSP20) protein	Intracellular Protein	Protein fate	3.42061e-05	2.00345e-05	58.57	0.00342061	16.847
Dshi_1818	ABV93560.1	Hypothetical protein	Intracellular Protein	Hypothetical protein	3.4177e-05	1.39077e-05	40.6931	0.0034177	9.9583
Dshi_1021	ABV92763.1	TRNA (guanine-N(7)-)-methyltransferase	Intracellular Protein	Translation	3.41403e-05	1.5362e-05	44.9966	0.00341403	27.557
Dshi_2829	ABV94562.1	Glutathione synthetase	Intracellular Protein	Stress protein	3.40523e-05	1.35512e-05	39.7952	0.00340523	34.632
Dshi_3112	ABV94845.1	Nonspecific acid phosphatase	Periplasmic protein	Not assigned	3.39244e-05	2.10983e-05	62.1921	0.00339244	34.764
Dshi_2183	ABV93919.1	Malonyl CoA-acyl carrier protein transacylase	Intracellular Protein	Not assigned	3.36335e-05	3.53205e-06	10.5016	0.00336335	32.805
Dshi_0859	ABV92604.1	ABC transporter related	Intracellular Protein	Transporter	3.33686e-05	2.16212e-05	64.795	0.00333686	26.084
Dshi_1565	ABV93307.1	Acylase precursor	Periplasmic protein	Not assigned	3.33486e-05	4.5278e-06	13.5772	0.00333486	90.533
Dshi_2233	ABV93969.1	Poly-beta-hydroxybutyrate polymerase	Intracellular Protein	Lipid metabolism and cell wall/membrane/envelope biogenesis/integrity	3.33142e-05	1.91598e-05	57.5125	0.00333142	67.637
Dshi_1137	ABV92879.1	DNA topoisomerase I	Intracellular Protein	Replication, recombination and repair	3.32112e-05	1.59734e-05	48.0963	0.00332112	99.403
Dshi_0620	ABV92366.1	3-oxoacyl-[acyl-carrier-protein] reductase	Intracellular Protein	Not assigned	3.32105e-05	9.91035e-06	29.841	0.00332105	26.131
Dshi_3502	ABV95235.1	Magnesium-chelatase 38 kDa subunit	Intracellular Protein	Porphyrin and related pathway	3.3183e-05	1.45535e-05	43.8583	0.0033183	36.012
Dshi_3370	ABV95103.1	Enoyl-CoA hydratase/isomerase	Intracellular Protein	Lipid metabolism and cell wall/membrane/envelope biogenesis/integrity	3.3153e-05	1.90915e-05	57.5859	0.0033153	28.39
Dshi_2850	ABV94583.1	Putative ATPase	Intracellular Protein	Replication, recombination and repair	3.30592e-05	1.06737e-05	32.2865	0.00330592	55.669
Dshi_1771	ABV93513.1	Conserved hypothetical protein	Intracellular Protein	Hypothetical protein	3.30073e-05	2.02584e-05	61.3755	0.00330073	41.598
Dshi_2939	ABV94672.1	ATP-dependent Clp protease ATP-binding subunit	Intracellular Protein	Protein fate	3.28435e-05	2.1079e-05	64.18	0.00328435	84.352
Dshi_2609	ABV94342.1	RNA polymerase	Intracellular Protein	Transcription/transcriptional regulator	3.25319e-05	1.63418e-05	50.2333	0.00325319	34.089
Dshi_1726	ABV93468.1	Beta-hexosamidase	Intracellular Protein	Carbon and energy metabolism	3.2512e-05	1.11365e-05	34.2535	0.0032512	34.76
Dshi_2005	ABV93744.1	Putative cytochrome c peroxidase	Periplasmic protein	Stress protein	3.23793e-05	2.67619e-05	82.6514	0.00323793	47.615
Dshi_1805	ABV93547.1	Glutamyl-tRNA synthase	Intracellular Protein	Translation	3.21807e-05	2.42028e-05	75.209	0.00321807	50.892
Dshi_1227	ABV92969.1	Malate synthase G	Intracellular Protein	Carbon and energy metabolism	3.20118e-05	2.21769e-05	69.2774	0.00320118	77.133
Dshi_2483	ABV94217.1	DNA helicase II	Intracellular Protein	Replication, recombination and repair	3.19275e-05	1.70245e-05	53.3224	0.00319275	88.738
Dshi_2208	ABV93944.1	Putative D-alanyl-D-alanine	Outer Membrane Associated/Outer Membane B-barrel Protein	Not assigned	3.19044e-05	6.95841e-06	21.8102	0.00319044	52.068
Dshi_0174	ABV91923.1	Precorrin-2 C20-methyltransferase	Intracellular Protein	Porphyrin and related pathway	3.16682e-05	1.63791e-05	51.7209	0.00316682	24.325
Dshi_0502	ABV92250.1	Cytoplasmic chaperone TorD family protein	Intracellular Protein	Protein fate	3.16273e-05	3.16273e-05	100	0.00316273	23.26
Dshi_1283	ABV93025.1	Formate--tetrahydrofolate ligase	Intracellular Protein	Carbon and energy metabolism	3.15027e-05	1.08103e-05	34.3153	0.00315027	59.105
Dshi_1952	ABV93693.1	Hypothetical protein	Intracellular Protein	Hypothetical protein	3.14361e-05	1.11318e-05	35.4109	0.00314361	26.839
Dshi_0288	ABV92037.1	Ribosomal protein S3 RpsC	Intracellular Protein	Translation	3.13778e-05	2.4445e-05	77.9055	0.00313778	27.184
Dshi_0978	ABV92720.1	Conserved hypothetical protein	Intracellular Protein	Hypothetical protein	3.11043e-05	1.94556e-05	62.5497	0.00311043	17.409
Dshi_3097	ABV94830.1	Glutamate-cysteine ligase	Intracellular Protein	Amino acid metabolism	3.11041e-05	1.59625e-05	51.3197	0.00311041	50.244
Dshi_1105	ABV92847.1	Holliday junction DNA helicase RuvB	Intracellular Protein	Replication, recombination and repair	3.10475e-05	6.29121e-06	20.2632	0.00310475	38.67
Dshi_3583	ABV95316.1	SSU ribosomal protein S30P / sigma 54 modulation	Intracellular Protein	Translation	3.08171e-05	1.54149e-05	50.0207	0.00308171	21.3
Dshi_1181	ABV92923.1	Peptidase M20	Intracellular Protein	Protein fate	3.0738e-05	2.5734e-05	83.7207	0.0030738	49.346
Dshi_1410	ABV93152.1	Protein of unknown function DUF442	Intracellular Protein	Hypothetical protein	3.06639e-05	1.82517e-05	59.5217	0.00306639	18.036
Dshi_1311	ABV93053.1	NADH dehydrogenase I, D subunit	Intracellular Protein	Electron transport	3.05994e-05	1.05683e-05	34.5376	0.00305994	45.874
Dshi_2485	ABV94219.1	Pyruvate carboxylase	Intracellular Protein	Carbon and energy metabolism	3.05349e-05	1.83994e-05	60.2569	0.00305349	125.58
Dshi_3389	ABV95122.1	ATPase involved in chromosome partitioning	Intracellular Protein	Not assigned	3.05319e-05	1.55238e-05	50.8445	0.00305319	30.589
Dshi_3075	ABV94808.1	Electron transfer flavoprotein-ubiquinone	Intracellular Protein	Electron transport	3.05262e-05	7.04329e-06	23.0729	0.00305262	59.839
Dshi_1028	ABV92770.1	Conserved hypothetical protein	Integral Inner Membrane Protein	Hypothetical protein	3.05185e-05	1.60862e-05	52.7097	0.00305185	13.687
Dshi_3144	ABV94877.1	Sugar ABC transporter, periplasmic sugar-binding	Periplasmic protein	Transporter	3.04987e-05	5.94821e-06	19.5031	0.00304987	51.316
Dshi_0089	ABV91838.1	Phosphoglycerate mutase	Intracellular Protein	Carbon and energy metabolism	3.02308e-05	2.33494e-05	77.2372	0.00302308	53.046
Dshi_2401	ABV94137.1	Pyruvate, phosphate dikinase	Intracellular Protein	Carbon and energy metabolism	3.01514e-05	2.10111e-05	69.6854	0.00301514	93.115
Dshi_3917	ABV95645.1	Conserved hypothetical protein	Intracellular Protein	Hypothetical protein	3.01249e-05	2.63253e-05	87.3871	0.00301249	17.424
Dshi_3464	ABV95197.1	Heat-inducible transcription repressor HrcA	Intracellular Protein	Transcription/transcriptional regulator	3.00316e-05	3.28492e-06	10.9382	0.00300316	38.107
Dshi_0079	ABV91828.1	Lipid A biosynthesis acyltransferase	Intracellular Protein	Lipid metabolism and cell wall/membrane/envelope biogenesis/integrity	2.99037e-05	1.41743e-05	47.3998	0.00299037	32.455
Dshi_1927	ABV93669.1	Transaldolase	Intracellular Protein	Carbon and energy metabolism	2.99035e-05	1.44602e-05	48.3562	0.00299035	23.215
Dshi_2656	ABV94389.1	Putative bifunctional SAT/APS kinase: sulfate	Intracellular Protein	Energy and sulfur metabolism	2.98388e-05	1.11584e-05	37.3955	0.00298388	77.079
Dshi_1166	ABV92908.1	Small GTP-binding protein	Intracellular Protein	Not assigned	2.97935e-05	2.09943e-05	70.466	0.00297935	53.709
Dshi_4104	ABV95821.1	Replication protein A	Intracellular Protein	Cell motility	2.97913e-05	2.26541e-05	76.0426	0.00297913	43.863
Dshi_2174	ABV93910.1	Putative phage major capsid protein	Intracellular Protein	Not assigned	2.97542e-05	1.96481e-05	66.0349	0.00297542	43.163
Dshi_0659	ABV92405.1	Oxygen-independent coproporphyrinogen III	Intracellular Protein	Porphyrin and related pathway	2.95754e-05	1.44179e-05	48.7496	0.00295754	50.192
Dshi_3295	ABV95028.1	Geranyltranstransferase	Intracellular Protein	Not assigned	2.94448e-05	1.804e-05	61.2671	0.00294448	30.293
Dshi_0559	ABV92305.1	Protein of unknown function DUF1636	Intracellular Protein	Hypothetical protein	2.9376e-05	1.50712e-05	51.3045	0.0029376	14.567
Dshi_0365	ABV92114.1	Anti-ECFsigma factor	Intracellular Protein	Transcription/transcriptional regulator	2.9359e-05	8.90051e-06	30.3161	0.0029359	23.589
Dshi_1023	ABV92765.1	Cytidylate kinase	Intracellular Protein	Not assigned	2.92536e-05	1.57748e-05	53.9243	0.00292536	22.337
Dshi_0166	ABV91915.1	Threonine-phosphate decarboxylase	Intracellular Protein	Porphyrin and related pathway	2.91422e-05	1.84644e-05	63.3596	0.00291422	33.731
Dshi_0739	ABV92484.1	Ppx/GppA phosphatase	Intracellular Protein	Nucleotide/ nucleotide sugar metabolism	2.87409e-05	1.73352e-05	60.3156	0.00287409	55.819
Dshi_1177	ABV92919.1	Protein of unknown function DUF455	Intracellular Protein	Hypothetical protein	2.87136e-05	1.38756e-05	48.3242	0.00287136	31.336
Dshi_3582	ABV95315.1	PTS IIA-like nitrogen-regulatory protein PtsN	Intracellular Protein	Not assigned	2.87103e-05	2.46502e-05	85.8584	0.00287103	16.579
Dshi_1286	ABV93028.1	Conserved hypothetical protein	Integral Inner Membrane Protein	Hypothetical protein	2.86777e-05	8.20293e-06	28.6038	0.00286777	47.893
Dshi_4191	ABV95901.1	TRAP transporter - DctP subunit (precursor)	Periplasmic protein	Transporter	2.86394e-05	2.17046e-05	75.7857	0.00286394	35.657
Dshi_2083	ABV93820.1	Hypothetical protein	Intracellular Protein	Hypothetical protein	2.86124e-05	1.60158e-05	55.975	0.00286124	16.142
Dshi_1288	ABV93030.1	Amidohydrolase	Intracellular Protein	Protein fate	2.86027e-05	2.03444e-05	71.1273	0.00286027	41.448
Dshi_1964	ABV93704.1	Hypothetical protein	Intracellular Protein	Hypothetical protein	2.85833e-05	1.81001e-05	63.3241	0.00285833	64.276
Dshi_1697	ABV93439.1	Hypothetical protein	Intracellular Protein	Hypothetical protein	2.85652e-05	1.07946e-05	37.7894	0.00285652	16.279
Dshi_1593	ABV93335.1	Homoserine O-succinyltransferase	Intracellular Protein	Amino acid metabolism	2.85104e-05	1.56294e-05	54.82	0.00285104	34.71
Dshi_3345	ABV95078.1	Nicotinate phosphoribosyltransferase	Intracellular Protein	Not assigned	2.84598e-05	1.88782e-05	66.333	0.00284598	49.441
Dshi_1332	ABV93074.1	Beta-lactamase domain protein	Intracellular Protein	Not assigned	2.83773e-05	1.60538e-05	56.5728	0.00283773	60.027
Dshi_3384	ABV95117.1	Transmembrane exosortase	Integral Inner Membrane Protein	Transporter	2.83389e-05	1.04221e-05	36.7764	0.00283389	59.289
Dshi_0034	ABV91783.1	ATP-dependent protease La (LON) domain protein	Intracellular Protein	Protein fate	2.83315e-05	1.79986e-05	63.5288	0.00283315	24.33
Dshi_0595	ABV92341.1	Rod shape-determining protein mreB	Intracellular Protein	Cell cycle control, cell division, chromosome partitioning	2.80572e-05	1.11274e-05	39.6598	0.00280572	36.663
Dshi_2976	ABV94709.1	Coenzyme A biosynthesis bifunctional protein	Intracellular Protein	Not assigned	2.80439e-05	1.97278e-05	70.3462	0.00280439	40.856
Dshi_1877	ABV93619.1	Conserved hypothetical protein	Integral Inner Membrane Protein	Hypothetical protein	2.78717e-05	1.83901e-05	65.9814	0.00278717	44.996
Dshi_0650	ABV92396.1	DNA polymerase III	Intracellular Protein	Replication, recombination and repair	2.76185e-05	1.5296e-05	55.3832	0.00276185	63.074
Dshi_4150	ABV95861.1	Hypothetical protein	Intracellular Protein	Hypothetical protein	2.75675e-05	1.38022e-05	50.0671	0.00275675	29.809
Dshi_2072	ABV93809.1	Putative Gluconate 2-dehydrogenase flavoprotein	Intracellular Protein	Not assigned	2.75484e-05	1.00045e-05	36.3159	0.00275484	56.997
Dshi_0218	ABV91967.1	Putative ATP--cobalamin adenosyltransferase	Intracellular Protein	Porphyrin and related pathway	2.75233e-05	1.59979e-05	58.1249	0.00275233	20.556
Dshi_0916	ABV92661.1	Efflux transporter	Periplasmic protein	Transporter	2.73867e-05	5.00551e-06	18.2772	0.00273867	41.192
Dshi_2396	ABV94132.1	Ketol-acid reductoisomerase	Intracellular Protein	Amino acid metabolism	2.73785e-05	2.34692e-05	85.7212	0.00273785	37.16
Dshi_4121	ABV95838.1	Glycosyl transferase family 2	Intracellular Protein	Not assigned	2.72608e-05	9.01531e-06	33.0706	0.00272608	91.481
Dshi_0344	ABV92093.1	16S rRNA processing protein RimM	Intracellular Protein	Translation	2.71486e-05	1.55691e-05	57.3475	0.00271486	17.528
Dshi_0858	ABV92603.1	ABC transporter related	Intracellular Protein	Transporter	2.69633e-05	1.54834e-05	57.424	0.00269633	24.342
Dshi_1753	ABV93495.1	Enoyl-CoA hydratase	Intracellular Protein	Lipid metabolism and cell wall/membrane/envelope biogenesis/integrity	2.67986e-05	1.35985e-05	50.7434	0.00267986	27.597
Dshi_4052;Dshi_3776	ABV95779.1;ABV95506.1	Cytochrome c biogenesis protein	Periplasmic protein	Electron transport	2.67645e-05	9.58772e-06	35.8226	0.00267645	20.321
Dshi_4146	ABV95857.1	Mannose-1-phosphate	Intracellular Protein	Cell wall/membrane/envelope biogenesis/integrity	2.67146e-05	9.84872e-06	36.8665	0.00267146	51.044
Dshi_2451	ABV94185.1	UDP-N-acetylmuramoylalanine--D-glutamate ligase	Intracellular Protein	Not assigned	2.6679e-05	1.92954e-05	72.3243	0.0026679	48.548
Dshi_0977	ABV92719.1	UDP-N-acetylglucosamine	Intracellular Protein	Not assigned	2.66535e-05	8.47384e-06	31.7926	0.00266535	44.294
Dshi_1968	ABV93708.1	Pyruvate dehydrogenase E1 component	Intracellular Protein	Carbon and energy metabolism	2.65077e-05	2.07585e-05	78.3114	0.00265077	99.467
Dshi_1136	ABV92878.1	3-oxoacid CoA-transferase, A subunit	Intracellular Protein	Lipid metabolism and cell wall/membrane/envelope biogenesis/integrity	2.62417e-05	1.3589e-05	51.7838	0.00262417	25.1
Dshi_1194	ABV92936.1	TRAP transporter	Integral Inner Membrane Protein	Transporter	2.62297e-05	5.50494e-06	20.9875	0.00262297	78.186
Dshi_0448	ABV92196.1	Integral membrane sensor signal transduction	Integral Inner Membrane Protein	Transcription/transcriptional regulator	2.60434e-05	1.02753e-05	39.4547	0.00260434	58.132
Dshi_3585	ABV95318.1	ATPase	Intracellular Protein	Transporter	2.60392e-05	1.81084e-05	69.5429	0.00260392	28.118
Dshi_1361	ABV93103.1	D-lactate dehydrogenase	Intracellular Protein	Carbon and energy metabolism	2.60322e-05	1.69883e-05	65.2586	0.00260322	49.382
Dshi_1641	ABV93383.1	Conserved hypothetical protein	Intracellular Protein	Hypothetical protein	2.59573e-05	3.04458e-06	11.7292	0.00259573	10.733
Dshi_2774	ABV94507.1	Putative inositol-1-monophosphatase	Intracellular Protein	Not assigned	2.59078e-05	1.61074e-05	62.1723	0.00259078	28.576
Dshi_3033	ABV94766.1	Ribosomal RNA small subunit methyltransferase B	Intracellular Protein	Translation	2.57762e-05	1.27865e-05	49.6056	0.00257762	45.934
Dshi_0907	ABV92652.1	ABC transporter related	Intracellular Protein	Transporter	2.57374e-05	4.0897e-06	15.8901	0.00257374	25.488
Dshi_0993	ABV92735.1	TRAP transporter solute receptor	Periplasmic protein	Transporter	2.57343e-05	1.56813e-05	60.9356	0.00257343	34.652
Dshi_3113	ABV94846.1	Putative MoxR-like ATPase	Intracellular Protein	Not assigned	2.56903e-05	1.44396e-05	56.2066	0.00256903	34.867
Dshi_1917	ABV93659.1	Putative modification methylase	Intracellular Protein	Not assigned	2.56666e-05	1.96515e-05	76.5647	0.00256666	54.649
Dshi_4136	ABV95847.1	Polysaccharide pyruvyl transferase	Intracellular Protein	Not assigned	2.53213e-05	9.74156e-06	38.4718	0.00253213	42.607
Dshi_2389	ABV94125.1	Putative transcriptional regulator	Intracellular Protein	Transcription/transcriptional regulator	2.52707e-05	1.27851e-05	50.5927	0.00252707	23.59
Dshi_0235	ABV91984.1	Phenylalanyl-tRNA synthetase, alpha subunit	Intracellular Protein	Translation	2.52508e-05	1.1267e-05	44.6203	0.00252508	39.678
Dshi_0200	ABV91949.1	Ribonuclease III	Intracellular Protein	Transcription/transcriptional regulator	2.5212e-05	1.8968e-05	75.234	0.0025212	24.75
Dshi_0220	ABV91969.1	Putative oxidoreductase NAD-/NADP-dependent	Intracellular Protein	Not assigned	2.5118e-05	2.5118e-05	100	0.0025118	30.859
Dshi_2403	ABV94139.1	Hypothetical protein	Intracellular Protein	Hypothetical protein	2.50961e-05	1.92239e-05	76.6012	0.00250961	17.155
Dshi_1574	ABV93316.1	Nitrogen assimilation regulator receiver	Intracellular Protein	Transcription/transcriptional regulator	2.50591e-05	1.17038e-05	46.7045	0.00250591	49.642
Dshi_1029	ABV92771.1	Phosphoribosylanthranilate isomerase	Intracellular Protein	Amino acid metabolism	2.49428e-05	1.25277e-05	50.2258	0.00249428	23.519
Dshi_1504	ABV93246.1	Lipid-A-disaccharide synthase	Intracellular Protein	Lipid metabolism and cell wall/membrane/envelope biogenesis/integrity	2.49393e-05	1.17522e-06	4.71234	0.00249393	40.154
Dshi_3080	ABV94813.1	Efflux transporter	Periplasmic protein	Transporter	2.4907e-05	1.2353e-05	49.5967	0.0024907	51.382
Dshi_2917	ABV94650.1	Hypothetical protein	Intracellular Protein	Hypothetical protein	2.48242e-05	1.85718e-05	74.8131	0.00248242	40.614
Dshi_0307	ABV92056.1	30S ribosomal protein S13	Intracellular Protein	Translation	2.42753e-05	1.24479e-05	51.2782	0.00242753	16.57
Dshi_1172	ABV92914.1	Peptide chain release factor 2	Intracellular Protein	Translation	2.40226e-05	1.06883e-05	44.4928	0.00240226	41.439
Dshi_3301	ABV95034.1	Branched-chain amino acid aminotransferase	Intracellular Protein	Amino acid metabolism	2.36476e-05	6.65951e-06	28.1614	0.00236476	32.123
Dshi_2582	ABV94315.1	LAO/AO transport system kinase	Intracellular Protein	Transporter	2.333e-05	1.16802e-05	50.0653	0.002333	37.792
Dshi_0145	ABV91894.1	Amino-acid aminotransferase	Intracellular Protein	Amino acid metabolism	2.33175e-05	1.02745e-05	44.0635	0.00233175	42.153
Dshi_3242	ABV94975.1	Protein of unknown function DUF404	Intracellular Protein	Hypothetical protein	2.33148e-05	1.488e-05	63.8224	0.00233148	52.701
Dshi_1794	ABV93536.1	Aminotransferase	Intracellular Protein	Not assigned	2.3272e-05	1.59984e-05	68.7455	0.0023272	41.76
Dshi_1019	ABV92761.1	RNA modification enzyme	Intracellular Protein	Translation	2.32321e-05	1.57503e-05	67.7951	0.00232321	47.768
Dshi_1328	ABV93070.1	Proton-translocating NADH-quinone	Integral Inner Membrane Protein	Electron transport	2.31968e-05	2.31968e-05	100	0.00231968	56.354
Dshi_0305	ABV92054.1	Preprotein translocase, SecY subunit	Integral Inner Membrane Protein	Secretion system	2.31857e-05	9.14075e-06	39.4241	0.00231857	49.218
Dshi_0571	ABV92317.1	Hemin import ATP-binding protein hmuV	Intracellular Protein	Iron metabolism	2.31715e-05	1.47963e-05	63.8553	0.00231715	27.6
Dshi_2686	ABV94419.1	Universal stress protein	Intracellular Protein	Stress protein	2.31539e-05	2.31539e-05	100	0.00231539	14.639
Dshi_1384	ABV93126.1	Permease protein of ABC transporter	Periplasmic protein	Transporter	2.30892e-05	1.16299e-05	50.3696	0.00230892	35.911
Dshi_1341	ABV93083.1	ABC transporter related	Intracellular Protein	Transporter	2.30447e-05	4.32266e-06	18.7578	0.00230447	39.676
Dshi_1520	ABV93262.1	High-affinity branched-chain amino acid	Intracellular Protein	Transporter	2.30173e-05	1.0597e-05	46.0395	0.00230173	29.627
Dshi_0320	ABV92069.1	Glutamate/glutamine/aspartate/asparagine ABC	Integral Inner Membrane Protein	Transporter	2.29952e-05	4.46505e-06	19.4173	0.00229952	47.758
Dshi_1444	ABV93186.1	TRAP transporter	Integral Inner Membrane Protein	Transporter	2.29496e-05	1.67564e-05	73.0141	0.00229496	94.554
Dshi_2371	ABV94107.1	Dihydroorotase	Intracellular Protein	Not assigned	2.29357e-05	2.15137e-05	93.7998	0.00229357	37.486
Dshi_0476	ABV92224.1	Quinoprotein glucose dehydrogenase	Periplasmic protein	Not assigned	2.29287e-05	1.76488e-05	76.9725	0.00229287	65.605
Dshi_0986	ABV92728.1	Helix-turn-helix domain protein	Intracellular Protein	Transcription/transcriptional regulator	2.28752e-05	5.66981e-06	24.7858	0.00228752	13.612
Dshi_0015	ABV91764.1	Ribonuclease R	Intracellular Protein	Transcription/transcriptional regulator	2.28186e-05	1.53205e-05	67.1406	0.00228186	81.892
Dshi_2034	ABV93773.1	Histidinol dehydrogenase	Intracellular Protein	Amino acid metabolism	2.27243e-05	2.05278e-05	90.3338	0.00227243	46.73
Dshi_0179	ABV91928.1	Peptide deformylase	Intracellular Protein	Protein fate	2.2652e-05	1.39267e-05	61.4812	0.0022652	20.896
Dshi_1521	ABV93263.1	Putative high-affinity branched-chain amino acid	Intracellular Protein	Transporter	2.24695e-05	1.17207e-05	52.1629	0.00224695	28.273
Dshi_2661	ABV94394.1	Putative carbon monoxide dehydrogenase	Intracellular Protein	Not assigned	2.24541e-05	1.16074e-05	51.6938	0.00224541	18.453
Dshi_3541	ABV95274.1	Putative photosynthetic complex assembly	Integral Inner Membrane Protein	Electron transport	2.23911e-05	1.13478e-05	50.6799	0.00223911	24.857
Dshi_3978	ABV95706.1	Lytic transglycosylase catalytic	Intracellular Protein	Not assigned	2.23635e-05	1.1257e-05	50.3363	0.00223635	41.27
Dshi_2861	ABV94594.1	Succinate dehydrogenase	Intracellular Protein	Carbon and energy metabolism	2.23598e-05	1.81659e-05	81.2436	0.00223598	29.572
Dshi_1631	ABV93373.1	SufB	Intracellular Protein	Iron metabolism	2.23145e-05	1.68447e-05	75.4879	0.00223145	56.379
Dshi_3554	ABV95287.1	DsBA oxidoreductase	Intracellular Protein	Protein fate	2.22371e-05	1.13091e-05	50.857	0.00222371	23.637
Dshi_3513	ABV95246.1	Dshi_4066;Dshi_3790	Intracellular Protein	Porphyrin and related pathway	2.21759e-05	7.94642e-06	35.8336	0.00221759	55.696
Dshi_3244	ABV94977.1	Putative transglutaminase-like superfamily	Intracellular Protein	Not assigned	2.21654e-05	1.77797e-05	80.2137	0.00221654	30.108
Dshi_3492	ABV95225.1	23S rRNA (uracil-5-)-methyltransferase RumA	Intracellular Protein	Translation	2.20375e-05	1.23343e-05	55.9696	0.00220375	43.666
Dshi_2996	ABV94729.1	Hypothetical protein	Outer Membrane Lipoprotein	Hypothetical protein	2.20235e-05	2.20235e-05	100	0.00220235	33.154
Dshi_1921	ABV93663.1	Histidine kinase	Integral Inner Membrane Protein	Transcription/transcriptional regulator	2.1969e-05	8.22093e-06	37.4206	0.0021969	48.484
Dshi_3574	ABV95307.1	3'(2'),5'-bisphosphate nucleotidase	Inner Membrane Associated Protein	Energy and sulfur metabolism	2.19466e-05	1.93186e-05	88.0254	0.00219466	28.357
Dshi_2853	ABV94586.1	Alcohol dehydrogenase	Intracellular Protein	Carbon and energy metabolism	2.19415e-05	1.55026e-05	70.6543	0.00219415	47.751
Dshi_3941;Dshi_3603	ABV95669.1;ABV95336.1	Heavy metal translocating P-type ATPase	Integral Inner Membrane Protein	Transporter	2.19249e-05	1.84397e-06	8.41037	0.00219249	82.939
Dshi_3587	ABV95320.1	Hypothetical protein	Outer Membrane Associated/Outer Membane B-barrel Protein	Hypothetical protein	2.19047e-05	1.10252e-05	50.3328	0.00219047	21.678
Dshi_1547	ABV93289.1	Putative carbohydrate kinase	Intracellular Protein	Not assigned	2.18523e-05	1.76937e-05	80.9694	0.00218523	33.453
Dshi_1719	ABV93461.1	Fatty acid/phospholipid synthesis protein	Intracellular Protein	Lipid metabolism and cell wall/membrane/envelope biogenesis/integrity	2.1812e-05	2.3104e-06	10.5923	0.0021812	39.589
Dshi_1198	ABV92940.1	Beta-lactamase	Periplasmic protein	Not assigned	2.17209e-05	1.18779e-05	54.6841	0.00217209	34.731
Dshi_1662	ABV93404.1	Periplasmic binding protein-like II	Intracellular Protein	Not assigned	2.16449e-05	2.16449e-05	100	0.00216449	41.951
Dshi_1557	ABV93299.1	Putative DSBA oxidoreductase	Intracellular Protein	Protein fate	2.16296e-05	1.30535e-05	60.3505	0.00216296	24.385
Dshi_3308	ABV95041.1	Glutathione S-transferase	Intracellular Protein	Stress protein	2.16233e-05	4.37938e-06	20.253	0.00216233	25.787
Dshi_2227	ABV93963.1	Putative FAD dependent oxidoreductase	Intracellular Protein	Amino acid metabolism	2.16026e-05	6.35175e-06	29.4027	0.00216026	45.145
Dshi_2707	ABV94440.1	Methionyl-tRNA synthetase	Intracellular Protein	Translation	2.1455e-05	7.48983e-06	34.9094	0.0021455	63.434
Dshi_2082	ABV93819.1	Putative sorbosone/glucose dehydrogenase	Periplasmic protein	Carbon and energy metabolism	2.13867e-05	3.66948e-06	17.1578	0.00213867	46.049
Dshi_4164	ABV95874.1	ATPase	Intracellular Protein	Transporter	2.12283e-05	7.55562e-06	35.5922	0.00212283	28.163
Dshi_0897	ABV92642.1	Virulence protein SrfB	Intracellular Protein	Not assigned	2.11834e-05	5.28748e-06	24.9604	0.00211834	117.03
Dshi_2925	ABV94658.1	Putative Haloacid dehalogenase-like hydrolase	Intracellular Protein	Not assigned	2.10532e-05	1.49403e-05	70.9643	0.00210532	31.056
Dshi_2651	ABV94384.1	Conserved hypothetical protein	Intracellular Protein	Hypothetical protein	2.09818e-05	1.16576e-05	55.5604	0.00209818	26.209
Dshi_0061	ABV91810.1	Amidase	Intracellular Protein	Translation	2.09643e-05	1.05357e-05	50.2553	0.00209643	45.785
Dshi_2039	ABV93778.1	Malate/L-lactate dehydrogenase family protein	Intracellular Protein	Carbon and energy metabolism	2.08056e-05	1.63287e-05	78.4823	0.00208056	34.631
Dshi_3258	ABV94991.1	Flagellar biosynthesis protein FlhA	Integral Inner Membrane Protein	Cell motility	2.07958e-05	5.61923e-06	27.0211	0.00207958	75.346
Dshi_2216	ABV93952.1	Conserved hypothetical protein	Intracellular Protein	Hypothetical protein	2.07937e-05	1.04155e-05	50.0895	0.00207937	22.112
Dshi_1556	ABV93298.1	Putative ATP-dependent AMP-binding enzyme	Intracellular Protein	Not assigned	2.07516e-05	1.14036e-05	54.9532	0.00207516	54.689
Dshi_3228	ABV94961.1	Diaminopimelate epimerase	Intracellular Protein	Amino acid metabolism	2.07312e-05	1.03666e-05	50.0047	0.00207312	30.237
Dshi_2036	ABV93775.1	Zinc-containing alcohol dehydrogenase	Intracellular Protein	Carbon and energy metabolism	2.07224e-05	1.54869e-05	74.7351	0.00207224	34.111
Dshi_0181	ABV91930.1	Methionyl-tRNA formyltransferase	Intracellular Protein	Translation	2.0471e-05	1.8769e-05	91.686	0.0020471	31.19
Dshi_1781	ABV93523.1	Acetolactate synthase isozyme 3 small subunit	Intracellular Protein	Carbon and energy metabolism	2.04395e-05	1.29726e-05	63.4683	0.00204395	20.538
Dshi_0504	ABV92252.1	Formate dehydrogenase alpha chain	Periplasmic protein	Carbon and energy metabolism	2.03497e-05	1.18636e-05	58.2988	0.00203497	108.55
Dshi_3065	ABV94798.1	EAL domain protein	Intracellular Protein	Not assigned	2.02898e-05	1.31245e-05	64.6851	0.00202898	31.225
Dshi_0315	ABV92064.1	Ribosomal large subunit pseudouridine synthase	Intracellular Protein	Translation	2.02304e-05	1.3791e-05	68.1699	0.00202304	38.029
Dshi_0853	ABV92598.1	AMP-dependent synthetase and ligase	Intracellular Protein	Not assigned	2.0137e-05	5.65626e-06	28.0889	0.0020137	68.866
Dshi_0889	ABV92634.1	Alanine racemase domain protein	Intracellular Protein	Not assigned	2.00755e-05	2.00755e-05	100	0.00200755	41.519
Dshi_2484	ABV94218.1	Cytochrome containing L-lactate dehydrogenase	Intracellular Protein	Electron transport	1.9992e-05	5.61345e-06	28.0785	0.0019992	41.816
Dshi_1684	ABV93426.1	Glucose-6-phosphate 1-dehydrogenase	Intracellular Protein	Carbon and energy metabolism	1.98469e-05	1.21485e-05	61.2113	0.00198469	54.119
Dshi_1855	ABV93597.1	Cytochrome c biogenesis ATP-binding export	Intracellular Protein	Electron transport	1.98394e-05	1.00591e-05	50.7026	0.00198394	21.565
Dshi_3469	ABV95202.1	Putative branched-chain amino acid aminotransferase	Intracellular Protein	Not assigned	1.97297e-05	3.37064e-06	17.0841	0.00197297	25.991
Dshi_2334	ABV94070.1	Fumarate hydratase class II	Intracellular Protein	Carbon and energy metabolism	1.97133e-05	8.75704e-06	44.4219	0.00197133	49.697
Dshi_1920	ABV93662.1	Hypothetical protein	Intracellular Protein	Hypothetical protein	1.96961e-05	6.45592e-06	32.7776	0.00196961	31.538
Dshi_2476	ABV94210.1	Hypothetical protein	Intracellular Protein	Transporter	1.968e-05	6.40885e-06	32.5653	0.001968	37.039
Dshi_3093	ABV94826.1	Hypothetical protein	Intracellular Protein	Hypothetical protein	1.95751e-05	7.26811e-06	37.1293	0.00195751	20.235
Dshi_0781	ABV92526.1	Sterol-binding domain protein	Intracellular Protein	Not assigned	1.95486e-05	9.77949e-06	50.0265	0.00195486	9.9762
Dshi_0623	ABV92369.1	Oxidoreductase molybdopterin binding	Inner Membrane Protein(Possibly C-terminally Anchored)	Not assigned	1.94954e-05	3.96137e-06	20.3195	0.00194954	34.235
Dshi_1904	ABV93646.1	Hypothetical protein	Periplasmic protein	Hypothetical protein	1.9451e-05	1.08345e-05	55.7014	0.0019451	46.816
Dshi_3828	ABV95558.1	Transcriptional regulator PaaX	Intracellular Protein	Transcription/transcriptional regulator	1.94402e-05	9.82e-06	50.5138	0.00194402	28.277
Dshi_0050	ABV91799.1	Protein of unknown function DUF955	Intracellular Protein	Hypothetical protein	1.93615e-05	1.16268e-05	60.0513	0.00193615	17.617
Dshi_3016	ABV94749.1	Deoxyribose-phosphate aldolase	Intracellular Protein	Carbon and energy metabolism	1.91983e-05	1.35236e-05	70.4419	0.00191983	35.945
Dshi_1489	ABV93231.1	Binding-protein-dependent transport systems	Integral Inner Membrane Protein	Transporter	1.91188e-05	5.34333e-06	27.9479	0.00191188	39.551
Dshi_0122	ABV91871.1	OmpA/MotB domain protein	Periplasmic protein	Not assigned	1.89779e-05	9.80007e-06	51.6393	0.00189779	33.027
Dshi_0640	ABV92386.1	Peptidase S49	Intracellular Protein	Protein fate	1.88795e-05	9.46673e-06	50.1429	0.00188795	29.023
Dshi_1127	ABV92869.1	Response regulator receiver protein	Intracellular Protein	Transcription/transcriptional regulator	1.88367e-05	1.04905e-05	55.692	0.00188367	47.169
Dshi_2199	ABV93935.1	Aspartate/glutamate racemase family protein	Intracellular Protein	Not assigned	1.87983e-05	9.44331e-06	50.235	0.00187983	24.516
Dshi_3289	ABV95022.1	AMP nucleosidase	Intracellular Protein	Nucleotide metabolism	1.87839e-05	1.39956e-05	74.5084	0.00187839	54.092
Dshi_3832	ABV95562.1	Glucosylglycerol-phosphate synthase	Intracellular Protein	Not assigned	1.86913e-05	1.55406e-05	83.1435	0.00186913	55.711
Dshi_0777	ABV92522.1	Threonyl-tRNA synthetase	Intracellular Protein	Translation	1.86544e-05	1.66561e-05	89.2874	0.00186544	74.081
Dshi_0742	ABV92487.1	Protein of unknown function UPF0118	Integral Inner Membrane Protein	Hypothetical protein	1.86031e-05	1.40621e-05	75.5898	0.00186031	38.569
Dshi_3414	ABV95147.1	NAD(P)H-dependent glycerol-3-phosphate	Intracellular Protein	Carbon and energy metabolism	1.85787e-05	1.10629e-05	59.546	0.00185787	32.407
Dshi_3475	ABV95208.1	Protein of unknown function DUF849	Intracellular Protein	Hypothetical protein	1.85548e-05	1.2326e-05	66.4301	0.00185548	30.399
Dshi_4076	ABV95798.1	Capsule polysaccharide export protein	Integral Inner Membrane Protein	Transporter	1.84659e-05	2.35602e-06	12.7587	0.00184659	53.499
Dshi_0195	ABV91944.1	Conserved hypothetical protein	Integral Inner Membrane Protein	Hypothetical protein	1.84045e-05	3.33273e-06	18.1083	0.00184045	24.859
Dshi_2727	ABV94460.1	Exodeoxyribonuclease 7 large subunit	Intracellular Protein	Replication, recombination and repair	1.83815e-05	1.83815e-05	100	0.00183815	56.252
Dshi_1569	ABV93311.1	Trk system potassium uptake protein	Intracellular Protein	Transporter	1.83651e-05	3.24878e-06	17.69	0.00183651	49.826
Dshi_0138	ABV91887.1	Type I secretion membrane fusion protein	Periplasmic protein	Secretion system	1.82907e-05	2.56943e-06	14.0478	0.00182907	48.227
Dshi_3538	ABV95271.1	Magnesium-protoporphyrin O-methyltransferase	Intracellular Protein	Porphyrin and related pathway	1.82197e-05	1.48877e-05	81.712	0.00182197	24.814
Dshi_2714	ABV94447.1	Phosphatidylserine decarboxylase proenzyme	Intracellular Protein	Not assigned	1.81803e-05	3.8061e-06	20.9353	0.00181803	24.281
Dshi_2874	ABV94607.1	Putative citrate lyase subunit beta	Intracellular Protein	Carbon and energy metabolism	1.8116e-05	1.34165e-05	74.0586	0.0018116	31.664
Dshi_0713	ABV92458.1	Poly(3-hydroxybutyrate) depolymerase-like	Periplasmic protein	Not assigned	1.81159e-05	1.19531e-05	65.9811	0.00181159	30.577
Dshi_0890	ABV92635.1	Ornithine cyclodeaminase	Intracellular Protein	Amino acid metabolism	1.80845e-05	1.52543e-05	84.35	0.00180845	34.769
Dshi_2319	ABV94055.1	Putative quinone oxidoreductase	Intracellular Protein	Electron transport	1.80574e-05	1.16789e-05	64.6763	0.00180574	34.137
Dshi_1861	ABV93603.1	Hypothetical protein	Integral Inner Membrane Protein	Hypothetical protein	1.80477e-05	3.78379e-06	20.9655	0.00180477	25.298
Dshi_1130	ABV92872.1	SAF domain protein	Periplasmic protein	Not assigned	1.80098e-05	7.21061e-06	40.0371	0.00180098	30.169
Dshi_2882	ABV94615.1	Succinyl-CoA ligase [ADP-forming] subunit alpha	Intracellular Protein	Carbon and energy metabolism	1.80024e-05	2.21218e-06	12.2883	0.00180024	30.269
Dshi_2660	ABV94393.1	Putative carbon monoxide dehydrogenase	Intracellular Protein	Carbon and energy metabolism	1.78704e-05	1.30673e-05	73.1227	0.00178704	16.845
Dshi_1933	ABV93674.1	Isoleucyl-tRNA synthetase	Intracellular Protein	Translation	1.77524e-05	9.64011e-06	54.3031	0.00177524	111
Dshi_1079	ABV92821.1	Phosphoribosylformylglycinamidine synthase I	Intracellular Protein	Nucleotide metabolism	1.77414e-05	1.19965e-05	67.6184	0.00177414	23.842
Dshi_1316	ABV93058.1	NADH-quinone oxidoreductase, F subunit	Intracellular Protein	Electron transport	1.7741e-05	3.71874e-06	20.9613	0.0017741	47.482
Dshi_0823	ABV92568.1	Two component, sigma54 specific, transcriptional	Intracellular Protein	Transcription/transcriptional regulator	1.77229e-05	8.96282e-06	50.5721	0.00177229	50.807
Dshi_2498	ABV94232.1	Integral membrane sensor signal transduction	Integral Inner Membrane Protein	Transcription/transcriptional regulator	1.76797e-05	7.71646e-06	43.6458	0.00176797	48.853
Dshi_2229	ABV93965.1	Putative transcriptional regulator	Intracellular Protein	Transcription/transcriptional regulator	1.76745e-05	8.89546e-06	50.3292	0.00176745	34.343
Dshi_2234	ABV93970.1	Putative polyhydroxyalkanoate depolymerase	Intracellular Protein	Lipid metabolism and cell wall/membrane/envelope biogenesis/integrity	1.75495e-05	1.59768e-05	91.038	0.00175495	46.779
Dshi_2434	ABV94168.1	Putative periplasmic binding abc transporter	Periplasmic protein	Transporter	1.73011e-05	9.15992e-06	52.944	0.00173011	34.379
Dshi_1947	ABV93688.1	Ribose import ATP-binding protein	Intracellular Protein	Transporter	1.72672e-05	9.84759e-06	57.0307	0.00172672	54.368
Dshi_0809	ABV92554.1	GTP-binding protein LepA	Intracellular Protein	Translation	1.72546e-05	1.59728e-05	92.5716	0.00172546	66.856
Dshi_2740	ABV94473.1	Hypothetical protein	Intracellular Protein	Hypothetical protein	1.72212e-05	4.76164e-06	27.6499	0.00172212	69.066
Dshi_1345	ABV93087.1	Sec-independent protein translocase	Integral Inner Membrane Protein	Transporter	1.72135e-05	4.46904e-06	25.9624	0.00172135	37.99
Dshi_2610	ABV94343.1	Ribosomal large subunit pseudouridine synthase	Intracellular Protein	Translation	1.71905e-05	1.71905e-05	100	0.00171905	36.461
Dshi_2404	ABV94140.1	Glycyl-tRNA synthetase alpha chain	Intracellular Protein	Translation	1.71812e-05	1.09513e-05	63.7401	0.00171812	36.316
Dshi_3866	ABV95594.1	Glycosyl transferase group 1 domain protein	Intracellular Protein	Not assigned	1.71413e-05	7.91358e-06	46.1669	0.00171413	143.36
Dshi_4141	ABV95852.1	Methyltransferase	Intracellular Protein	Not assigned	1.70098e-05	1.26917e-05	74.6138	0.00170098	26.602
Dshi_2154	ABV93890.1	Putative peptidyl-prolyl cis-trans isomerase	Intracellular Protein	Not assigned	1.6947e-05	1.34231e-05	79.206	0.0016947	18.822
Dshi_2571	ABV94304.1	RNA methyltransferase	Intracellular Protein	Translation	1.69241e-05	1.12772e-05	66.6338	0.00169241	27.685
Dshi_3364	ABV95097.1	Putative flagellar hook-length control protein	Intracellular Protein	Not assigned	1.68976e-05	1.11734e-05	66.1241	0.00168976	81.105
Dshi_3548	ABV95281.1	ATPase	Integral Inner Membrane Protein	Transporter	1.67609e-05	3.95015e-06	23.5676	0.00167609	65.61
Dshi_1561	ABV93303.1	Transcription repair coupling factor	Intracellular Protein	Replication, recombination and repair	1.67492e-05	1.09808e-05	65.5603	0.00167492	126.84
Dshi_2909	ABV94642.1	DNA polymerase I	Intracellular Protein	Replication, recombination and repair	1.67185e-05	1.26785e-05	75.835	0.00167185	101.89
Dshi_1104	ABV92846.1	Holliday junction DNA helicase RuvA	Intracellular Protein	Replication, recombination and repair	1.67116e-05	1.31874e-05	78.9115	0.00167116	22.861
Dshi_2031	ABV93770.1	Putative TRAP-type C4-dicarboxylate transport	Periplasmic protein	Transporter	1.65721e-05	8.64395e-06	52.1597	0.00165721	40.894
Dshi_2577	ABV94310.1	Putative RNA methylase	Intracellular Protein	Translation	1.6571e-05	1.6571e-05	100	0.0016571	39.648
Dshi_1660	ABV93402.1	Transcriptional regulator	Intracellular Protein	Iron metabolism	1.6433e-05	1.13303e-05	68.948	0.0016433	16.136
Dshi_1749	ABV93491.1	Carboxylate-amine ligase	Intracellular Protein	Not assigned	1.64233e-05	1.39445e-05	84.9064	0.00164233	42.06
Dshi_3488	ABV95221.1	NUDIX hydrolase	Intracellular Protein	Not assigned	1.59084e-05	1.04353e-05	65.596	0.00159084	22.248
Dshi_1894	ABV93636.1	Putative response regulator receiver protein	Intracellular Protein	Transcription/transcriptional regulator	1.57974e-05	1.04414e-05	66.0958	0.00157974	21.997
Dshi_3831	ABV95561.1	Sucrose-6F-phosphate phosphohydrolase	Intracellular Protein	Not assigned	1.57452e-05	8.2274e-06	52.2535	0.00157452	27.846
Dshi_2161	ABV93897.1	Serine O-acetyltransferase	Intracellular Protein	Amino acid metabolism	1.57025e-05	7.95349e-06	50.651	0.00157025	28.554
Dshi_2027	ABV93766.1	Putative allophanate hydrolase subunit 2	Intracellular Protein	Not assigned	1.56389e-05	1.1159e-05	71.354	0.00156389	34.888
Dshi_3393	ABV95126.1	3-isopropylmalate dehydrogenase	Intracellular Protein	Amino acid metabolism	1.55758e-05	1.39619e-05	89.6388	0.00155758	37.952
Dshi_1886	ABV93628.1	Putative Exodeoxyribonuclease III	Intracellular Protein	Replication, recombination and repair	1.55199e-05	1.06566e-05	68.6641	0.00155199	28.584
Dshi_1733	ABV93475.1	Peptide chain release factor 1	Intracellular Protein	Translation	1.54851e-05	1.09024e-05	70.4056	0.00154851	38.295
Dshi_0592	ABV92338.1	Division-specific transpeptidase	Intracellular Protein	Cell wall/membrane/envelope biogenesis/integrity	1.54708e-05	5.26204e-06	34.0128	0.00154708	71.565
Dshi_3126	ABV94859.1	Putative periplasmic iron-binding protein	Periplasmic protein	Iron metabolism	1.54324e-05	8.8518e-06	57.3586	0.00154324	36.429
Dshi_0948	ABV92693.1	L-lactate dehydrogenase	Inner Membrane Associated Protein	Carbon and energy metabolism	1.53805e-05	6.58716e-06	42.8281	0.00153805	43.087
Dshi_1069	ABV92811.1	Fe-S metabolism associated SufE	Intracellular Protein	Iron metabolism	1.53382e-05	9.03751e-06	58.9217	0.00153382	18.271
Dshi_1389	ABV93131.1	Putative deoxyribodipyrimidine photo-lyase	Intracellular Protein	Protein fate	1.531e-05	6.20823e-06	40.55	0.001531	44.788
Dshi_0373	ABV92122.1	Acyl-CoA synthetase	Intracellular Protein	Lipid metabolism and cell wall/membrane/envelope biogenesis/integrity	1.52755e-05	4.08006e-06	26.7097	0.00152755	73.301
Dshi_0306	ABV92055.1	Adenylate kinase	Intracellular Protein	Nucleotide metabolism	1.52387e-05	1.3333e-05	87.4941	0.00152387	22.583
Dshi_2864	ABV94597.1	Hypothetical protein	Intracellular Protein	Hypothetical protein	1.51126e-05	7.5569e-06	50.0041	0.00151126	30.995
Dshi_1815	ABV93557.1	Putative transcriptional regulator	Intracellular Protein	Transcription/transcriptional regulator	1.5088e-05	1.22652e-05	81.291	0.0015088	29.686
Dshi_4122	ABV95839.1	Hypothetical protein	Intracellular Protein	Hypothetical protein	1.49601e-05	1.53236e-06	10.2429	0.00149601	29.164
Dshi_3001	ABV94734.1	TRAP transporter - DctM subunit	Integral Inner Membrane Protein	Transporter	1.49032e-05	1.49032e-05	100	0.00149032	46.639
Dshi_3643	ABV95376.1	Lytic transglycosylase catalytic	Periplasmic protein	Not assigned	1.48324e-05	8.98055e-06	60.5467	0.00148324	41.224
Dshi_4065;Dshi_3789	ABV95792.1;ABV95519.1	Heavy metal translocating P-type ATPase	Integral Inner Membrane Protein	Transporter	1.47743e-05	5.08186e-06	34.3967	0.00147743	86.976
Dshi_3017	ABV94750.1	Aldehyde dehydrogenase	Intracellular Protein	Carbon and energy metabolism	1.47532e-05	1.19581e-05	81.0544	0.00147532	82.501
Dshi_2013	ABV93752.1	Conserved hypothetical protein	Intracellular Protein	Hypothetical protein	1.47295e-05	1.02248e-05	69.4173	0.00147295	31.52
Dshi_0901	Dshi_4007;Dshi_3695	ABC transporter related	Intracellular Protein	Transporter	1.46957e-05	7.94766e-06	54.0817	0.00146957	25.021
Dshi_1466	ABV93208.1	GTP-binding protein Obg/CgtA	Intracellular Protein	Not assigned	1.46534e-05	9.222e-06	62.9344	0.00146534	36.801
Dshi_1677	ABV93419.1	Putative dehypteroate synthase	Intracellular Protein	Amino acid metabolism	1.45932e-05	1.02767e-05	70.4207	0.00145932	35.059
Dshi_1049	ABV92791.1	Short-chain dehydrogenase/reductase SDR	Intracellular Protein	Not assigned	1.45504e-05	7.49383e-06	51.5026	0.00145504	27.043
Dshi_1004	ABV92746.1	Acyl-CoA dehydrogenase domain protein	Intracellular Protein	Lipid metabolism and cell wall/membrane/envelope biogenesis/integrity	1.44555e-05	1.19405e-05	82.6017	0.00144555	44.914
Dshi_1645	ABV93387.1	RRNA (cytosine-C(5)-)-methyltransferase	Intracellular Protein	Translation	1.44512e-05	7.33025e-06	50.7241	0.00144512	42.003
Dshi_1185	ABV92927.1	Dimethyladenosine transferase	Intracellular Protein	Translation	1.44206e-05	4.49163e-06	31.1474	0.00144206	30.202
Dshi_0638	ABV92384.1	ABC-A-subfamily transporter	Intracellular Protein	Transporter	1.44199e-05	7.69491e-06	53.363	0.00144199	34.122
Dshi_2985	ABV94718.1	HTH-type transcriptional regulator	Intracellular Protein	Transcription/transcriptional regulator	1.44013e-05	7.22798e-06	50.1898	0.00144013	24.239
Dshi_2367	ABV94103.1	Hypothetical protein	Intracellular Protein	Hypothetical protein	1.40965e-05	1.00229e-05	71.102	0.00140965	24.43
Dshi_0173	ABV91922.1	Decarboxylating precorrin-6Y	Intracellular Protein	Porphyrin and related pathway	1.40903e-05	3.919e-06	27.8135	0.00140903	42.542
Dshi_0045	ABV91794.1	Hypothetical protein	Intracellular Protein	Hypothetical protein	1.38344e-05	7.40657e-06	53.5374	0.00138344	14.326
Dshi_0635	ABV92381.1	Putative sulfate permease with cyclic	Integral Inner Membrane Protein	Transporter	1.37805e-05	3.67272e-06	26.6515	0.00137805	76.304
Dshi_1962	ABV93702.1	Putative modular PKS system	Intracellular Protein	Not assigned	1.37751e-05	5.19074e-06	37.682	0.00137751	171.82
Dshi_2399	ABV94135.1	Putative dihydroneopterin aldolase	Intracellular Protein	Not assigned	1.35747e-05	5.91706e-06	43.5888	0.00135747	31.294
Dshi_2862	ABV94595.1	Hypothetical protein	Intracellular Protein	Hypothetical protein	1.3483e-05	7.41955e-06	55.029	0.0013483	29.836
Dshi_1059	ABV92801.1	Hypothetical protein	Outer Membrane Associated/Outer Membane B-barrel Protein	Hypothetical protein	1.33768e-05	6.02234e-06	45.0208	0.00133768	47.143
Dshi_4139	ABV95850.1	GDP-mannose 4,6-dehydratase	Intracellular Protein	Cell wall/membrane/envelope biogenesis/integrity	1.33443e-05	6.06134e-06	45.4226	0.00133443	40.172
Dshi_1179	ABV92921.1	Conserved hypothetical protein	Periplasmic protein	Hypothetical protein	1.33393e-05	1.30874e-06	9.81117	0.00133393	114.79
Dshi_0371	ABV92120.1	Short-chain dehydrogenase/reductase SDR	Intracellular Protein	Not assigned	1.33278e-05	9.16789e-06	68.7876	0.00133278	26.361
Dshi_1262	ABV93004.1	Acriflavin resistance protein	Integral Inner Membrane Protein	Stress protein	1.3196e-05	7.45767e-06	56.5145	0.0013196	109.84
Dshi_1998	ABV93737.1	ABC transporter ATP-binding protein	Intracellular Protein	Transporter	1.31922e-05	7.24869e-06	54.947	0.00131922	27.07
Dshi_1357	ABV93099.1	ABC transporter related	Intracellular Protein	Transporter	1.31785e-05	8.14335e-06	61.7926	0.00131785	37.598
Dshi_0237	ABV91986.1	Phenylalanyl-tRNA synthetase, beta subunit	Intracellular Protein	Translation	1.31577e-05	6.80428e-06	51.7134	0.00131577	85.509
Dshi_1785	ABV93527.1	Vitamin B12-dependent ribonucleotide reductase	Intracellular Protein	Not assigned	1.29637e-05	9.61997e-06	74.2068	0.00129637	133.07
Dshi_3150	ABV94883.1	D-alanine aminotransferase	Intracellular Protein	Amino acid metabolism	1.29478e-05	6.88583e-06	53.1814	0.00129478	31.146
Dshi_2342	ABV94078.1	Hypothetical protein	Integral Inner Membrane Protein	Hypothetical protein	1.2714e-05	8.88629e-06	69.8936	0.0012714	35.962
Dshi_3473	ABV95206.1	Threonine dehydratase biosynthetic	Intracellular Protein	Amino acid metabolism	1.26288e-05	9.19616e-06	72.8191	0.00126288	45.046
Dshi_0026	ABV91775.1	NAD-dependent epimerase/dehydratase	Intracellular Protein	Not assigned	1.25969e-05	6.2985e-06	50.0002	0.00125969	22.216
Dshi_2576	ABV94309.1	Imidazole glycerol phosphate synthase	Intracellular Protein	Amino acid metabolism	1.25415e-05	7.91696e-06	63.1262	0.00125415	26.491
Dshi_2923	ABV94656.1	Hypothetical protein	Integral Inner Membrane Protein	Hypothetical protein	1.24149e-05	5.82527e-06	46.9215	0.00124149	44.29
Dshi_1692	ABV93434.1	Uroporphyrinogen-III C-methyltransferase	Intracellular Protein	Porphyrin and related pathway	1.23646e-05	7.15535e-06	57.8696	0.00123646	29.356
Dshi_3116	ABV94849.1	Von Willebrand factor type A domain protein	Integral Inner Membrane Protein	Not assigned	1.23061e-05	7.81167e-06	63.4782	0.00123061	35.018
Dshi_3194	ABV94927.1	Nitrous-oxide reductase	Periplasmic protein	Electron transport	1.22628e-05	3.17859e-06	25.9205	0.00122628	71.178
Dshi_1176	ABV92918.1	Peptidase M23B	Intracellular Protein	Protein fate	1.2251e-05	9.22673e-06	75.3139	0.0012251	48.496
Dshi_1209	ABV92951.1	Putative integral membrane sensor protein	Integral Inner Membrane Protein	Not assigned	1.2197e-05	9.18426e-06	75.2992	0.0012197	39.172
Dshi_2090	ABV93827.1	Putative serine--glyoxylate aminotransferase	Intracellular Protein	Amino acid metabolism	1.219e-05	9.88859e-06	81.1206	0.001219	44.157
Dshi_3339	ABV95072.1	Conserved hypothetical protein	Periplasmic protein	Hypothetical protein	1.21859e-05	6.15656e-06	50.5219	0.00121859	32.827
Dshi_2998	ABV94731.1	Putative mechanosensitive ion channel	Integral Inner Membrane Protein	Transporter	1.21643e-05	3.77538e-06	31.0364	0.00121643	88.633
Dshi_1274	ABV93016.1	Periplasmic binding protein/LacI transcriptional	Periplasmic protein	Transcription/transcriptional regulator	1.21348e-05	4.18947e-06	34.5243	0.00121348	34.573
Dshi_1536	ABV93278.1	Phosphate import ATP-binding protein	Intracellular Protein	Transporter	1.21278e-05	6.10864e-06	50.3691	0.00121278	29.531
Dshi_1147	ABV92889.1	Processing peptidase	Intracellular Protein	Protein fate	1.21068e-05	5.80415e-06	47.9411	0.00121068	46.241
Dshi_3268	ABV95001.1	Putative coenzyme F420 hydrogenase	Intracellular Protein	Not assigned	1.20987e-05	6.63785e-06	54.8641	0.00120987	45.625
Dshi_2938	ABV94671.1	Conserved hypohtetical protein	Intracellular Protein	Hypothetical protein	1.20368e-05	6.79432e-06	56.4461	0.00120368	28.39
Dshi_4020	ABV95747.1	Filamentation induced by cAMP protein Fic	Intracellular Protein	Not assigned	1.20259e-05	6.10418e-06	50.7588	0.00120259	44.842
Dshi_2970	ABV94703.1	Glyoxylate reductase	Intracellular Protein	Carbon and energy metabolism	1.19341e-05	8.00682e-06	67.0918	0.00119341	36.021
Dshi_4135	ABV95846.2	Coenzyme F420 hydrogenase/dehydrogenase, beta	Intracellular Protein	Not assigned	1.191e-05	3.87555e-06	32.5403	0.001191	45.728
Dshi_0898	ABV92643.1	Conserved hypothetical protein	Intracellular Protein	Hypothetical protein	1.18912e-05	4.83007e-06	40.6191	0.00118912	97.077
Dshi_0560	ABV92306.1	ABC-type cobalamin/Fe3+-siderophores transport	Intracellular Protein	Iron metabolism	1.18462e-05	8.46846e-06	71.4869	0.00118462	27.339
Dshi_0055	ABV91804.1	DNA polymerase III, delta subunit	Intracellular Protein	Replication, recombination and repair	1.18114e-05	6.64418e-06	56.2524	0.00118114	36.228
Dshi_1475	ABV93217.1	Gid protein	Intracellular Protein	Translation	1.17865e-05	2.56201e-06	21.7369	0.00117865	48.978
Dshi_0329	ABV92078.1	Diguanylate cyclase/phosphodiesterase	Intracellular Protein	Not assigned	1.17784e-05	4.1276e-06	35.0439	0.00117784	57.77
Dshi_3862	ABV95590.1	Hypothetical protein	Intracellular Protein	Hypothetical protein	1.1711e-05	1.07358e-05	91.6727	0.0011711	71.652
Dshi_1812	ABV93554.1	Hypothetical protein	Intracellular Protein	Hypothetical protein	1.16777e-05	8.74541e-06	74.89	0.00116777	22.332
Dshi_2096	ABV93833.1	Cobyric acid synthase	Intracellular Protein	Porphyrin and related pathway	1.1675e-05	7.84258e-06	67.174	0.0011675	51.373
Dshi_1597	ABV93339.1	Spermidine/putrescine import ATP-binding	Intracellular Protein	Transporter	1.1614e-05	3.75053e-06	32.2931	0.0011614	38.265
Dshi_2398	ABV94134.1	Dihydropteroate synthase	Intracellular Protein	Not assigned	1.15437e-05	6.67321e-06	57.8084	0.00115437	35.049
Dshi_0319	ABV92068.1	Glutamate/glutamine/aspartate/asparagine ABC	Integral Inner Membrane Protein	Transporter	1.15205e-05	5.19481e-06	45.0918	0.00115205	44.93
Dshi_3747	ABV95477.1	Conserved hypothetical protein	Intracellular Protein	Hypothetical protein	1.14439e-05	7.96582e-06	69.6074	0.00114439	42.467
Dshi_4067	ABV95794.1	Hypothetical protein	Intracellular Protein	Hypothetical protein	1.14299e-05	8.53171e-06	74.6439	0.00114299	25.684
Dshi_1058	ABV92800.1	Acyl-CoA dehydrogenase domain protein	Intracellular Protein	Not assigned	1.13857e-05	5.8655e-06	51.5162	0.00113857	43.235
Dshi_1592	ABV93334.1	Conserved hypothetical protein	Intracellular Protein	Hypothetical protein	1.13755e-05	6.40891e-06	56.3394	0.00113755	32.754
Dshi_0212	ABV91961.1	Two component transcriptional regulator	Intracellular Protein	Transcription/transcriptional regulator	1.13729e-05	6.13921e-06	53.9811	0.00113729	26.808
Dshi_3128	ABV94861.1	Sugar ABC transporter	Intracellular Protein	Transporter	1.13416e-05	7.11228e-06	62.7097	0.00113416	38.841
Dshi_1566	ABV93308.1	GTP-binding protein	Intracellular Protein	Translation	1.12976e-05	1.12976e-05	100	0.00112976	45.482
Dshi_3234	ABV94967.1	Leucine aminopeptidase	Intracellular Protein	Protein fate	1.12714e-05	6.5854e-06	58.4259	0.00112714	48.366
Dshi_2954	ABV94687.1	Hypothetical protein	Intracellular Protein	Hypothetical protein	1.12422e-05	1.0517e-06	9.3549	0.00112422	39.666
Dshi_1180	ABV92922.1	Queuosine biosynthesis protein	Intracellular Protein	Translation	1.11836e-05	9.95553e-06	89.0192	0.00111836	38.501
Dshi_1048	ABV92790.1	Enoyl-CoA hydratase/isomerase	Intracellular Protein	Lipid metabolism and cell wall/membrane/envelope biogenesis/integrity	1.11183e-05	6.96204e-06	62.6178	0.00111183	27.859
Dshi_1680	ABV93422.1	Hypothetical protein	Intracellular Protein	Hypothetical protein	1.10719e-05	1.10719e-05	100	0.00110719	72.293
Dshi_3454	ABV95187.1	TRNA modification GTPase TrmE	Intracellular Protein	Translation	1.10239e-05	6.68704e-06	60.6596	0.00110239	45.891
Dshi_2906	ABV94639.1	Hypothetical protein	Intracellular Protein	Hypothetical protein	1.09904e-05	5.54317e-06	50.4363	0.00109904	36.003
Dshi_3535	ABV95268.1	Light-independent protochlorophyllide reductase	Intracellular Protein	Porphyrin and related pathway	1.09672e-05	6.13699e-06	55.9575	0.00109672	57.914
Dshi_3491	ABV95224.1	ATPase	Integral Inner Membrane Protein	Transporter	1.09194e-05	4.71816e-06	43.2091	0.00109194	66.24
Dshi_3282	ABV95015.1	Putative formate dehydrogenase accessory protein	Intracellular Protein	Not assigned	1.08896e-05	6.41027e-06	58.8662	0.00108896	31.937
Dshi_0665	ABV92411.1	Nitrogen fixation protein fixG	Integral Inner Membrane Protein	Not assigned	1.08874e-05	5.46594e-06	50.2042	0.00108874	54.655
Dshi_2949	ABV94682.1	Putative Vitamin B12-dependent ribonucleotide	Intracellular Protein	Not assigned	1.07028e-05	6.04363e-06	56.4678	0.00107028	83.093
Dshi_2420	ABV94154.1	UDP-N-acetylenolpyruvoylglucosamine reductase	Intracellular Protein	Cell wall/membrane/envelope biogenesis/integrity	1.06813e-05	6.38171e-06	59.7467	0.00106813	32.43
Dshi_2028	ABV93767.1	Putative allophanate hydrolase subunit 1	Intracellular Protein	Not assigned	1.06376e-05	5.5081e-06	51.7797	0.00106376	26.052
Dshi_1878	ABV93620.1	Hypothetical protein	Periplasmic protein	Hypothetical protein	1.05283e-05	5.26796e-06	50.0362	0.00105283	35.564
Dshi_3023	ABV94756.1	Endonuclease III	Intracellular Protein	Replication, recombination and repair	1.04893e-05	5.51975e-06	52.6227	0.00104893	23.721
Dshi_1650	ABV93392.1	Inner membrane ABC transporter permease protein	Integral Inner Membrane Protein	Transporter	1.04841e-05	5.24234e-06	50.0026	0.00104841	41.849
Dshi_1003	ABV92745.1	Aminoglycoside phosphotransferase	Intracellular Protein	Not assigned	1.04669e-05	6.89144e-06	65.8401	0.00104669	36.293
Dshi_3070	ABV94803.1	Methyltransferase type 11	Intracellular Protein	Translation	1.04215e-05	5.43373e-06	52.1396	0.00104215	27.046
Dshi_2060	ABV93797.1	Aconitate hydratase 2	Intracellular Protein	Carbon and energy metabolism	1.04041e-05	6.0291e-06	57.9492	0.00104041	100.12
Dshi_3632	ABV95365.1	L-carnitine dehydratase/bile acid-inducible	Intracellular Protein	Not assigned	1.03648e-05	7.76068e-06	74.8753	0.00103648	89.507
Dshi_3438	ABV95171.1	Double-strand break repair helicase AddA	Intracellular Protein	Replication, recombination and repair	1.03636e-05	5.57583e-06	53.8019	0.00103636	123.34
Dshi_1503	ABV93245.1	Conserved hypothetical protein DUF1009	Intracellular Protein	Hypothetical protein	1.02707e-05	5.57318e-06	54.2628	0.00102707	27.212
Dshi_2347	ABV94083.1	Transcriptional regulator, LysR family	Intracellular Protein	Transcription/transcriptional regulator	1.02545e-05	1.02545e-05	100	0.00102545	35.052
Dshi_0158	ABV91907.1	Cobaltochelatase	Intracellular Protein	Porphyrin and related pathway	1.00695e-05	7.069e-06	70.2023	0.00100695	132.35
Dshi_0672	ABV92418.1	Short-chain dehydrogenase/reductase SDR	Intracellular Protein	Not assigned	1.00299e-05	5.39839e-06	53.823	0.00100299	28.673
Dshi_3718	ABV95449.1	Transcriptional regulator	Intracellular Protein	Transcription/transcriptional regulator	1.00237e-05	1.00237e-05	100	0.00100237	34.139
Dshi_3209	ABV94942.1	Hypothetical protein	Integral Inner Membrane Protein	Hypothetical protein	9.88618e-06	6.44114e-06	65.153	0.000988618	35.134
Dshi_1189	ABV92931.1	Permease YjgP/YjgQ family protein	Integral Inner Membrane Protein	Transporter	9.85868e-06	5.02797e-06	51.0005	0.000985868	39.406
Dshi_3455	ABV95188.1	TRNA uridine 5-carboxymethylaminomethyl	Intracellular Protein	Translation	9.69952e-06	2.44344e-06	25.1914	0.000969952	67.313
Dshi_1080	ABV92822.1	Integral membrane sensor signal transduction	Integral Inner Membrane Protein	Transcription/transcriptional regulator	9.69407e-06	2.97711e-06	30.7106	0.000969407	64.84
Dshi_3072	ABV94805.1	Octaprenyl-diphosphate synthase	Intracellular Protein	Not assigned	9.67428e-06	5.51206e-06	56.9764	0.000967428	36.086
Dshi_0253	ABV92002.1	Putative Acyl-CoA synthetases	Intracellular Protein	Not assigned	9.66415e-06	4.97464e-06	51.4752	0.000966415	54.62
Dshi_1763	ABV93505.1	HTH-type transcriptional regulator	Intracellular Protein	Transcription/transcriptional regulator	9.60193e-06	6.26996e-06	65.299	0.000960193	34.223
Dshi_1222	ABV92964.1	Short-chain dehydrogenase/reductase SDR	Intracellular Protein	Not assigned	9.52443e-06	4.76228e-06	50.0007	0.000952443	24.993
Dshi_1955	ABV93696.1	Putative short-chain dehydrogenase	Intracellular Protein	Not assigned	9.50232e-06	6.79056e-06	71.4622	0.000950232	63.547
Dshi_1997	ABV93736.1	Xylose kinase	Intracellular Protein	Carbon and energy metabolism	9.49174e-06	7.12279e-06	75.042	0.000949174	49.686
Dshi_1467	ABV93209.1	Glutamate 5-kinase	Intracellular Protein	Amino acid metabolism	9.27611e-06	4.65095e-06	50.139	0.000927611	38.544
Dshi_0685	ABV92431.1	ApbE family lipoprotein	Periplasmic protein	Not assigned	9.26814e-06	4.88912e-06	52.7519	0.000926814	31.479
Dshi_2886	ABV94619.1	Dihydrolipoyl dehydrogenase	Intracellular Protein	Carbon and energy metabolism	9.21403e-06	4.04632e-06	43.9147	0.000921403	49.058
Dshi_0796	ABV92541.1	Ornithine carbamoyltransferase	Intracellular Protein	Carbon and energy metabolism	9.20493e-06	7.3711e-06	80.0777	0.000920493	33.916
Dshi_1014	ABV92756.1	CBS domain containing protein	Intracellular Protein	Not assigned	9.20378e-06	5.02956e-06	54.6466	0.000920378	33.127
Dshi_0367	ABV92116.1	Amine oxidase	Intracellular Protein	Not assigned	9.13003e-06	4.37883e-06	47.9607	0.000913003	48.058
Dshi_2019	ABV93758.1	Putative glutamate synthase [NADPH] large chain	Periplasmic protein	Not assigned	9.04054e-06	2.18197e-06	24.1354	0.000904054	58.634
Dshi_0024	ABV91773.1	Adenine-specific methyltransferase	Intracellular Protein	Cell growth and death	8.99889e-06	7.43814e-06	82.6562	0.000899889	41.059
Dshi_3058	ABV94791.1	Conserved hypothetical protein TIGR02302	Integral Inner Membrane Protein	Hypothetical protein	8.91467e-06	5.36144e-06	60.1418	0.000891467	98.19
Dshi_3270	ABV95003.1	Conserved hypothetical protein	Intracellular Protein	Hypothetical protein	8.88991e-06	5.19838e-06	58.475	0.000888991	26.261
Dshi_3968	ABV95696.1	Cation efflux protein	Integral Inner Membrane Protein	Transporter	8.86576e-06	4.66011e-06	52.563	0.000886576	29.998
Dshi_1487	ABV93229.1	Oligopeptide/dipeptide ABC transporter	Intracellular Protein	Transporter	8.84284e-06	4.56043e-06	51.572	0.000884284	76.509
Dshi_1971	ABV93710.1	Putative TRAP-transporter extracellular	Periplasmic protein	Transporter	8.81071e-06	4.5134e-06	51.2263	0.000881071	35.565
Dshi_3394	ABV95127.1	Oxidoreductase domain protein	Intracellular Protein	Not assigned	8.80319e-06	4.48583e-06	50.9568	0.000880319	36.603
Dshi_1119	ABV92861.1	DEAD/H associated domain protein	Intracellular Protein	Replication, recombination and repair	8.73305e-06	7.54972e-06	86.45	0.000873305	88.669
Dshi_1527	ABV93269.1	Conserved hypothetical protein	Intracellular Protein	Hypothetical protein	8.65486e-06	4.84215e-06	55.9471	0.000865486	26.886
Dshi_3986	ABV95714.1	Conserved hypothetical protein	Intracellular Protein	Hypothetical protein	8.64781e-06	5.106e-06	59.0438	0.000864781	71.614
Dshi_3723	ABV95454.1	Enoyl-CoA hydratase/isomerase	Intracellular Protein	Lipid metabolism and cell wall/membrane/envelope biogenesis/integrity	8.62444e-06	4.45058e-06	51.6042	0.000862444	29.382
Dshi_2650	ABV94383.1	Conserved hypothetical protein	Intracellular Protein	Hypothetical protein	8.61092e-06	8.61092e-06	100	0.000861092	38.048
Dshi_4117	ABV95834.1	DTDP-4-dehydrorhamnose reductase	Intracellular Protein	Not assigned	8.60555e-06	6.39671e-06	74.3324	0.000860555	29.078
Dshi_1658	ABV93400.1	Metal transport system ATP-binding protein	Intracellular Protein	Transporter	8.60205e-06	4.30422e-06	50.0372	0.000860205	32.404
Dshi_0188	ABV91937.1	4-hydroxy-3-methylbut-2-enyl diphosphate	Intracellular Protein	Lipid metabolism and cell wall/membrane/envelope biogenesis/integrity	8.58098e-06	8.58098e-06	100	0.000858098	34.186
Dshi_0355	ABV92104.1	Transcriptional regulator	Intracellular Protein	Transcription/transcriptional regulator	8.5799e-06	4.97997e-06	58.0422	0.00085799	32.254
Dshi_1935	ABV93676.1	Putative thioredoxin reductase trxB with an	Intracellular Protein	Stress protein	8.55162e-06	7.30664e-06	85.4416	0.000855162	57.279
Dshi_1082	ABV92824.1	Arginyltransferase	Intracellular Protein	Not assigned	8.53584e-06	4.73571e-06	55.4802	0.000853584	32.196
Dshi_3026	ABV94759.1	Pyruvate dehydrogenase complex repressor	Intracellular Protein	Transcription/transcriptional regulator	8.52319e-06	4.61395e-06	54.1341	0.000852319	29.224
Dshi_4049;Dshi_3773	ABV95776.1;ABV95503.1	Two component integral membrane sensor signal	Integral Inner Membrane Protein	Transcription/transcriptional regulator	8.4856e-06	3.26808e-06	38.5132	0.00084856	53.594
Dshi_0558	ABV92304.1	D-amino-acid dehydrogenase small subunit	Intracellular Protein	Amino acid metabolism	8.47804e-06	4.69012e-06	55.3208	0.000847804	45.382
Dshi_0326	ABV92075.1	GTP-binding protein	Intracellular Protein	Not assigned	8.44016e-06	5.84765e-06	69.2837	0.000844016	23.359
Dshi_1383	ABV93125.1	ABC transporter related	Intracellular Protein	Transporter	8.38335e-06	5.67179e-06	67.6555	0.000838335	29.411
Dshi_3557	ABV95290.1	Putative CBS domain and cyclic	Intracellular Protein	Not assigned	8.37886e-06	5.00934e-06	59.7854	0.000837886	65.279
Dshi_1282	ABV93024.1	Formate dehydrogenase, alpha subunit	Periplasmic protein	Carbon and energy metabolism	8.25153e-06	4.88216e-06	59.1667	0.000825153	102.24
Dshi_3217	ABV94950.1	CRISPR-associated protein	Intracellular Protein	Defense mechanisms	8.2354e-06	5.13666e-06	62.3729	0.00082354	39.373
Dshi_0421	ABV92170.1	Phospholipase D/Transphosphatidylase	Periplasmic protein	Not assigned	8.21844e-06	3.18602e-06	38.7668	0.000821844	56.454
Dshi_0067	ABV91816.1	Enoyl-CoA hydratase/isomerase	Intracellular Protein	Lipid metabolism and cell wall/membrane/envelope biogenesis/integrity	8.13702e-06	4.79105e-06	58.8796	0.000813702	25.523
Dshi_1346	ABV93088.1	Protein of unknown function DUF815	Intracellular Protein	Hypothetical protein	8.10255e-06	4.9004e-06	60.4797	0.000810255	31.4
Dshi_0221	ABV91970.1	DNA topoisomerase IV, A subunit	Intracellular Protein	Replication, recombination and repair	8.08183e-06	6.96256e-06	86.1508	0.000808183	86.249
Dshi_2436	ABV94170.1	Short-chain dehydrogenase/reductase	Intracellular Protein	Not assigned	8.07294e-06	4.46564e-06	55.3162	0.000807294	75.921
Dshi_2849	ABV94582.1	Short-chain dehydrogenase/reductase	Intracellular Protein	Not assigned	8.02415e-06	4.86425e-06	60.6201	0.000802415	25.233
Dshi_0835	ABV92580.1	3-hydroxyacyl-CoA dehydrogenase NAD-binding	Intracellular Protein	Lipid metabolism and cell wall/membrane/envelope biogenesis/integrity	7.96372e-06	5.10569e-06	64.1118	0.000796372	78.549
Dshi_2820	ABV94553.1	Response regulator	Intracellular Protein	Transcription/transcriptional regulator	7.89954e-06	5.51401e-06	69.8017	0.000789954	49.957
Dshi_2049	ABV93786.1	ABC transporter ATP-binding protein	Intracellular Protein	Transporter	7.70783e-06	5.01192e-06	65.0237	0.000770783	27.615
Dshi_3902	ABV95630.1	Efflux transporter	Intracellular Protein	Transporter	7.69247e-06	7.69247e-06	100	0.000769247	41.642
Dshi_4140	ABV95851.2	Sulfotransferase	Intracellular Protein	Not assigned	7.68437e-06	4.01593e-06	52.261	0.000768437	32.145
Dshi_3824	ABV95554.1	PaaK phenylacetate-CoA ligase PaaK	Intracellular Protein	Not assigned	7.42086e-06	7.42086e-06	100	0.000742086	48.354
Dshi_4054;Dshi_3778	ABV95781.1;ABV95508.1	Cytochrome c biogenesis protein	Integral Inner Membrane Protein	Electron transport	7.42038e-06	5.53132e-06	74.5422	0.000742038	41.687
Dshi_2947	ABV94680.1	Homospermidine synthase	Intracellular Protein	Not assigned	7.28219e-06	5.65524e-06	77.6585	0.000728219	52.4
Dshi_3218	ABV94951.1	CRISPR-associated protein Cas5 family	Intracellular Protein	Defense mechanisms	7.26812e-06	5.15418e-06	70.9149	0.000726812	24.815
Dshi_1281	ABV93023.1	Respiratory-chain NADH dehydrogenase domain 51	Intracellular Protein	Electron transport	7.2214e-06	5.54465e-06	76.7808	0.00072214	61.287
Dshi_1356	ABV93098.1	Conserved hypohtetical protein	Intracellular Protein	Hypothetical protein	7.09887e-06	4.35766e-06	61.3852	0.000709887	47.332
Dshi_3334	ABV95067.1	ATP-dependent DNA helicase RecQ	Intracellular Protein	Replication, recombination and repair	7.08234e-06	5.75404e-06	81.2449	0.000708234	73.412
Dshi_2771	ABV94504.1	Guanine deaminase	Intracellular Protein	Nucleotide metabolism	7.01435e-06	7.01435e-06	100	0.000701435	46.158
Dshi_3437	ABV95170.1	Double-strand break repair helicase AddB	Intracellular Protein	Replication, recombination and repair	6.96088e-06	2.9474e-06	42.3424	0.000696088	107.52
Dshi_4145	ABV95856.1	Glycosyl transferase family 2	Intracellular Protein	Not assigned	6.84652e-06	3.93005e-06	57.4023	0.000684652	36.613
Dshi_2567	ABV94300.1	Multi-sensor signal transduction histidine	Periplasmic protein	Transcription/transcriptional regulator	6.7596e-06	1.18885e-06	17.5876	0.00067596	84.705
Dshi_0209	ABV91958.1	Uncharacterized P-loop ATPase protein UPF0042	Intracellular Protein	Not assigned	6.72997e-06	3.85296e-06	57.2508	0.000672997	33.348
Dshi_4157	ABV95867.1	Flavin-containing monooxygenase, putative	Intracellular Protein	Not assigned	6.60023e-06	4.74326e-06	71.865	0.000660023	67.1
Dshi_3565	ABV95298.1	Arginine biosynthesis bifunctional protein ArgJ	Intracellular Protein	Carbon and energy metabolism	6.59073e-06	5.67775e-06	86.1475	0.000659073	41.736
Dshi_2344	ABV94080.1	Integral membrane sensor signal transduction	Integral Inner Membrane Protein	Not assigned	6.58069e-06	3.36171e-06	51.0844	0.000658069	53.149
Dshi_1851	ABV93593.1	Aconitate hydratase 1	Intracellular Protein	Carbon and energy metabolism	6.53749e-06	5.02562e-06	76.8739	0.000653749	100.68
Dshi_0539	ABV92285.1	Oxidoreductase	Intracellular Protein	Not assigned	6.53095e-06	5.03587e-06	77.1078	0.000653095	33.496
Dshi_3199	ABV94932.1	Putative nitrous-oxide reductase protein NosX	Periplasmic protein	Electron transport	6.41441e-06	3.3767e-06	52.6424	0.000641441	31.239
Dshi_2192	ABV93928.1	UvrABC system protein B	Intracellular Protein	Replication, recombination and repair	6.34612e-06	4.79336e-06	75.5321	0.000634612	81.517
Dshi_2972	ABV94705.1	Hypothetical protein	Intracellular Protein	Hypothetical protein	6.33655e-06	3.33937e-06	52.7001	0.000633655	33.691
Dshi_0213	ABV91962.1	Phosphoenolpyruvate carboxykinase	Intracellular Protein	Carbon and energy metabolism	6.29657e-06	3.86376e-06	61.3629	0.000629657	58.167
Dshi_0496	ABV92244.1	4Fe-4S ferredoxin iron-sulfur binding domain	Intracellular Protein	Iron metabolism	6.24386e-06	5.06221e-06	81.075	0.000624386	69.851
Dshi_0783	ABV92528.1	Helicase domain protein	Intracellular Protein	Replication, recombination and repair	6.23991e-06	5.60512e-06	89.8269	0.000623991	108.29
Dshi_2526	ABV94259.1	Putative sulfide quinone-reductase	Periplasmic protein	Energy and sulfur metabolism	6.18381e-06	4.5796e-06	74.0579	0.000618381	46.728
Dshi_3576	ABV95309.1	Glycosyl transferase	Intracellular Protein	Not assigned	6.16154e-06	3.67246e-06	59.6029	0.000616154	43.276
Dshi_2895	ABV94628.1	Hypothetical protein	Intracellular Protein	Hypothetical protein	6.16035e-06	3.73216e-06	60.5835	0.000616035	38.408
Dshi_3037	ABV94770.1	Efflux transporter	Intracellular Protein	Transporter	6.15382e-06	3.60577e-06	58.5941	0.000615382	41.795
Dshi_4125	ABV95840.1	Hypothetical protein	Periplasmic protein	Hypothetical protein	6.05501e-06	3.04229e-06	50.2441	0.000605501	73.934
Dshi_1925	ABV93667.1	Putative ATPase	Intracellular Protein	Protein fate	6.00729e-06	1.228e-06	20.4418	0.000600729	77.649
Dshi_3930	ABV95658.1	Transcriptional regulator	Intracellular Protein	Transcription/transcriptional regulator	5.96043e-06	3.69002e-06	61.9086	0.000596043	26.427
Dshi_2580	ABV94313.1	ATP-dependent RNA helicase	Intracellular Protein	Replication, recombination and repair	5.63401e-06	5.06178e-06	89.8433	0.000563401	88.61
Dshi_3559	ABV95292.1	DNA polymerase III subunit epsilon	Integral Inner Membrane Protein	Replication, recombination and repair	5.57492e-06	1.31774e-06	23.6369	0.000557492	52.317
Dshi_1775	ABV93517.1	Putative glutamate--ammonia ligase	Intracellular Protein	Not assigned	5.46914e-06	5.46914e-06	100	0.000546914	100.77
Dshi_2346	ABV94082.1	Queuine tRNA-ribosyltransferase	Intracellular Protein	Translation	5.43367e-06	5.43367e-06	100	0.000543367	41.606
Dshi_1926	ABV93668.1	Primosomal protein N'	Intracellular Protein	Replication, recombination and repair	5.35359e-06	4.98806e-06	93.1722	0.000535359	77.955
Dshi_2108	ABV93845.1	Hypothetical protein	Integral Inner Membrane Protein	Hypothetical protein	5.24939e-06	1.11425e-06	21.2262	0.000524939	91.094
Dshi_3989	ABV95717.1	Relaxase/mobilization nuclease family protein VirD2	Intracellular Protein	Not assigned	5.16122e-06	3.89215e-06	75.4115	0.000516122	87.476
Dshi_2113	ABV93849.1	Serine hydroxymethyltransferase	Intracellular Protein	Amino acid metabolism	5.14509e-06	5.14509e-06	100	0.000514509	44.94
Dshi_0917	ABV92662.1	Acriflavin resistance protein	Integral Inner Membrane Protein	Stress protein	5.08168e-06	2.10683e-06	41.4594	0.000508168	112.19
Dshi_3466	ABV95199.1	DNA mismatch repair protein MutS	Intracellular Protein	Replication, recombination and repair	4.92582e-06	3.58422e-06	72.7638	0.000492582	94.648
Dshi_2242	ABV93978.1	Histidinol dehydrogenase	Intracellular Protein	Amino acid metabolism	4.88794e-06	3.31133e-06	67.745	0.000488794	47.44
Dshi_2833	ABV94566.1	[Protein-PII] uridylyltransferase	Intracellular Protein	Not assigned	4.75333e-06	1.21863e-06	25.6375	0.000475333	106.13
Dshi_4214	ABV95924.1	Replication initiation protein RepB	Intracellular Protein	Replication, recombination and repair	4.64552e-06	4.64552e-06	100	0.000464552	43.326
Dshi_3503	ABV95236.1	Magnesium-chelatase 60 kDa subunit	Intracellular Protein	Porphyrin and related pathway	4.55386e-06	4.55386e-06	100	0.000455386	59.879
Dshi_0726	ABV92471.1	Methylmalonyl-CoA mutase, large subunit	Intracellular Protein	Lipid metabolism and cell wall/membrane/envelope biogenesis/integrity	4.44929e-06	4.44929e-06	100	0.000444929	77.323
Dshi_2719	ABV94452.1	Aerobic cobaltochelatase subunit cobT	Intracellular Protein	Porphyrin and related pathway	4.44215e-06	4.44215e-06	100	0.000444215	69.318
Dshi_2973	ABV94706.1	Peptidyl-dipeptidase	Intracellular Protein	Protein fate	4.39954e-06	4.39954e-06	100	0.000439954	73.642
Dshi_2679	ABV94412.1	Putative ABC transporter permease	Integral Inner Membrane Protein	Transporter	4.32687e-06	3.68319e-06	85.1237	0.000432687	88.151
Dshi_1162	ABV92904.1	Acriflavin resistance protein	Integral Inner Membrane Protein	Stress protein	4.30113e-06	1.17547e-06	27.3294	0.000430113	128.65
Dshi_0850	ABV92595.1	DEAD/DEAH box helicase domain protein	Intracellular Protein	Replication, recombination and repair	4.13026e-06	2.12917e-06	51.5504	0.000413026	77.782
Dshi_1510	ABV93252.1	ATP-dependent DNA helicase	Intracellular Protein	Replication, recombination and repair	4.11556e-06	4.11556e-06	100	0.000411556	74.822
Dshi_2278	ABV94014.1	Dimethyl sulfoxide reductase precursor	Periplasmic protein	Electron transport	4.08686e-06	3.76398e-06	92.0995	0.000408686	98.973
Dshi_1809	ABV93551.1	UvrABC system protein A	Intracellular Protein	Replication, recombination and repair	4.0234e-06	3.07975e-06	76.546	0.00040234	105.62
Dshi_3857	ABV95585.1	Polysaccharide biosynthesis protein CapD	Integral Inner Membrane Protein	Not assigned	3.93733e-06	2.1821e-06	55.4207	0.000393733	67.952
Dshi_1197	ABV92939.1	Integral membrane sensor signal transduction	Integral Inner Membrane Protein	Transcription/transcriptional regulator	3.4911e-06	2.33581e-06	66.9075	0.00034911	67.343
Dshi_0363	ABV92112.1	DNA mismatch repair protein MutL	Intracellular Protein	Replication, recombination and repair	3.47758e-06	3.47758e-06	100	0.000347758	66.227
Dshi_0990	ABV92732.1	Putative DNA helicase related protein	Intracellular Protein	Replication, recombination and repair	3.29229e-06	2.18166e-06	66.2659	0.000329229	170.4
Dshi_2566	ABV94299.1	Putative bifunctional enzyme	Intracellular Protein	Not assigned	2.94439e-06	2.94439e-06	100	0.000294439	79.857
Dshi_0856	ABV92601.1	Protein of unknown function DUF404	Intracellular Protein	Hypothetical protein	2.92596e-06	1.66898e-06	57.0405	0.000292596	87.089
Dshi_2311	ABV94047.1	Bifunctional protein	Intracellular Protein	Amino acid metabolism	2.3364e-06	1.23614e-06	52.9077	0.00023364	131.48
Dshi_3536	ABV95269.1	Magnesium-chelatase subunit H	Intracellular Protein	Porphyrin and related pathway	2.19132e-06	1.3608e-06	62.0997	0.000219132	129.48
Dshi_1762	ABV93504.1	Putative indolepyruvate oxidoreductase	Intracellular Protein	Not assigned	1.66184e-06	9.08799e-07	54.6864	0.000166184	122.93
aDescription of the gene products based on the D. shibae DFL 12 = DSM 16493 genome annotation (NCBI at 05/09/18)
bSubcellular localization of the identified proteins predicted using LocateP v2. (OM = outer membrane)
cThe riBAQ (relative intensity based absolut quantification), a normalized measure of molar abundance of a protein was calculated by dividing the protein´s IBAQ value by the sum of all non-contaminant iBAQ values of a given sample. The mean of three biological replicates is presented.
dStandard deviations (SD) of the mean riBAQ

## Sheet: Sheet 2 Soluble fraction OMV
Tab. SX (B) Proteins identifed in the soluble fraction of D. shibae vesicles
LocusTag	Accession	Proteina	Subcellular localizationb	Functional categories IMG	riBAQ c	SD riBAQ d	SD in %	riBAQ in %	Mol. weight [kDa]
Dshi_3361	ABV95094.1	Flagellin	Secreted/Released	Cell motility	0.0685416	0.0123034	17.9503	6.85416	52.481
Dshi_2138	ABV93874.1	Hypothetical protein	Periplasmic protein	Hypothetical protein	0.0350204	0.00159806	4.56322	3.50204	42.479
Dshi_3025	ABV94758.1	OmpA/MotB domain protein	Outer Membrane Lipoprotein	Not assigned	0.0302863	0.00673843	22.2491	3.02863	21.513
Dshi_1195	ABV92937.1	TRAP transporter solute receptor	Periplasmic protein	Transporter	0.0302829	0.00995924	32.8873	3.02829	34.594
Dshi_2021	ABV93760.1	Putative binding protein component of ABC iron transporter	Outer Membrane Associated/Outer Membane B-barrel Protein	Iron metabolism	0.0251425	0.006163	24.5123	2.51425	36.834
Dshi_1111	ABV92853.1	Tol-Pal system beta propeller repeat TolB	Outer Membrane Associated/Outer Membane B-barrel Protein	Lipid metabolism and cell wall/membrane/envelope biogenesis/integrity	0.0223962	0.00307321	13.7221	2.23962	47.701
Dshi_0318	ABV92067.1	Glutamate/glutamine/aspartate/asparagine ABC	Periplasmic protein	Transporter	0.0220141	0.00540924	24.5717	2.20141	35.59
Dshi_2832	ABV94565.1	Hypothetical protein	Outer Membrane Lipoprotein	Hypothetical protein	0.0152959	0.000927193	6.0617	1.52959	39.765
Dshi_2784	ABV94517.1	Hypothetical protein	Outer Membrane Lipoprotein	Hypothetical protein	0.0143598	0.00465555	32.4207	1.43598	21.048
Dshi_0924	ABV92669.1	Sporulation domain protein	Outer Membrane Lipoprotein	Not assigned	0.0129011	0.00145715	11.2948	1.29011	27.769
Dshi_0563	ABV92309.1	Iron-regulated protein	Periplasmic protein	Iron metabolism	0.0120355	0.00576079	47.8652	1.20355	44.473
Dshi_1112	ABV92854.1	Peptidoglycan-associated lipoprotein	Outer Membrane Lipoprotein	Lipid metabolism and cell wall/membrane/envelope biogenesis/integrity	0.0119191	0.000853163	7.15792	1.19191	18.128
Dshi_1443	ABV93185.1	TRAP transporter solute receptor	Periplasmic protein	Transporter	0.0110178	0.00272225	24.7078	1.10178	34.179
Dshi_1299	ABV93041.1	OmpW family protein	Outer Membane B-barrel Protein	Not assigned	0.010745	0.00386748	35.9932	1.0745	21.419
Dshi_3872	ABV95600.1	Hemolysin-type calcium-binding repeat protein	Secreted/Released	Not assigned	0.00983453	0.0059123	60.1178	0.983453	195.41
Dshi_2673	ABV94406.1	Quinoprotein ethanol dehydrogenase precursor	Periplasmic protein	Carbon and energy metabolism	0.00958777	0.00114389	11.9307	0.958777	63.935
Dshi_3254	ABV94987.1	Flagellar basal body L-ring protein	Outer Membrane Lipoprotein	Cell motility	0.00944775	0.00205866	21.79	0.944775	26.038
Dshi_1128	ABV92870.1	OmpA/MotB domain protein	Outer Membrane Lipoprotein	Not assigned	0.00942672	0.00221735	23.5219	0.942672	23.166
Dshi_1522	ABV93264.1	Putative periplasmic ligand-binding protein	Periplasmic protein	Transporter	0.00941753	0.00306666	32.5633	0.941753	40.038
Dshi_1622	ABV93364.1	Putative hemolysin precursor	Secreted/Released	Not assigned	0.0093737	0.00332931	35.5176	0.93737	52.971
Dshi_1483	ABV93225.1	Conserved hypothetical protein	Outer Membrane Lipoprotein	Hypothetical protein	0.00918914	0.00158953	17.2979	0.918914	12.904
Dshi_3402	ABV95135.1	Neutral zinc metallopeptidase	Secreted/Released	Protein fate	0.00899309	0.00361325	40.1781	0.899309	48.502
Dshi_2763	ABV94496.1	Hypothetical protein	Intracellular Protein	Hypothetical protein	0.00894283	0.0033484	37.4423	0.894283	57.894
Dshi_2343	ABV94079.1	Hypothetical protein	Outer Membrane Associated/Outer Membane B-barrel Protein	Hypothetical protein	0.00893397	0.00181589	20.3257	0.893397	38.604
Dshi_1564	ABV93306.1	Hypothetical protein	Outer Membrane Lipoprotein	Hypothetical protein	0.00790932	0.00269017	34.0127	0.790932	19.488
Dshi_3153	ABV94886.1	TRAP transporter - DctP subunit	Periplasmic protein	Transporter	0.00785156	0.00136672	17.407	0.785156	36.155
Dshi_0872	ABV92617.1	Extracellular solute-binding protein family 5	Periplasmic protein	Transporter	0.00778959	0.00235415	30.2218	0.778959	57.73
Dshi_0274;Dshi_0223	ABV92023.1;ABV91972.1	Translation elongation factor Tu	Intracellular Protein	Translation	0.0071383	0.0023649	33.1297	0.71383	42.776
Dshi_0628	ABV92374.1	Basic organic compound ABC-transporter	Periplasmic protein	Transporter	0.00694361	0.00271895	39.1577	0.694361	28.82
Dshi_2780	ABV94513.1	Hypothetical protein	Outer Membrane Lipoprotein	Hypothetical protein	0.00681484	0.00159316	23.3778	0.681484	15.933
Dshi_1122	ABV92864.1	Tetratricopeptide region	Outer Membrane Lipoprotein	Not assigned	0.00637326	0.000419692	6.5852	0.637326	31.141
Dshi_1590	ABV93332.1	Porin	Outer Membrane Associated/Outer Membane B-barrel Protein	Not assigned	0.00627679	0.00200746	31.9822	0.627679	40.493
Dshi_3377	ABV95110.1	Flagellar hook-associated protein FlgL	Intracellular Protein	Cell motility	0.00626209	0.00258384	41.2616	0.626209	35.305
Dshi_0909	ABV92654.1	NMT1/THI5 like domain protein	Periplasmic protein	Transporter	0.006067	0.000108422	1.78708	0.6067	33.378
Dshi_1165	ABV92907.1	Pyrrolo-quinoline quinone	Outer Membrane Lipoprotein	Not assigned	0.00597421	0.00123736	20.7116	0.597421	47.122
Dshi_2254	ABV93990.1	Putative polysaccharide export protein	Outer Membrane Lipoprotein	Transporter	0.00593303	0.000479164	8.07621	0.593303	40.818
Dshi_1113	ABV92855.1	Tol-Pal system YbgF	Outer Membrane Associated/Outer Membane B-barrel Protein	Lipid metabolism and cell wall/membrane/envelope biogenesis/integrity	0.0056464	0.00180651	31.994	0.56464	28.989
Dshi_2671	ABV94404.1	Hypothetical protein	Periplasmic protein	Transporter	0.00545545	0.000723335	13.2589	0.545545	34.045
Dshi_0645	ABV92391.1	TRAP-type uncharacterized transport system	Periplasmic protein	Transporter	0.00522003	0.00162601	31.1494	0.522003	34.76
Dshi_2663	ABV94396.1	Hypothetical protein	Periplasmic protein	Electron transport	0.00517738	0.000842404	16.2709	0.517738	24.165
Dshi_0044	ABV91793.1	Hypothetical protein	Outer Membrane Lipoprotein	Hypothetical protein	0.0049128	0.00107694	21.9212	0.49128	16.901
Dshi_2919	ABV94652.1	60 kDa chaperonin	Intracellular Protein	Protein fate	0.0049054	0.0013772	28.0753	0.49054	57.638
Dshi_2752	ABV94485.1	TRAP dicarboxylate transporter	Periplasmic protein	Transporter	0.0045949	0.00135876	29.5712	0.45949	38.007
Dshi_3379	ABV95112.1	Flagellar hook protein FlgE	Cell Surface Appendage	Cell motility	0.00455348	0.00154677	33.969	0.455348	44.653
Dshi_2014	ABV93753.1	Sn-glycerol-3-phosphate-binding periplasmic	Periplasmic protein	Transporter	0.00451483	0.00189697	42.0164	0.451483	46.993
Dshi_1864	ABV93606.1	Putative membrane-bound lytic murein transglycosylase	Outer Membrane Lipoprotein	Not assigned	0.00448337	0.000553256	12.3402	0.448337	39.479
Dshi_1068	ABV92810.1	Hypothetical protein	Outer Membrane Lipoprotein	Hypothetical protein	0.00439603	0.000351735	8.00119	0.439603	15.972
Dshi_3496	ABV95229.1	ErfK/YbiS/YcfS/YnhG family protein	Periplasmic protein	Lipid metabolism and cell wall/membrane/envelope biogenesis/integrity	0.00425276	0.000404865	9.52005	0.425276	22.635
Dshi_2793	ABV94526.1	Hypothetical protein	Outer Membrane Lipoprotein	Hypothetical protein	0.00424819	2.55588e-05	0.60164	0.424819	34.635
Dshi_0894	ABV92639.1	Peptidoglycan-binding domain 1 protein	Periplasmic protein	Not assigned	0.00411824	0.00085335	20.7212	0.411824	47.218
Dshi_1453	ABV93195.1	Putative sulfonate/nitrate transport system	Periplasmic protein	Transporter	0.00396015	0.000878611	22.1863	0.396015	33.749
Dshi_1350	ABV93092.1	Nucleoside-diphosphate kinase	Intracellular Protein	Not assigned	0.00390659	0.00110223	28.2147	0.390659	15.021
Dshi_4165	ABV95875.1	NMT1/THI5 like domain protein	Periplasmic protein	Not assigned	0.00380193	0.000267587	7.03819	0.380193	34.792
Dshi_1490	ABV93232.1	Extracellular solute-binding protein family 5	Periplasmic protein	Transporter	0.00334148	0.000800896	23.9683	0.334148	60.541
Dshi_2934	ABV94667.1	ATP synthase subunit beta	Intracellular Protein	Electron transport	0.00333323	0.00019716	5.91497	0.333323	50.497
Dshi_3592	ABV95325.1	Hypothetical protein	Intracellular Protein	Hypothetical protein	0.00327416	0.00235038	71.7858	0.327416	178.66
Dshi_0849	ABV92594.1	5'-Nucleotidase domain protein	Periplasmic protein	Not assigned	0.00326178	0.000555936	17.0439	0.326178	55.559
Dshi_0803	ABV92548.1	TRAP dicarboxylate transporter- DctP subunit	Periplasmic protein	Transporter	0.00318298	0.00135778	42.6574	0.318298	45.866
Dshi_1560	ABV93302.1	Conserved hypothetical protein	Periplasmic protein	Hypothetical protein	0.00309257	0.00308285	99.6857	0.309257	14.44
Dshi_3147	ABV94880.1	Conserved hypothetical protein	Intracellular Protein	Hypothetical protein	0.00303025	0.0012646	41.7324	0.303025	26.548
Dshi_3378	ABV95111.1	Flagellar hook-associated protein FlgK	Outer Membrane Associated/Outer Membane B-barrel Protein	Cell motility	0.00300936	0.00112955	37.5344	0.300936	49.979
Dshi_1087	ABV92829.1	TRAP transporter solute receptor	Periplasmic protein	Transporter	0.00292724	0.00155133	52.9961	0.292724	33.445
Dshi_2267	ABV94003.1	Hypothetical protein	Intracellular Protein	Hypothetical protein	0.0029226	0.00096882	33.1492	0.29226	61.396
Dshi_1953	ABV93694.1	Putative hydrolase	Periplasmic protein	Not assigned	0.0028747	0.00113721	39.5593	0.28747	32.885
Dshi_1351	ABV93093.1	Hypothetical protein	Outer Membrane Lipoprotein	Hypothetical protein	0.00287198	0.000493527	17.1842	0.287198	13.982
Dshi_0222	ABV91971.1	Hypothetical protein	Outer Membrane Lipoprotein	Hypothetical protein	0.00285998	0.00120106	41.9955	0.285998	24.004
Dshi_1615	ABV93357.1	Hypothetical protein	Periplasmic protein	Hypothetical protein	0.00285284	0.00052777	18.4998	0.285284	20.928
Dshi_3374	ABV95107.1	DNA polymerase III subunit beta	Intracellular Protein	Replication, recombination and repair	0.00281353	0.000426281	15.1511	0.281353	40.632
Dshi_1679	ABV93421.1	Conserved hypothetical protein	Outer Membrane Lipoprotein	Hypothetical protein	0.0026672	0.000399623	14.9829	0.26672	21.868
Dshi_1374	ABV93116.1	NMT1/THI5 like domain protein	Periplasmic protein	Not assigned	0.00265072	0.00068229	25.7398	0.265072	35.576
Dshi_1397	ABV93139.1	Phospholipase/lecithinase/hemolysin-like	Secreted/Released	Not assigned	0.00262857	0.00107101	40.7449	0.262857	56.556
Dshi_0974	ABV92716.1	Extracellular solute-binding protein family 1	Periplasmic protein	Transporter	0.00259132	0.00100533	38.7959	0.259132	47.368
Dshi_2936	ABV94669.1	ATP synthase subunit alpha	Intracellular Protein	Electron transport	0.0025863	0.000198118	7.66031	0.25863	55.052
Dshi_0056	ABV91805.1	Conserved hypothetical protein	Outer Membrane Lipoprotein	Hypothetical protein	0.00257552	0.000196735	7.63864	0.257552	17.765
Dshi_1129	ABV92871.1	Type II and III secretion system protein	Outer Membrane Associated/Outer Membane B-barrel Protein	Secretion system	0.00253787	0.000390071	15.37	0.253787	49.79
Dshi_2098	ABV93835.1	Putative outer membrane protein tolC	Outer Membrane Associated/Outer Membane B-barrel Protein	Not assigned	0.00249639	0.000480941	19.2655	0.249639	48.907
Dshi_1334	ABV93076.1	Tetratricopeptide TPR_2 repeat protein	Intracellular Protein	Not assigned	0.00247901	0.00052305	21.0991	0.247901	55.804
Dshi_3252	ABV94985.1	Flagellar basal-body rod protein FlgG	Intracellular Protein	Cell motility	0.00243654	0.00054401	22.3272	0.243654	27.419
Dshi_0068	ABV91817.1	Lipoprotein	Outer Membrane Lipoprotein	Not assigned	0.00243093	0.000596725	24.5472	0.243093	22.139
Dshi_3003	ABV94736.1	TRAP transporter - DctP subunit	Periplasmic protein	Transporter	0.00241904	0.0014574	60.2472	0.241904	35.23
Dshi_2009	ABV93748.1	Putative phosphonates-binding periplasmic	Periplasmic protein	Transporter	0.00238515	0.000774858	32.4868	0.238515	35.187
Dshi_2964	ABV94697.1	Putative basic membrane protein	Periplasmic protein	Not assigned	0.00235696	0.00134227	56.9495	0.235696	42.158
Dshi_3405	ABV95138.1	Thiol:disulfide interchange protein DsbA	Intracellular Protein	Protein fate	0.00232641	0.000739875	31.8033	0.232641	27.464
Dshi_0022	ABV91771.1	Hypothetical protein	Integral Inner Membrane Protein	Hypothetical protein	0.00229708	0.00100822	43.8914	0.229708	20.252
Dshi_2799	ABV94532.1	Sulfide dehydrogenase [flavocytochrome c]	Periplasmic protein	Not assigned	0.00222734	0.000902122	40.5023	0.222734	45.074
Dshi_3547	ABV95280.1	Cytochrome c2	Periplasmic protein	Electron transport	0.0022245	0.000889308	39.9779	0.22245	15.586
Dshi_2414	ABV94148.1	Conserved hypothetical protein	Outer Membrane Lipoprotein	Hypothetical protein	0.00220559	0.000286647	12.9964	0.220559	31.917
Dshi_1123	ABV92865.1	Tetratricopeptide TPR_2 repeat protein	Intracellular Protein	Not assigned	0.00217624	0.000308357	14.1693	0.217624	18.978
Dshi_0150	ABV91899.1	Putative lytic transglycosylase catalytic	Periplasmic protein	Lipid metabolism and cell wall/membrane/envelope biogenesis/integrity	0.00216802	0.00027084	12.4925	0.216802	71.649
Dshi_1533	ABV93275.1	Periplasmic binding protein	Periplasmic protein	Transporter	0.00215539	0.000896825	41.6085	0.215539	35.95
Dshi_0862	ABV92607.1	Extracellular ligand-binding receptor	Periplasmic protein	Transporter	0.00215294	0.000315223	14.6415	0.215294	40.293
Dshi_0950	ABV92695.1	Ribosomal 5S rRNA E-loop binding protein	Intracellular Protein	Translation	0.00214232	0.000654525	30.5521	0.214232	22.743
Dshi_0273	ABV92022.1	Translation elongation factor G	Intracellular Protein	Translation	0.00209423	0.000998557	47.6813	0.209423	77.844
Dshi_3571	ABV95304.1	Chaperone protein dnaK	Intracellular Protein	Protein fate	0.00207223	0.000773897	37.3461	0.207223	68.91
Dshi_2842	ABV94575.1	Putative lipoprotein	Periplasmic protein	Not assigned	0.00205501	0.000648045	31.5349	0.205501	34.595
Dshi_1941	ABV93682.1	NMT1/THI5 family protein	Periplasmic protein	Not assigned	0.00205458	0.0004742	23.0801	0.205458	35.497
Dshi_3566	ABV95299.1	PpiC-type peptidyl-prolyl cis-trans isomerase	Periplasmic protein	Not assigned	0.00205339	0.000721736	35.1486	0.205339	30.221
Dshi_1610	ABV93352.1	Conserved hypothetical protein	Periplasmic protein	Hypothetical protein	0.00205175	0.000606997	29.5843	0.205175	56.389
Dshi_0561	ABV92307.1	ABC-type cobalamin/Fe3+-siderophores transport	Periplasmic protein	Iron metabolism	0.00204984	0.000707329	34.5065	0.204984	34.004
Dshi_2664	ABV94397.1	Hypothetical protein	Periplasmic protein	Transporter	0.00203717	0.000909636	44.6519	0.203717	42.056
Dshi_0573	ABV92319.1	Hemin-binding periplasmic protein hmuT	Periplasmic protein	Iron metabolism	0.0019017	0.00126808	66.6813	0.19017	28.86
Dshi_3495	ABV95228.1	Putative SCP-like extracellular protein	Outer Membrane Lipoprotein	Not assigned	0.00189603	0.000242631	12.7968	0.189603	18.906
Dshi_3127	ABV94860.1	Sugar ABC transporter	Periplasmic protein	Transporter	0.00183081	0.000674575	36.8457	0.183081	64.596
Dshi_3157	ABV94890.1	TRAP transporter - DctP subunit	Periplasmic protein	Transporter	0.00181239	0.000188204	10.3843	0.181239	36.472
Dshi_1012	ABV92754.1	Methionine adenosyltransferase	Intracellular Protein	Amino acid metabolism	0.00179642	0.000742382	41.3257	0.179642	42.526
Dshi_3376	ABV95109.1	Flagellar P-ring protein FlgI	Periplasmic protein	Cell motility	0.00178378	0.000380409	21.326	0.178378	38.77
Dshi_3111	ABV94844.1	Arylsulfatase precursor	Periplasmic protein	Not assigned	0.00178045	0.00035947	20.1898	0.178045	59.928
Dshi_0791	ABV92536.1	Protein of unknown function DUF541	Periplasmic protein	Hypothetical protein	0.00177091	0.000701627	39.6196	0.177091	25.908
Dshi_3318	ABV95051.1	D-3-phosphoglycerate dehydrogenase	Intracellular Protein	Amino acid metabolism	0.00175403	0.000703078	40.0836	0.175403	56.725
Dshi_2047	ABV93784.1	Conserved hypothetical protein	Outer Membrane Lipoprotein	Hypothetical protein	0.0017509	0.000470418	26.8672	0.17509	22.219
Dshi_0279	ABV92028.1	Hypothetical protein	Outer Membrane Lipoprotein	Hypothetical protein	0.00172014	0.0004976	28.9278	0.172014	11.897
Dshi_0217	ABV91966.1	Electron transfer flavoprotein beta subunit	Intracellular Protein	Electron transport	0.0017044	0.000525411	30.8267	0.17044	26.833
Dshi_1318	ABV93060.1	Hypothetical protein	Outer Membrane Lipoprotein	Hypothetical protein	0.00168777	0.00077207	45.7449	0.168777	15.815
Dshi_1652	ABV93394.1	Putative bacterial solute-binding protein 1	Periplasmic protein	Transporter	0.00166666	0.000772956	46.3775	0.166666	48.616
Dshi_0390	ABV92139.1	D-ribose-binding periplasmic protein precursor	Periplasmic protein	Transporter	0.00165523	0.00086902	52.5016	0.165523	34.867
Dshi_0808	ABV92553.1	MltA-interacting MipA family protein	Outer Membrane Associated/Outer Membane B-barrel Protein	Transporter	0.00165427	0.000546114	33.0124	0.165427	26.553
Dshi_3946;Dshi_3608	ABV95674.1;ABV95341.1	Conserved hypothetical protein	Outer Membrane Lipoprotein	Hypothetical protein	0.00163945	0.000898692	54.8166	0.163945	9.3575
Dshi_1089	ABV92831.1	TRAP dicarboxylate transporter- DctP subunit	Intracellular Protein	Transporter	0.00159582	0.000781521	48.9731	0.159582	35.344
Dshi_3312	ABV95045.1	Hypothetical protein	Periplasmic protein	Hypothetical protein	0.00152915	0.000662973	43.3557	0.152915	23.11
Dshi_2716	ABV94449.1	Hypothetical protein	Intracellular Protein	Hypothetical protein	0.00147081	0.000126781	8.61982	0.147081	15.427
Dshi_1169	ABV92911.1	N-acetylmuramoyl-L-alanine amidase	Periplasmic protein	Not assigned	0.00145305	0.000309411	21.2939	0.145305	45.183
Dshi_0900	ABV92645.1	Conserved hypothetical protein	Periplasmic protein	Hypothetical protein	0.0014496	0.000577115	39.812	0.14496	69.834
Dshi_1704	ABV93446.1	Putative high-affinity zinc uptake system	Periplasmic protein	Transporter	0.00143816	0.000686337	47.7233	0.143816	38.201
Dshi_2662	ABV94395.1	Hypothetical protein	Periplasmic protein	Hypothetical protein	0.00143201	0.000569786	39.7893	0.143201	33.347
Dshi_2000	ABV93739.1	D-xylose-binding periplasmic protein xylF	Periplasmic protein	Transporter	0.00140019	0.000401143	28.6491	0.140019	35.189
Dshi_0923	ABV92668.1	Serine-type D-Ala-D-Ala carboxypeptidase	Periplasmic protein	Protein fate	0.00139485	0.00031962	22.9143	0.139485	42.464
Dshi_0565	ABV92311.1	Conserved hypothetical protein	Periplasmic protein	Iron metabolism	0.00136954	0.000434352	31.7151	0.136954	36.643
Dshi_1643	ABV93385.1	Bacterial DNA recombination	Intracellular Protein	Replication, recombination and repair	0.00134627	0.000421884	31.3373	0.134627	38.123
Dshi_3326	ABV95059.1	TRAP transporter - DctP subunit	Periplasmic protein	Transporter	0.00131398	0.000525222	39.9719	0.131398	35.227
Dshi_0547	ABV92293.1	ABC-type sugar / sn-glycerol 3-phosphate	Periplasmic protein	Transporter	0.0012721	0.000475147	37.3513	0.12721	49.164
Dshi_2733	ABV94466.1	Protease do precursor	Periplasmic protein	Protein fate	0.00126053	0.000393377	31.2071	0.126053	52.905
Dshi_1654	ABV93396.1	Beta-glucosidase A	Intracellular Protein	Carbon and energy metabolism	0.00125681	0.000517082	41.1423	0.125681	48.478
Dshi_0880	ABV92625.1	Hydratase/decarboxylase	Periplasmic protein	Amino acid metabolism	0.00125569	0.000597387	47.5746	0.125569	28.876
Dshi_3447	ABV95180.1	Protein-export protein SecB	Intracellular Protein	Secretion system	0.00125291	0.00044767	35.7305	0.125291	19.182
Dshi_2269	ABV94005.1	Hypothetical protein	Intracellular Protein	Hypothetical protein	0.00124641	0.000816979	65.5466	0.124641	21.507
Dshi_4063;Dshi_3787	ABV95790.1;ABV95517.1	Oxidoreductase	Intracellular Protein	Protein fate	0.00122859	0.000520783	42.3886	0.122859	27.102
Dshi_4071	ABV95795.1	Hypothetical protein	Intracellular Protein	Hypothetical protein	0.00121868	0.000635694	52.1626	0.121868	118.22
Dshi_0277	ABV92026.1	50S ribosomal protein L4/L1e	Intracellular Protein	Translation	0.00120795	0.000270899	22.4264	0.120795	22.2
Dshi_1860	ABV93602.1	Preprotein translocase subunit	Intracellular Protein	Secretion system	0.0012065	0.000500944	41.5205	0.12065	11.524
Dshi_0216	ABV91965.1	Electron transfer flavoprotein alpha subunit	Intracellular Protein	Electron transport	0.00118436	0.000403087	34.0342	0.118436	31.316
Dshi_3067	ABV94800.1	Acetoacetyl-CoA reductase	Intracellular Protein	Carbon and energy metabolism	0.00118132	0.000276734	23.426	0.118132	25.248
Dshi_1499	ABV93241.1	Hypothetical protein	Intracellular Protein	Hypothetical protein	0.00118094	0.000107086	9.06787	0.118094	82.769
Dshi_1977	ABV93716.1	Periplasmic binding protein	Periplasmic protein	Transporter	0.00116476	0.000516297	44.3264	0.116476	43.186
Dshi_0309	ABV92058.1	DNA-directed RNA polymerase, alpha subunit	Intracellular Protein	Replication, recombination and repair	0.00115193	0.000289053	25.0929	0.115193	37.913
Dshi_3556	ABV95289.1	Sodium/solute symporter family protein	Integral Inner Membrane Protein	Transporter	0.00113362	0.000369257	32.5734	0.113362	63.263
Dshi_4057;Dshi_3781	ABV95784.1;ABV95511.1	ErfK/YbiS/YcfS/YnhG family protein	Periplasmic protein	Lipid metabolism and cell wall/membrane/envelope biogenesis/integrity	0.00112129	0.000131713	11.7466	0.112129	21.228
Dshi_0006	ABV91755.1	2,3,4,5-tetrahydropyridine-2,6-dicarboxylate	Intracellular Protein	Amino acid metabolism	0.00111515	0.000222208	19.9263	0.111515	29.255
Dshi_1549	ABV93291.1	Translation elongation factor	Intracellular Protein	Translation	0.00111203	0.000290616	26.1339	0.111203	30.296
Dshi_3936;Dshi_3598	ABV95664.1;ABV95331.1	ErfK/YbiS/YcfS/YnhG family protein	Periplasmic protein	Lipid metabolism and cell wall/membrane/envelope biogenesis/integrity	0.00110248	8.23017e-05	7.46512	0.110248	24.325
Dshi_0300	ABV92049.1	50S ribosomal protein L6	Intracellular Protein	Translation	0.00107227	5.11994e-05	4.77488	0.107227	19.504
Dshi_1558	ABV93300.1	Hypothetical protein	Periplasmic protein	Hypothetical protein	0.00107004	0.000381337	35.6375	0.107004	11.489
Dshi_0878	ABV92623.1	Hypothetical protein	Intracellular Protein	Hypothetical protein	0.00106932	0.00030676	28.6873	0.106932	17.33
Dshi_1384	ABV93126.1	Permease protein of ABC transporter	Periplasmic protein	Transporter	0.00106796	0.000558962	52.3394	0.106796	35.911
Dshi_0570	ABV92316.1	ABC-type cobalamin/Fe3+-siderophores transport	Outer Membrane Associated/Outer Membane B-barrel Protein	Iron metabolism	0.00105299	0.000807965	76.7306	0.105299	72.439
Dshi_1388	ABV93130.1	Endopeptidase Clp	Intracellular Protein	Protein fate	0.00104625	0.000176792	16.8976	0.104625	23.177
Dshi_3841	ABV95571.1	NADP(+) dependent glutamate dehydrogenase	Intracellular Protein	Amino acid metabolism	0.00104315	0.000285877	27.4051	0.104315	47.808
Dshi_3540	ABV95273.1	Reaction center protein H chain	Intracellular Protein	Electron transport	0.00101545	0.000328283	32.3287	0.101545	28.705
Dshi_0600	ABV92346.1	MORN repeat-containing protein	Outer Membane B-barrel Protein	Not assigned	0.00101285	0.000407344	40.2174	0.101285	49.833
Dshi_0141	ABV91890.1	Toluene tolerance family protein	Outer Membrane Associated/Outer Membane B-barrel Protein	Lipid metabolism and cell wall/membrane/envelope biogenesis/integrity	0.00100802	0.000208578	20.6918	0.100802	22.958
Dshi_0199	ABV91948.1	Signal peptidase I	Intracellular Protein	Protein fate	0.00100168	0.000223995	22.3618	0.100168	28.813
Dshi_0669	ABV92415.1	D-alanyl-D-alanine carboxypeptidase	Periplasmic protein	Lipid metabolism and cell wall/membrane/envelope biogenesis/integrity	0.000994586	0.000236987	23.8277	0.0994586	52.908
Dshi_0360	ABV92109.1	Conserved hypothetical protein	Outer Membrane Lipoprotein	Hypothetical protein	0.000993805	0.000171924	17.2996	0.0993805	19.099
Dshi_2623	ABV94356.1	Peptidase M48	Outer Membrane Lipoprotein	Protein fate	0.000993675	0.000144836	14.5757	0.0993675	26.208
Dshi_3263	ABV94996.1	Flagellar basal body-associated protein FliL	Intracellular Protein	Cell motility	0.000989007	0.000262002	26.4914	0.0989007	18.044
Dshi_0618	ABV92364.1	Conserved hypothetical protein	Intracellular Protein	Hypothetical protein	0.000986441	0.000281463	28.5332	0.0986441	21.121
Dshi_3288	ABV95021.1	DNA-binding protein HU	Intracellular Protein	Replication, recombination and repair	0.00097566	0.000454008	46.5335	0.097566	10.062
Dshi_0116	ABV91865.1	TRAP dicarboxylate transporter- DctP subunit	Periplasmic protein	Transporter	0.000975449	0.000421004	43.16	0.0975449	37.663
Dshi_0058	ABV91807.1	Outer membrane lipoprotein carrier protein	Periplasmic protein	Lipid metabolism and cell wall/membrane/envelope biogenesis/integrity	0.00097315	0.000157877	16.2233	0.097315	25.538
Dshi_0276	ABV92025.1	50S ribosomal protein L3	Intracellular Protein	Translation	0.000963007	7.83728e-05	8.13834	0.0963007	29.311
Dshi_2222	ABV93958.1	Extracellular solute-binding protein	Periplasmic protein	Transporter	0.000954324	0.00046123	48.3306	0.0954324	25.575
Dshi_2182	ABV93918.1	Putative 3-oxoacyl-[acyl-carrier-protein]	Intracellular Protein	Not assigned	0.000951914	0.000319164	33.5287	0.0951914	25.06
Dshi_4154	ABV95864.1	Beta-lactamase domain protein	Periplasmic protein	Not assigned	0.000949175	0.000273142	28.7768	0.0949175	33.922
Dshi_2268	ABV94004.1	Hypothetical protein	Intracellular Protein	Hypothetical protein	0.000936575	0.000437015	46.661	0.0936575	19.385
Dshi_4161	ABV95871.1	MltA-interacting MipA family protein	Periplasmic protein	Not assigned	0.000926768	0.000240561	25.957	0.0926768	27.705
Dshi_3871	ABV95599.1	Hemolysin-type calcium-binding repeat protein	Secreted/Released	Not assigned	0.000917538	0.000470922	51.3246	0.0917538	123.99
Dshi_2156	ABV93892.1	Fructose-bisphosphate aldolase	Intracellular Protein	Carbon and energy metabolism	0.000917537	0.000189312	20.6326	0.0917537	31.23
Dshi_3577	ABV95310.1	UTP-glucose-1-phosphate uridylyltransferase	Intracellular Protein	Lipid metabolism and cell wall/membrane/envelope biogenesis/integrity	0.00091291	0.00022673	24.836	0.091291	32.449
Dshi_3314	ABV95047.1	Conserved hypothetical protein	Periplasmic protein	Hypothetical protein	0.000898349	0.00020258	22.5503	0.0898349	18.825
Dshi_3165	ABV94898.1	Periplasmic nitrate reductase NapA	Periplasmic protein	Electron transport	0.000896079	0.000183552	20.4839	0.0896079	92.889
Dshi_3011	ABV94744.1	ABC transporter related	Periplasmic protein	Transporter	0.000886658	0.000323544	36.4903	0.0886658	64.009
Dshi_1353	ABV93095.1	Extracellular solute-binding protein family 1	Intracellular Protein	Transporter	0.000867218	0.000437222	50.4166	0.0867218	46.561
Dshi_0302	ABV92051.1	30S ribosomal protein S5	Intracellular Protein	Translation	0.000864986	0.00020538	23.7437	0.0864986	20.923
Dshi_3358	ABV95091.1	Protein of unknown function DUF1217	Intracellular Protein	Hypothetical protein	0.000862722	0.000313813	36.3748	0.0862722	29.342
Dshi_0655	ABV92401.1	ABC peptide transporter	Periplasmic protein	Transporter	0.00086239	0.000206265	23.9179	0.086239	70.71
Dshi_1881	ABV93623.1	Conserved hypothetical protein	Outer Membrane Lipoprotein	Hypothetical protein	0.000856169	8.72555e-05	10.1914	0.0856169	50
Dshi_3859	ABV95587.1	Conserved hypothetical protein	Intracellular Protein	Hypothetical protein	0.000855085	0.000144485	16.8972	0.0855085	26.501
Dshi_2704	ABV94437.1	Porphobilinogen deaminase	Intracellular Protein	Porphyrin and related pathway	0.000854158	0.000212362	24.8622	0.0854158	37.239
Dshi_1387	ABV93129.1	ATP-dependent Clp protease	Intracellular Protein	Protein fate	0.000851512	7.25043e-05	8.51477	0.0851512	45.614
Dshi_2772	ABV94505.1	Conserved hypothetical protein	Outer Membrane Lipoprotein	Hypothetical protein	0.000851	0.000166018	19.5086	0.0851	15.554
Dshi_0140	ABV91889.1	VacJ family lipoprotein	Outer Membrane Lipoprotein	Lipid metabolism and cell wall/membrane/envelope biogenesis/integrity	0.000840899	0.000291533	34.6692	0.0840899	29.755
Dshi_1948	ABV93689.1	Putative basic membrane protein	Periplasmic protein	Not assigned	0.000839291	0.000330479	39.3761	0.0839291	36.139
Dshi_2325	ABV94061.1	Putative periplasmic binding protein	Periplasmic protein	Transporter	0.000822021	0.000455763	55.4441	0.0822021	37.63
Dshi_0289	ABV92038.1	50S ribosomal protein L16	Intracellular Protein	Translation	0.000810662	5.45174e-05	6.72504	0.0810662	15.72
Dshi_0091	ABV91840.1	Carboxyl-terminal protease	Intracellular Protein	Protein fate	0.000797261	0.000117826	14.7788	0.0797261	47.851
Dshi_2981	ABV94714.1	Putative molydopterin binding oxidoreductase	Periplasmic protein	Not assigned	0.000793713	0.000372476	46.9283	0.0793713	45.525
Dshi_2179	ABV93915.1	Hypothetical protein	Periplasmic protein	Hypothetical protein	0.000788143	0.000242974	30.8287	0.0788143	41.364
Dshi_3430	ABV95163.1	Photosynthetic apparatus regulatory protein	Intracellular Protein	Transcription/transcriptional regulator	0.000782766	0.0002826	36.1028	0.0782766	20.314
Dshi_1716	ABV93458.1	Hypothetical protein	Outer Membrane Lipoprotein	Hypothetical protein	0.000778067	0.000195968	25.1865	0.0778067	16.471
Dshi_2806	ABV94539.1	Putative sulfur oxidation protein	Periplasmic protein	Energy and sulfur metabolism	0.000776948	0.000190984	24.5813	0.0776948	13.475
Dshi_3494	ABV95227.1	ErfK/YbiS/YcfS/YnhG family protein	Outer Membrane Lipoprotein	Lipid metabolism and cell wall/membrane/envelope biogenesis/integrity	0.000772928	0.000130888	16.934	0.0772928	18.293
Dshi_1460	ABV93202.1	Ribosomal protein L21	Intracellular Protein	Translation	0.000763584	0.000135929	17.8015	0.0763584	23.024
Dshi_0297	ABV92046.1	50S ribosomal protein L5	Intracellular Protein	Translation	0.000752126	5.63607e-05	7.49352	0.0752126	20.722
Dshi_2405	ABV94141.1	Hypothetical protein	Periplasmic protein	Hypothetical protein	0.000751789	0.000120709	16.0562	0.0751789	60.326
Dshi_2931	ABV94664.1	Ribose-phosphate pyrophosphokinase	Intracellular Protein	Carbon and energy metabolism	0.000749595	0.000280197	37.3797	0.0749595	36.769
Dshi_1872	ABV93614.1	Putative soluble aldose sugar dehydrogenase	Periplasmic protein	Not assigned	0.000745183	0.000363175	48.7363	0.0745183	45.137
Dshi_2876	ABV94609.1	Malate dehydrogenase	Intracellular Protein	Carbon and energy metabolism	0.000744288	4.07388e-05	5.47353	0.0744288	33.62
Dshi_0295	ABV92044.1	50S ribosomal protein L14	Intracellular Protein	Translation	0.000736773	7.09103e-05	9.62445	0.0736773	13.483
Dshi_1449	ABV93191.1	TonB-dependent receptor	Outer Membrane Associated/Outer Membane B-barrel Protein	Iron metabolism	0.000718355	0.000303875	42.3015	0.0718355	78.686
Dshi_1413	ABV93155.1	Extracellular solute-binding protein family 1	Periplasmic protein	Transporter	0.00070252	0.000424714	60.4558	0.070252	42.35
Dshi_3240	ABV94973.1	Aspartate-semialdehyde dehydrogenase	Intracellular Protein	Amino acid metabolism	0.000699418	0.000189096	27.0362	0.0699418	37.511
Dshi_2290	ABV94026.1	Hypothetical protein	Outer Membane B-barrel Protein	Hypothetical protein	0.000696653	0.000194782	27.9597	0.0696653	45.996
Dshi_1508	ABV93250.1	Cell cycle transcriptional regulator ctrA	Intracellular Protein	Transcription/transcriptional regulator	0.000695609	0.000181981	26.1614	0.0695609	26.462
Dshi_0261	ABV92010.1	50S ribosomal protein L1	Intracellular Protein	Translation	0.000689529	0.000180542	26.1834	0.0689529	23.992
Dshi_3426	ABV95159.1	Adenosylhomocysteinase	Intracellular Protein	Amino acid metabolism	0.00068914	0.000334601	48.5534	0.068914	50.539
Dshi_2441	ABV94175.1	Hypothetical protein	Periplasmic protein	Hypothetical protein	0.000687615	0.000436004	63.4083	0.0687615	32.51
Dshi_1076	ABV92818.1	Phosphoribosylaminoimidazole-	Intracellular Protein	Nucleotide metabolism	0.000674872	8.21368e-05	12.1707	0.0674872	28.374
Dshi_2074	ABV93811.1	Adenine phosphoribosyltransferase	Intracellular Protein	Nucleotide metabolism	0.000674064	0.000273492	40.5736	0.0674064	19.545
Dshi_0338	ABV92087.1	Metallo-beta-lactamase family protein	Intracellular Protein	Not assigned	0.000672413	0.000114355	17.0067	0.0672413	28.759
Dshi_2935	ABV94668.1	ATP synthase gamma chain	Intracellular Protein	Electron transport	0.000667421	0.000176428	26.4343	0.0667421	31.295
Dshi_2655	ABV94388.1	Cytochrome-c peroxidase	Periplasmic protein	Stress protein	0.000666818	0.00034087	51.1189	0.0666818	37.429
Dshi_1526	ABV93268.1	Phospho-2-dehydro-3-deoxyheptonate aldolase	Intracellular Protein	Amino acid metabolism	0.000647547	0.000265871	41.0582	0.0647547	50.013
Dshi_1548	ABV93290.1	Ribosomal protein S2	Intracellular Protein	Translation	0.000644388	0.000185986	28.8623	0.0644388	27.832
Dshi_1758	ABV93500.1	Cytochrome c-type biogenesis protein	Periplasmic protein	Electron transport	0.00063578	0.00017275	27.1713	0.063578	16.888
Dshi_0574	ABV92320.1	Hemin transport protein hmuS	Intracellular Protein	Iron metabolism	0.000634013	0.000513581	81.0048	0.0634013	37.74
Dshi_3027	ABV94760.1	ATP synthase F0	Integral Inner Membrane Protein	Electron transport	0.000631359	7.79836e-05	12.3517	0.0631359	19.631
Dshi_2997	ABV94730.1	Polyribonucleotide nucleotidyltransferase	Intracellular Protein	Not assigned	0.000626816	0.000339615	54.1809	0.0626816	77.293
Dshi_1960	ABV93700.1	Phosphodiesterase/nucleotide pyrophosphatase	Intracellular Protein	Not assigned	0.000626218	0.000248876	39.7427	0.0626218	58.701
Dshi_3472	ABV95205.1	Argininosuccinate synthase	Intracellular Protein	Amino acid metabolism	0.000620605	0.000169419	27.299	0.0620605	44.776
Dshi_1339	ABV93081.1	Short-chain dehydrogenase/reductase SDR	Intracellular Protein	Not assigned	0.000615571	0.000255001	41.4251	0.0615571	26.273
Dshi_0380	ABV92129.1	High-affinity branched-chain amino acid	Periplasmic protein	Transporter	0.000614631	0.000322425	52.4584	0.0614631	46.203
Dshi_0268	ABV92017.1	DNA-directed RNA polymerase, beta subunit	Intracellular Protein	Replication, recombination and repair	0.000613422	0.000293168	47.7922	0.0613422	153.05
Dshi_3055	ABV94788.1	Protein of unknown function DUF214	Integral Inner Membrane Protein	Cell cycle control, cell division, chromosome partitioning	0.00060961	0.000334171	54.8172	0.060961	31.088
Dshi_2189	ABV93925.1	2',3'-cyclic-nucleotide 2'-phosphodiesterase	Periplasmic protein	Nucleotide metabolism	0.00060894	0.000226684	37.2259	0.060894	70.282
Dshi_2251	ABV93987.1	3,4-dihydroxy-2-butanone 4-phosphate synthase	Intracellular Protein	Not assigned	0.00060728	0.000226516	37.3001	0.060728	39.664
Dshi_0164	ABV91913.1	Lytic murein transglycosylase	Periplasmic protein	Lipid metabolism and cell wall/membrane/envelope biogenesis/integrity	0.000605734	0.000172716	28.5135	0.0605734	42.182
Dshi_0993	ABV92735.1	TRAP transporter solute receptor	Periplasmic protein	Transporter	0.000604094	0.000311776	51.6104	0.0604094	34.652
Dshi_2654	ABV94387.1	Thioredoxin reductase	Intracellular Protein	Stress protein	0.000603225	0.000141089	23.3892	0.0603225	35.345
Dshi_2416	ABV94150.1	Cell division protein	Intracellular Protein	Cell cycle control, cell division, chromosome partitioning	0.00059226	0.000180081	30.4058	0.059226	56.02
Dshi_0059	ABV91808.1	DNA translocase	Integral Inner Membrane Protein	Replication, recombination and repair	0.000591829	0.000158658	26.8081	0.0591829	105.88
Dshi_0065	ABV91814.1	Hypothetical protein	Periplasmic protein	Hypothetical protein	0.000587491	0.000147499	25.1066	0.0587491	51.438
Dshi_0674	ABV92420.1	Coproporphyrinogen 3 oxidase	Intracellular Protein	Porphyrin and related pathway	0.000586148	0.00017614	30.0505	0.0586148	33.206
Dshi_0613	ABV92359.1	Band 7 protein	Intracellular Protein	Not assigned	0.000584707	0.000319749	54.6853	0.0584707	32.066
Dshi_1109	ABV92851.1	Biopolymer transport TolR	Intracellular Protein	Not assigned	0.000584486	8.46889e-05	14.4895	0.0584486	14.095
Dshi_0142	ABV91891.1	Penicillin-binding protein	Secreted/Released	Lipid metabolism and cell wall/membrane/envelope biogenesis/integrity	0.000584203	0.000276478	47.3256	0.0584203	78.569
Dshi_1217	ABV92959.1	AMP-dependent synthetase and ligase	Intracellular Protein	Not assigned	0.000578134	0.00018334	31.7124	0.0578134	53.954
Dshi_3406	ABV95139.1	ErfK/YbiS/YcfS/YnhG family protein	Periplasmic protein	Lipid metabolism and cell wall/membrane/envelope biogenesis/integrity	0.00057138	5.32531e-05	9.32009	0.057138	20.667
Dshi_2735	ABV94468.1	Protein hflC	Inner Membrane Protein(Possibly C-terminally Anchored)	Protein fate	0.000571091	9.97556e-05	17.4675	0.0571091	32.578
Dshi_1545	ABV93287.1	Putative extracellular solute-binding protein	Periplasmic protein	Transporter	0.000567038	0.000220841	38.9464	0.0567038	66.959
Dshi_0470	ABV92218.1	Sulphur oxidation protein SoxZ	Intracellular Protein	Energy and sulfur metabolism	0.000566328	0.000144254	25.4718	0.0566328	31.818
Dshi_2948	ABV94681.1	30S ribosomal protein S4	Intracellular Protein	Translation	0.00056343	0.000131312	23.3058	0.056343	23.841
Dshi_1095	ABV92837.1	Aldehyde dehydrogenase	Intracellular Protein	Carbon and energy metabolism	0.000556641	0.000359629	64.607	0.0556641	55.373
Dshi_1646	ABV93388.1	Inosine-5'-monophosphate dehydrogenase	Intracellular Protein	Not assigned	0.00054764	0.000189406	34.5859	0.054764	51.083
Dshi_0298	ABV92047.1	30S ribosomal protein S14	Intracellular Protein	Translation	0.000546497	0.000172134	31.4977	0.0546497	11.56
Dshi_3123	ABV94856.1	Uncharacterized protein conserved in bacteria	Periplasmic protein	Transporter	0.000545439	0.000282281	51.753	0.0545439	33.643
Dshi_2705	ABV94438.1	Uroporphyrinogen decarboxylase	Intracellular Protein	Porphyrin and related pathway	0.000541142	7.80841e-05	14.4295	0.0541142	37.487
Dshi_0362	ABV92111.1	Peptidase M16 protein	Periplasmic protein	Protein fate	0.000529635	0.000132885	25.0899	0.0529635	46.884
Dshi_1008	ABV92750.1	Enoyl-(acyl-carrier-protein) reductase	Intracellular Protein	Not assigned	0.000525172	0.000234682	44.6867	0.0525172	27.733
Dshi_3525	ABV95258.1	Photosynthetic reaction center cytochrome c	Periplasmic protein	Electron transport	0.000520868	0.000132792	25.4943	0.0520868	39.951
Dshi_2434	ABV94168.1	Putative periplasmic binding abc transporter	Periplasmic protein	Transporter	0.000519627	0.000282922	54.4472	0.0519627	34.379
Dshi_1601	ABV93343.1	30S ribosomal protein S9	Intracellular Protein	Translation	0.000518036	4.3371e-05	8.37219	0.0518036	17.836
Dshi_0623	ABV92369.1	Oxidoreductase molybdopterin binding	Inner Membrane Protein(Possibly C-terminally Anchored)	Not assigned	0.000513535	0.000280398	54.6016	0.0513535	34.235
Dshi_3077	ABV94810.1	Conserved hypothetical protein	Integral Inner Membrane Protein	Hypothetical protein	0.000511147	0.000257616	50.3996	0.0511147	35.824
Dshi_1790	ABV93532.1	NADH dependent enoyl-[acyl-carrier-protein]	Intracellular Protein	Electron transport	0.000509663	0.000154471	30.3084	0.0509663	29.478
Dshi_1606	ABV93348.1	Single stranded DNA-binding protein	Intracellular Protein	Replication, recombination and repair	0.000504153	0.000143432	28.4501	0.0504153	18.218
Dshi_3385	ABV95118.1	Tetratricopeptide	Outer Membrane Lipoprotein	Not assigned	0.000500938	0.000136067	27.1624	0.0500938	90.528
Dshi_2110	ABV93847.1	Indigoidine synthase A-like protein	Intracellular Protein	Not assigned	0.000495894	0.000119797	24.1577	0.0495894	31.827
Dshi_3468	ABV95201.1	Peptide methionine sulfoxide reductase	Intracellular Protein	Protein fate	0.000486286	5.14268e-05	10.5754	0.0486286	24.333
Dshi_1287	ABV93029.1	Protein of unknown function DUF395 YeeE/YedE	Integral Inner Membrane Protein	Hypothetical protein	0.000480037	0.000157104	32.7274	0.0480037	36.421
Dshi_0358	ABV92107.1	Bifunctional purine biosynthesis protein purH	Intracellular Protein	Nucleotide metabolism	0.000479641	0.000208261	43.4201	0.0479641	55.3
Dshi_3057	ABV94790.1	MJ0042 family finger-like protein	Intracellular Protein	Not assigned	0.000479514	0.000234033	48.8063	0.0479514	26.692
Dshi_3711	ABV95442.1	TRAP transporter - DctP subunit	Periplasmic protein	Transporter	0.000475815	0.000273285	57.4351	0.0475815	35.543
Dshi_1022	ABV92764.1	3-phosphoshikimate 1-carboxyvinyltransferase	Intracellular Protein	Amino acid metabolism	0.000473753	0.000180606	38.1224	0.0473753	46.478
Dshi_2022	ABV93761.1	Hypothetical protein	Periplasmic protein	Hypothetical protein	0.000465979	0.000220337	47.2846	0.0465979	14.678
Dshi_1480	ABV93222.1	TRAP dicarboxylate transporter- DctP subunit	Periplasmic protein	Transporter	0.000461664	0.000151624	32.8428	0.0461664	37.395
Dshi_0531	ABV92277.1	Ribose/xylose/arabinose/galactoside ABC-type transport systems	Periplasmic protein	Transporter	0.00045903	0.000188076	40.9725	0.045903	35.061
Dshi_0328	ABV92077.1	Preprotein translocase subunit	Integral Inner Membrane Protein	Secretion system	0.000458025	0.000199036	43.4553	0.0458025	67.422
Dshi_2937	ABV94670.1	ATP synthase delta chain	Intracellular Protein	Electron transport	0.000453289	0.000125132	27.6054	0.0453289	19.579
Dshi_2792	ABV94525.1	Hypothetical protein	Intracellular Protein	Stress protein	0.000450181	5.82454e-05	12.9382	0.0450181	43.688
Dshi_2595	ABV94328.1	Putative extracellular solute-binding protein	Periplasmic protein	Not assigned	0.000446007	0.000182073	40.823	0.0446007	53.94
Dshi_0030	ABV91779.1	Putative thiol-disulfide oxidoreductase D	Periplasmic protein	Protein fate	0.000445046	0.00010852	24.3841	0.0445046	24.285
Dshi_1136	ABV92878.1	3-oxoacid CoA-transferase, A subunit	Intracellular Protein	Lipid metabolism and cell wall/membrane/envelope biogenesis/integrity	0.000439283	7.05564e-05	16.0617	0.0439283	25.1
Dshi_0517	ABV92263.1	Ribose/xylose/arabinose/galactoside ABC-type transport systems	Periplasmic protein	Transporter	0.000436285	0.000170577	39.0977	0.0436285	36.561
Dshi_1498	ABV93240.1	Putative membrane-associated zinc	Integral Inner Membrane Protein	Not assigned	0.000435585	0.000162729	37.3588	0.0435585	47.658
Dshi_0915	ABV92660.1	Phosphomethylpyrimidine kinase	Intracellular Protein	Metabolism of cofactors and vitamins	0.000434043	0.000129062	29.7349	0.0434043	26.58
Dshi_0269	ABV92018.1	DNA-directed RNA polymerase, beta' subunit	Intracellular Protein	Replication, recombination and repair	0.000432366	0.000211908	49.0112	0.0432366	157.12
Dshi_2658	ABV94391.1	Putative carbon monoxide dehydrogenase	Intracellular Protein	Carbon and energy metabolism	0.000430496	0.000146113	33.9405	0.0430496	27.12
Dshi_3082	ABV94815.1	Conserved hypothetical protein	Periplasmic protein	Hypothetical protein	0.00043004	6.03019e-05	14.0224	0.043004	28.589
Dshi_0361	ABV92110.1	Peptidase M16 protein	Periplasmic protein	Protein fate	0.000428364	9.03344e-05	21.0882	0.0428364	49.926
Dshi_1043	ABV92785.1	TRAP dicarboxylate transporter- DctP subunit	Periplasmic protein	Transporter	0.000425132	0.000107275	25.2334	0.0425132	35.319
Dshi_2099	ABV93836.1	Putative Protein-L-isoaspartate	Intracellular Protein	Not assigned	0.00042214	8.25347e-05	19.5515	0.042214	23.648
Dshi_0476	ABV92224.1	Quinoprotein glucose dehydrogenase	Periplasmic protein	Not assigned	0.000420525	7.27181e-05	17.2922	0.0420525	65.605
Dshi_3792	ABV95522.1	Extracellular solute-binding protein family 5	Periplasmic protein	Transporter	0.000419839	0.000227203	54.1167	0.0419839	60.654
Dshi_1274	ABV93016.1	Periplasmic binding protein/LacI transcriptional regulator	Periplasmic protein	Transcription/transcriptional regulator	0.000418822	0.000257122	61.3918	0.0418822	34.573
Dshi_2087	ABV93824.1	Valyl-tRNA synthetase	Intracellular Protein	Translation	0.000417078	0.000205893	49.3656	0.0417078	114.34
Dshi_0272	ABV92021.1	30S ribosomal protein S7	Intracellular Protein	Translation	0.000416622	0.000121738	29.2203	0.0416622	17.98
Dshi_2687	ABV94420.1	Putative pseudoazurin precursor	Periplasmic protein	Not assigned	0.000413674	0.000247164	59.7485	0.0413674	17.384
Dshi_2061	ABV93798.1	Aspartokinase	Intracellular Protein	Amino acid metabolism	0.000410654	0.000160207	39.0126	0.0410654	44.635
Dshi_2943	ABV94676.1	Conserved hypothetical protein	Intracellular Protein	Hypothetical protein	0.000407861	0.000121279	29.7354	0.0407861	36.576
Dshi_2151	ABV93887.1	Tyrosyl-tRNA synthetase	Intracellular Protein	Translation	0.000405313	0.00014679	36.2165	0.0405313	46.029
Dshi_3945;Dshi_3607	ABV95673.1;ABV95139.1	ErfK/YbiS/YcfS/YnhG family protein	Periplasmic protein	Lipid metabolism and cell wall/membrane/envelope biogenesis/integrity	0.00040515	9.58251e-05	23.6517	0.040515	24.544
Dshi_1728	ABV93470.1	Arginyl-tRNA synthetase	Intracellular Protein	Translation	0.0004033	0.000147829	36.655	0.04033	63.175
Dshi_3863	ABV95591.1	Conserved hypothetical protein	Intracellular Protein	Hypothetical protein	0.000402137	0.000184424	45.861	0.0402137	42.082
Dshi_3408	ABV95141.1	Cytochrome c-type biogenesis protein CycH	Integral Inner Membrane Protein	Electron transport	0.000399681	8.50956e-05	21.2909	0.0399681	42.444
Dshi_0288	ABV92037.1	Ribosomal protein S3 RpsC	Intracellular Protein	Translation	0.000398509	3.89476e-05	9.77333	0.0398509	27.184
Dshi_3255	ABV94988.1	Flagellar basal body-associated protein FliL	Intracellular Protein	Cell motility	0.000397061	0.000111399	28.0559	0.0397061	17.934
Dshi_0271	ABV92020.1	30S ribosomal protein S12	Intracellular Protein	Translation	0.000392587	0.000162862	41.4842	0.0392587	14.108
Dshi_2941	ABV94674.1	Conserved hypothetical protein	Integral Inner Membrane Protein	Hypothetical protein	0.000391286	0.000201802	51.5742	0.0391286	46.209
Dshi_2314	ABV94050.1	Putative cysteine synthase A	Intracellular Protein	Amino acid metabolism	0.000391151	0.000124296	31.7771	0.0391151	36.595
Dshi_2273	ABV94009.1	Homoserine dehydrogenase	Intracellular Protein	Amino acid metabolism	0.000386478	0.000160693	41.5788	0.0386478	44.533
Dshi_1052	ABV92794.1	Spermidine/putrescine-binding periplasmic	Periplasmic protein	Not assigned	0.000385612	0.000144968	37.5943	0.0385612	42.803
Dshi_0299	ABV92048.1	30S ribosomal protein S8	Intracellular Protein	Translation	0.00038556	0.000118306	30.6842	0.038556	14.411
Dshi_0472	ABV92220.1	Conserved hypothetical protein	Periplasmic protein	Hypothetical protein	0.000385506	0.000123917	32.1441	0.0385506	22.75
Dshi_0213	ABV91962.1	Phosphoenolpyruvate carboxykinase	Intracellular Protein	Carbon and energy metabolism	0.00038336	0.000164121	42.8111	0.038336	58.167
Dshi_1571	ABV93313.1	Conserved hypothetical protein	Outer Membrane Lipoprotein	Hypothetical protein	0.000381596	0.000118225	30.9818	0.0381596	15.373
Dshi_0821	ABV92566.1	Glycine hydroxymethyltransferase	Intracellular Protein	Amino acid metabolism	0.000381269	7.4791e-05	19.6163	0.0381269	46.059
Dshi_2728	ABV94461.1	Phosphoribosylamine--glycine ligase	Intracellular Protein	Nucleotide metabolism	0.000380927	0.000143972	37.7952	0.0380927	43.722
Dshi_1099	ABV92841.1	Peptide methionine sulfoxide reductase	Intracellular Protein	Protein fate	0.000380291	0.000110125	28.9581	0.0380291	23.996
Dshi_0275	ABV92024.1	30S ribosomal protein S10	Intracellular Protein	Translation	0.000380065	8.62573e-05	22.6954	0.0380065	11.949
Dshi_1187	ABV92929.1	SurA domain protein	Periplasmic protein	Protein fate	0.000379496	7.34446e-05	19.3532	0.0379496	42.939
Dshi_2393	ABV94129.1	Aminotransferase	Intracellular Protein	Not assigned	0.000378329	0.000178336	47.1377	0.0378329	40.201
Dshi_0304	ABV92053.1	50S ribosomal protein L15	Intracellular Protein	Translation	0.000377965	6.48419e-05	17.1555	0.0377965	16.455
Dshi_0825	ABV92570.1	AMP-dependent synthetase and ligase	Intracellular Protein	Not assigned	0.000377669	0.000188335	49.8676	0.0377669	68.414
Dshi_1233	ABV92975.1	NAD(P) transhydrogenase, alpha subunit	Integral Inner Membrane Protein	Electron transport	0.000374513	9.44283e-05	25.2136	0.0374513	57.077
Dshi_2634	ABV94367.1	Hypothetical protein	Intracellular Protein	Hypothetical protein	0.000372447	3.74889e-05	10.0656	0.0372447	16.204
Dshi_0954	ABV92699.1	GTP-binding protein YchF	Intracellular Protein	Translation	0.000371848	0.000156172	41.9989	0.0371848	39.146
Dshi_3801	ABV95531.1	Catalase/peroxidase HPI	Intracellular Protein	Stress protein	0.000367853	0.000198445	53.9468	0.0367853	79.173
Dshi_3590	ABV95323.1	Ubiquinone dependent NADH dehydrogenase	Intracellular Protein	Electron transport	0.000366434	4.41552e-05	12.05	0.0366434	35.37
Dshi_2259	ABV93995.1	Hypothetical protein	Periplasmic protein	Hypothetical protein	0.000365836	0.000227143	62.0889	0.0365836	17.778
Dshi_0468	ABV92216.1	Conserved hypothetical protein	Periplasmic protein	Hypothetical protein	0.000365816	8.62352e-05	23.5734	0.0365816	24.388
Dshi_1627	ABV93369.1	ATP-dependent transporter	Intracellular Protein	Iron metabolism	0.000364246	0.000119063	32.6876	0.0364246	27.357
Dshi_2291	ABV94027.1	Conserved hypothetical protein	Periplasmic protein	Hypothetical protein	0.000363523	7.99913e-05	22.0045	0.0363523	22.158
Dshi_1469	ABV93211.1	Gamma-glutamyl phosphate reductase	Intracellular Protein	Amino acid metabolism	0.000362678	0.000144282	39.7824	0.0362678	44.678
Dshi_3278	ABV95011.1	Ubiquinol-cytochrome c reductase	Periplasmic protein	Electron transport	0.000361702	0.000101851	28.1588	0.0361702	19.832
Dshi_1017	ABV92759.1	TonB-dependent heme/hemoglobin receptor family	Outer Membane B-barrel Protein	Iron metabolism	0.000360793	0.000318396	88.2488	0.0360793	76.398
Dshi_1035	ABV92777.1	TRAP dicarboxylate transporter- DctP subunit	Periplasmic protein	Transporter	0.000359355	0.000292627	81.4313	0.0359355	34.768
Dshi_0819	ABV92564.1	Hypothetical protein	Outer Membrane Lipoprotein	Hypothetical protein	0.000355112	6.82668e-05	19.224	0.0355112	10.593
Dshi_0697	ABV92443.1	TRAP dicarboxylate transporter- DctP subunit	Periplasmic protein	Transporter	0.000354491	0.000136485	38.5016	0.0354491	36.952
Dshi_0131	ABV91880.1	Acetyl-CoA carboxylase	Intracellular Protein	Lipid metabolism and cell wall/membrane/envelope biogenesis/integrity	0.000352351	9.7707e-05	27.73	0.0352351	34.934
Dshi_0129	ABV91878.1	Dihydroxy-acid dehydratase	Intracellular Protein	Amino acid metabolism	0.000350942	0.00015436	43.9843	0.0350942	61.026
Dshi_1927	ABV93669.1	Transaldolase	Intracellular Protein	Carbon and energy metabolism	0.000349186	9.3774e-05	26.855	0.0349186	23.215
Dshi_2857	ABV94590.1	Hypothetical protein	Periplasmic protein	Hypothetical protein	0.000346802	0.000252509	72.8105	0.0346802	16.308
Dshi_3262	ABV94995.1	Conserved hypothetical protein	Outer Membrane Lipoprotein	Hypothetical protein	0.000345597	9.63368e-05	27.8755	0.0345597	13.052
Dshi_0566	ABV92312.1	Conserved hypothetical protein	Periplasmic protein	Iron metabolism	0.000344965	0.000231293	67.0481	0.0344965	37.926
Dshi_1639	ABV93381.1	Hypothetical protein	Periplasmic protein	Hypothetical protein	0.000342415	0.000123721	36.132	0.0342415	19.064
Dshi_2639	ABV94372.1	Carbamoyl-phosphate synthase large chain	Intracellular Protein	Amino acid metabolism	0.00034191	0.000170835	49.965	0.034191	119.54
Dshi_3550	ABV95283.1	3-demethylubiquinone-9 3-methyltransferase	Intracellular Protein	Electron transport	0.000341718	5.07576e-05	14.8536	0.0341718	27.267
Dshi_3249	ABV94982.1	Flagellar hook-basal body complex protein FliE	Intracellular Protein	Cell motility	0.000341322	0.000194487	56.9805	0.0341322	9.7659
Dshi_0090	ABV91839.1	Peptidase M23B	Periplasmic protein	Protein fate	0.000337648	0.000101566	30.0805	0.0337648	37.679
Dshi_0260	ABV92009.1	50S ribosomal protein L11	Intracellular Protein	Translation	0.000337023	0.000125402	37.2086	0.0337023	15.017
Dshi_2578	ABV94311.1	1-(5-phosphoribosyl)-5-[(5-	Intracellular Protein	Amino acid metabolism	0.000336854	9.86716e-05	29.2921	0.0336854	24.516
Dshi_0410	ABV92159.1	Hypothetical protein	Periplasmic protein	Hypothetical protein	0.000336535	0.000115388	34.287	0.0336535	32.694
Dshi_0768	ABV92513.1	Thymidylate synthase	Intracellular Protein	Not assigned	0.000335739	0.000128629	38.3122	0.0335739	34.906
Dshi_2153	ABV93889.1	Putative peptidyl-prolyl cis-trans isomerase	Periplasmic protein	Not assigned	0.000332482	5.5059e-05	16.56	0.0332482	19.179
Dshi_0267	ABV92016.1	Hypothetical protein	Intracellular Protein	Hypothetical protein	0.000332201	0.000124215	37.3915	0.0332201	50.84
Dshi_2188	ABV93924.1	Ribosomal protein L9	Intracellular Protein	Translation	0.000331718	0.000231483	69.7832	0.0331718	22.522
Dshi_0979	ABV92721.1	Histidinol dehydrogenase	Intracellular Protein	Amino acid metabolism	0.000331486	5.959e-05	17.9766	0.0331486	46.209
Dshi_1727	ABV93469.1	Hypothetical protein	Periplasmic protein	Hypothetical protein	0.000330736	2.14717e-05	6.49207	0.0330736	33.093
Dshi_2748	ABV94481.1	Glutamyl-tRNA synthetase	Intracellular Protein	Translation	0.000328178	0.000116866	35.6107	0.0328178	48.288
Dshi_3285	ABV95018.1	Putative thioredoxin	Periplasmic protein	Stress protein	0.000327802	0.000188411	57.4773	0.0327802	14.847
Dshi_1519	ABV93261.1	Hypothetical protein	Periplasmic protein	Hypothetical protein	0.000327386	0.000120165	36.7042	0.0327386	12.899
Dshi_0265	ABV92014.1	50S ribosomal protein L10	Intracellular Protein	Translation	0.000327384	0.000214049	65.3816	0.0327384	17.924
Dshi_1738	ABV93480.1	Transketolase 1	Intracellular Protein	Carbon and energy metabolism	0.000325729	0.000188222	57.7848	0.0325729	70.754
Dshi_1191	ABV92933.1	Leucyl aminopeptidase	Intracellular Protein	Protein fate	0.000325334	9.46301e-05	29.0871	0.0325334	50.718
Dshi_2585	ABV94318.1	Conserved hypothetical protein	Periplasmic protein	Protein fate	0.000324866	5.00105e-05	15.3942	0.0324866	17.964
Dshi_0762	ABV92507.1	Aminotransferase class I and II	Intracellular Protein	Amino acid metabolism	0.000324679	3.92361e-05	12.0846	0.0324679	42.951
Dshi_3561	ABV95294.1	Transcription elongation protein nusA	Intracellular Protein	Transcription/transcriptional regulator	0.000322898	0.000149405	46.2702	0.0322898	60.826
Dshi_3338	ABV95071.1	Penicillin-insensitive murein endopeptidase	Periplasmic protein	Protein fate	0.000321986	0.000161872	50.2729	0.0321986	32.47
Dshi_1842	ABV93584.1	Adenylosuccinate lyase	Intracellular Protein	Not assigned	0.000318487	0.000104048	32.6694	0.0318487	50.375
Dshi_0285	ABV92034.1	50S ribosomal protein L2	Intracellular Protein	Translation	0.000317289	0.000101995	32.1458	0.0317289	30.48
Dshi_0064	ABV91813.1	Peptidase U62 modulator of DNA gyrase	Intracellular Protein	Protein fate	0.000316172	0.000115982	36.6831	0.0316172	46.171
Dshi_0308	ABV92057.1	30S ribosomal protein S11	Intracellular Protein	Translation	0.000314954	9.88358e-05	31.381	0.0314954	13.796
Dshi_2295	ABV94031.1	Putative amidohydrolase	Periplasmic protein	Not assigned	0.00031346	9.67397e-05	30.8619	0.031346	53.365
Dshi_0724	ABV92469.1	Conserved hypothetical protein	Periplasmic protein	Hypothetical protein	0.000312135	7.58183e-05	24.2902	0.0312135	16.626
Dshi_1199	ABV92941.1	Inositol-phosphate phosphatase	Intracellular Protein	Not assigned	0.000311812	9.72861e-05	31.2003	0.0311812	29.07
Dshi_3966	ABV95694.1	Conserved hypothetical protein	Periplasmic protein	Hypothetical protein	0.000309327	0.000121792	39.3734	0.0309327	27.824
Dshi_0073	ABV91822.1	Anti-sigma-factor antagonist	Intracellular Protein	Transcription/transcriptional regulator	0.00030811	0.000111632	36.2312	0.030811	11.827
Dshi_0008	ABV91757.1	Hypothetical protein	Periplasmic protein	Hypothetical protein	0.000306735	0.000135897	44.3044	0.0306735	20.364
Dshi_2709	ABV94442.1	Peptide methionine sulfoxide reductase	Periplasmic protein	Protein fate	0.000306579	0.000194411	63.4129	0.0306579	17.347
Dshi_1787	ABV93529.1	Conserved hypothetical protein	Periplasmic protein	Hypothetical protein	0.000306305	2.40229e-05	7.84282	0.0306305	17.957
Dshi_1428	ABV93170.1	Glucose-methanol-choline oxidoreductase	Periplasmic protein	Not assigned	0.000305632	0.000112765	36.8958	0.0305632	58.745
Dshi_3368	ABV95101.1	2-polyprenylmethoxybenozoquinol methylase	Intracellular Protein	Electron transport	0.000305495	1.20458e-05	3.94304	0.0305495	27.986
Dshi_2190	ABV93926.1	Trigger factor	Intracellular Protein	Not assigned	0.000304021	0.000134803	44.34	0.0304021	49.202
Dshi_0912	ABV92657.1	Thiazole biosynthesis family protein	Intracellular Protein	Metabolism of cofactors and vitamins	0.000303651	0.000114777	37.7991	0.0303651	27.632
Dshi_3453	ABV95186.1	Transcription termination factor Rho	Intracellular Protein	Transcription/transcriptional regulator	0.000298129	0.000118554	39.7658	0.0298129	47.119
Dshi_2665	ABV94398.1	Conserved hypothetical protein	Periplasmic protein	Hypothetical protein	0.000296906	7.00389e-05	23.5896	0.0296906	35.619
Dshi_1863	ABV93605.1	Seryl-tRNA synthetase	Intracellular Protein	Translation	0.000296814	0.000122194	41.1685	0.0296814	46.581
Dshi_0019	ABV91768.1	GTP-binding protein TypA	Intracellular Protein	Not assigned	0.000294401	0.00014413	48.9568	0.0294401	66.137
Dshi_2736	ABV94469.1	Protein HflK	Intracellular Protein	Protein fate	0.000292378	8.68173e-05	29.6935	0.0292378	41.098
Dshi_1140	ABV92882.1	Cytochrome c oxidase subunit II	Integral Inner Membrane Protein	Electron transport	0.000292338	4.62695e-05	15.8274	0.0292338	29.988
Dshi_1777	ABV93519.1	ATP-dependent protease La	Intracellular Protein	Protein fate	0.000291873	0.000165289	56.6304	0.0291873	88.593
Dshi_2695	ABV94428.1	Putative aliphatic amidase expression-regulating	Periplasmic protein	Transporter	0.000290737	0.00019722	67.8344	0.0290737	48.815
Dshi_1797	ABV93539.1	Hypothetical protein	Periplasmic protein	Hypothetical protein	0.000288396	2.56195e-05	8.88345	0.0288396	61.335
Dshi_1031	ABV92773.1	Tryptophan synthase, beta subunit	Intracellular Protein	Amino acid metabolism	0.000287366	0.000105221	36.6157	0.0287366	44.77
Dshi_4203	ABV95913.1	TRAP transporter - DctP subunit precursor	Periplasmic protein	Transporter	0.000286506	0.000157109	54.8362	0.0286506	38.267
Dshi_0673	ABV92419.1	Hypothetical protein	Outer Membrane Lipoprotein	Hypothetical protein	0.000286042	4.80135e-05	16.7855	0.0286042	13.544
Dshi_0341	ABV92090.1	50S ribosomal protein L19	Intracellular Protein	Translation	0.000286023	7.04363e-05	24.6261	0.0286023	13.859
Dshi_1110	ABV92852.1	Conserved hypothetical protein	Periplasmic protein	Hypothetical protein	0.000285344	3.84797e-05	13.4854	0.0285344	36.657
Dshi_0259	ABV92008.1	NusG antitermination factor	Intracellular Protein	Transcription/transcriptional regulator	0.000285032	0.000112204	39.3654	0.0285032	19.962
Dshi_0081	ABV91830.1	3-isopropylmalate dehydrogenase	Intracellular Protein	Amino acid metabolism	0.000284531	4.99509e-05	17.5555	0.0284531	39.243
Dshi_1153	ABV92895.1	Nitrite/sulfite reductase hemoprotein	Intracellular Protein	Energy and sulfur metabolism	0.000283165	0.0001023	36.1275	0.0283165	61.159
Dshi_3044	ABV94777.1	Feruloyl esterase	Periplasmic protein	Not assigned	0.000282243	5.38304e-05	19.0723	0.0282243	49.834
Dshi_3316	ABV95049.1	Phosphoserine phosphatase	Intracellular Protein	Amino acid metabolism	0.000277952	6.51965e-05	23.456	0.0277952	30.715
Dshi_2627	ABV94360.1	Hypothetical protein	Intracellular Protein	Hypothetical protein	0.000277476	0.000117116	42.2077	0.0277476	22.927
Dshi_3309	ABV95042.1	Monofunctional biosynthetic peptidoglycan	Intracellular Protein	Not assigned	0.000277366	2.76426e-05	9.96612	0.0277366	27.093
Dshi_3281	ABV95014.1	Putative endonuclease/exonuclease/phosphatase	Intracellular Protein	Not assigned	0.000277185	0.000116884	42.1684	0.0277185	117.55
Dshi_1634	ABV93376.1	Putative alpha/beta hydrolase	Intracellular Protein	Not assigned	0.000276811	7.44768e-05	26.9053	0.0276811	24.258
Dshi_0617	ABV92363.1	Chaperone protein clpB	Intracellular Protein	Protein fate	0.000276721	0.000142359	51.4451	0.0276721	95.102
Dshi_3397	ABV95130.1	TRAP transporter - DctP subunit	Periplasmic protein	Transporter	0.000276272	6.83037e-05	24.7234	0.0276272	38.358
Dshi_1470	ABV93212.1	Conserved hypothetical protein	Intracellular Protein	Hypothetical protein	0.000275611	0.000126378	45.8537	0.0275611	21.884
Dshi_4142	ABV95853.1	GDP-L-fucose synthetase	Intracellular Protein	Not assigned	0.000275179	9.59904e-05	34.8829	0.0275179	34.172
Dshi_1713	ABV93455.1	Phosphoribosylformylglycinamidine synthase II	Intracellular Protein	Nucleotide metabolism	0.000273454	0.000147035	53.7696	0.0273454	75.86
Dshi_2711	ABV94444.1	Aerobic cobaltochelatase subunit cobS	Intracellular Protein	Porphyrin and related pathway	0.000273293	0.000101481	37.1327	0.0273293	36.639
Dshi_0287	ABV92036.1	50S ribosomal protein L22	Intracellular Protein	Translation	0.000272144	4.39064e-05	16.1335	0.0272144	14.174
Dshi_2971	ABV94704.1	Conserved hypothetical protein	Periplasmic protein	Hypothetical protein	0.000269451	8.86982e-05	32.9181	0.0269451	22.283
Dshi_0301	ABV92050.1	50S ribosomal protein L18	Intracellular Protein	Translation	0.000269295	3.01836e-05	11.2084	0.0269295	12.979
Dshi_2581	ABV94314.1	Hypothetical protein	Periplasmic protein	Hypothetical protein	0.000269256	0.000112295	41.7056	0.0269256	29.292
Dshi_1850	ABV93592.1	Hypothetical protein DUF1223	Periplasmic protein	Hypothetical protein	0.000269162	7.7744e-05	28.8837	0.0269162	24.972
Dshi_2804	ABV94537.1	Diheme cytochrome c	Periplasmic protein	Electron transport	0.000267803	0.000171	63.8528	0.0267803	31.534
Dshi_2955	ABV94688.1	Histidyl-tRNA synthetase	Intracellular Protein	Translation	0.000267146	0.000105168	39.3671	0.0267146	53.863
Dshi_0324	ABV92073.1	Acetylglutamate kinase	Intracellular Protein	Carbon and energy metabolism	0.000266808	5.55474e-05	20.8192	0.0266808	30.073
Dshi_1392	ABV93134.1	Conserved hypothetical protein	Intracellular Protein	Hypothetical protein	0.000263943	0.000110383	41.8206	0.0263943	19.753
Dshi_1084	ABV92826.1	Conserved hypothetical protein	Intracellular Protein	Hypothetical protein	0.000263559	0.000158807	60.2546	0.0263559	15.355
Dshi_0057	ABV91806.1	Leucyl-tRNA synthetase	Intracellular Protein	Translation	0.0002621	0.000118921	45.3726	0.02621	95.85
Dshi_0281	ABV92030.1	YHS domain protein	Periplasmic protein	Not assigned	0.000260564	0.000147175	56.4832	0.0260564	17.272
Dshi_2082	ABV93819.1	Putative sorbosone/glucose dehydrogenase	Periplasmic protein	Carbon and energy metabolism	0.000260078	9.51668e-05	36.5916	0.0260078	46.049
Dshi_3088	ABV94821.1	Conserved hypothetical protein	Outer Membrane Lipoprotein	Hypothetical protein	0.000259108	4.40124e-05	16.9861	0.0259108	22.067
Dshi_2994	ABV94727.1	Ribosomal protein S15	Intracellular Protein	Translation	0.000256956	7.63797e-05	29.7248	0.0256956	10.2
Dshi_1954	ABV93695.1	Putative short-chain dehydrogenase	Intracellular Protein	Not assigned	0.000253612	0.000139047	54.8265	0.0253612	28.039
Dshi_3563	ABV95296.1	Translation initiation factor IF-2	Intracellular Protein	Translation	0.000252555	0.000127037	50.3006	0.0252555	89.917
Dshi_2031	ABV93770.1	Putative TRAP-type C4-dicarboxylate transport	Periplasmic protein	Transporter	0.000252498	5.03672e-05	19.9475	0.0252498	40.894
Dshi_0255	ABV92004.1	Protein of unknown function DUF1013	Intracellular Protein	Hypothetical protein	0.000251429	7.94681e-05	31.6066	0.0251429	27.699
Dshi_3056	ABV94789.1	ABC transporter related	Intracellular Protein	Transporter	0.000250591	0.000122581	48.917	0.0250591	24.077
Dshi_1889	ABV93631.1	Phosphoribosylformylglycinamidine cyclo ligase	Intracellular Protein	Nucleotide metabolism	0.000249628	9.82577e-05	39.3617	0.0249628	35.828
Dshi_1314	ABV93056.1	Conserved hypothetical protein	Integral Inner Membrane Protein	Hypothetical protein	0.00024889	8.26162e-05	33.1938	0.024889	25.176
Dshi_4118	ABV95835.1	Glucose-1-phosphate thymidylyltransferase	Intracellular Protein	Not assigned	0.000248631	0.000100756	40.5244	0.0248631	31.516
Dshi_2038	ABV93777.1	Putative altronate hydrolase	Intracellular Protein	Amino acid metabolism	0.000248015	0.000112849	45.5011	0.0248015	42.799
Dshi_1928	ABV93670.1	Conserved hypothetical protein DUF484	Intracellular Protein	Hypothetical protein	0.000247679	5.76086e-05	23.2594	0.0247679	25.638
Dshi_2215	ABV93951.1	Conserved hypothetical protein	Outer Membrane Associated/Outer Membane B-barrel Protein	Hypothetical protein	0.000244872	9.43117e-05	38.5147	0.0244872	23.95
Dshi_3542	ABV95275.1	PuhC protein	Intracellular Protein	Electron transport	0.000244631	6.74687e-05	27.5797	0.0244631	17.61
Dshi_3063	ABV94796.1	Thiol:disulfide interchange protein TlpA	Periplasmic protein	Protein fate	0.000243433	5.5114e-05	22.6403	0.0243433	20.585
Dshi_2805	ABV94538.1	Putative sulphur oxidation protein	Intracellular Protein	Energy and sulfur metabolism	0.000243296	6.60702e-05	27.1563	0.0243296	11.865
Dshi_3445	ABV95178.1	Import inner membrane translocase	Intracellular Protein	Transporter	0.000242501	0.00011316	46.6638	0.0242501	24.489
Dshi_3388	ABV95121.1	Polysaccharide chain length determinant protein	Integral Inner Membrane Protein	Not assigned	0.000241705	3.92558e-05	16.2412	0.0241705	56.663
Dshi_0910	ABV92655.1	UBA/THIF-type NAD/FAD binding protein	Intracellular Protein	Not assigned	0.000240803	0.000103392	42.9363	0.0240803	32.889
Dshi_2159	ABV93895.1	Pyruvate dehydrogenase E1 component subunit	Intracellular Protein	Carbon and energy metabolism	0.000240551	9.8251e-05	40.8442	0.0240551	48.452
Dshi_3028	ABV94761.1	ATP synthase F0	Intracellular Protein	Electron transport	0.000240054	9.16727e-05	38.1884	0.0240054	17.961
Dshi_2785	ABV94518.1	Glutamyl-tRNA(Gln) amidotransferase	Intracellular Protein	Translation	0.000239084	7.1967e-05	30.1011	0.0239084	52.248
Dshi_1493	ABV93235.1	Uridylate kinase	Intracellular Protein	Not assigned	0.000237961	6.75999e-05	28.4079	0.0237961	26.279
Dshi_3066	ABV94799.1	Acetyl-CoA acetyltransferase	Intracellular Protein	Lipid metabolism and cell wall/membrane/envelope biogenesis/integrity	0.000237696	3.15846e-05	13.2878	0.0237696	40.788
Dshi_2879	ABV94612.1	Hypothetical protein	Periplasmic protein	Hypothetical protein	0.000235076	3.35932e-05	14.2904	0.0235076	24.393
Dshi_0793	ABV92538.1	O-acetylhomoserine/O-acetylserine sulfhydrylase	Intracellular Protein	Amino acid metabolism	0.000234583	2.69645e-05	11.4947	0.0234583	46.088
Dshi_1642	ABV93384.1	Alanyl-tRNA synthase	Intracellular Protein	Translation	0.000233949	0.000114221	48.8228	0.0233949	95.529
Dshi_4130	ABV95843.1	Parallel beta-helix repeat protein	Intracellular Protein	Not assigned	0.000233165	9.29867e-05	39.8803	0.0233165	85.963
Dshi_2583	ABV94316.1	50S ribosomal protein L28	Intracellular Protein	Translation	0.000233071	6.02257e-05	25.8401	0.0233071	10.32
Dshi_3534	ABV95267.1	Light-independent protochlorophyllide reductase	Intracellular Protein	Porphyrin and related pathway	0.000232776	0.00010464	44.9532	0.0232776	46.548
Dshi_1025	ABV92767.1	Ribosomal protein S1	Intracellular Protein	Translation	0.000231608	0.000125236	54.0725	0.0231608	61.508
Dshi_2261	ABV93997.1	RNA polymerase sigma factor	Intracellular Protein	Transcription/transcriptional regulator	0.000230435	0.000123765	53.7092	0.0230435	75.301
Dshi_0654	ABV92400.1	Cytochrome c552	Periplasmic protein	Electron transport	0.000230319	0.000112289	48.7536	0.0230319	18.771
Dshi_1659	ABV93401.1	Metal ABC transporter substrate-binding	Periplasmic protein	Transporter	0.000229652	5.61626e-05	24.4555	0.0229652	31.886
Dshi_0664	ABV92410.1	Cytochrome c oxidase	Intracellular Protein	Electron transport	0.00022914	8.83401e-05	38.553	0.022914	31.237
Dshi_3457	ABV95190.1	Chromosome partitioning protein ParA	Intracellular Protein	Cell cycle control, cell division, chromosome partitioning	0.000229109	3.18483e-05	13.9009	0.0229109	29.196
Dshi_3074	ABV94807.1	TPR domain protein	Periplasmic protein	Not assigned	0.00022903	3.88397e-05	16.9583	0.022903	63.154
Dshi_0128	ABV91877.1	Conserved hypothetical protein	Outer Membrane Lipoprotein	Hypothetical protein	0.000228314	5.91057e-05	25.8879	0.0228314	23.011
Dshi_3381	ABV95114.1	Hypothetical protein	Outer Membrane Associated/Outer Membane B-barrel Protein	Hypothetical protein	0.000227764	7.9085e-05	34.7224	0.0227764	64.393
Dshi_0337	ABV92086.1	ATPases involved in chromosome partitioning-like	Intracellular Protein	Not assigned	0.000227674	9.2545e-05	40.6481	0.0227674	29.992
Dshi_3441	ABV95174.1	ATP-dependent HslUV protease	Intracellular Protein	Protein fate	0.000226701	7.7299e-05	34.0974	0.0226701	48.424
Dshi_0230	ABV91979.1	50S ribosomal protein L35	Intracellular Protein	Translation	0.000225249	8.10668e-05	35.9898	0.0225249	7.3888
Dshi_1795	ABV93537.1	Putative peptidyl-prolyl cis-trans isomerase	Periplasmic protein	Not assigned	0.000225217	6.45663e-05	28.6685	0.0225217	65.372
Dshi_1343	ABV93085.1	Sec-independent translocation protein	Intracellular Protein	Secretion system	0.000224772	0.000156245	69.5125	0.0224772	7.8961
Dshi_4080;Dshi_3877;Dshi_3681	ABV95802.1;ABV95605.1;ABV95414.1	Thiamine biosynthesis protein	Intracellular Protein	Metabolism of cofactors and vitamins	0.000224253	9.54339e-05	42.5564	0.0224253	66.818
Dshi_3418	ABV95151.1	Hypothetical protein	Integral Inner Membrane Protein	Hypothetical protein	0.000223885	4.65476e-05	20.7909	0.0223885	54.216
Dshi_2897	ABV94630.1	Hypothetical protein	Intracellular Protein	Electron transport	0.000221458	0.000137505	62.0907	0.0221458	24.99
Dshi_1175	ABV92917.1	Protein of unknown function DUF583	Intracellular Protein	Hypothetical protein	0.000221441	3.4911e-05	15.7654	0.0221441	18.846
Dshi_2952	ABV94685.1	Pantothenate synthase	Intracellular Protein	Not assigned	0.000221352	6.92501e-05	31.285	0.0221352	30.054
Dshi_3643	ABV95376.1	Lytic transglycosylase catalytic	Periplasmic protein	Not assigned	0.00022128	3.30341e-05	14.9286	0.022128	41.224
Dshi_1968	ABV93708.1	Pyruvate dehydrogenase E1 component	Intracellular Protein	Carbon and energy metabolism	0.000220077	0.000144988	65.8807	0.0220077	99.467
Dshi_2779	ABV94512.1	Conserved hypothetical protein	Integral Inner Membrane Protein	Hypothetical protein	0.000219563	0.000207775	94.6311	0.0219563	26.066
Dshi_0564	ABV92310.1	Protein of unknown function DUF1111	Periplasmic protein	Iron metabolism	0.000219389	4.31199e-05	19.6545	0.0219389	54.816
Dshi_4197	ABV95907.1	Conserved hypothetical protein	Periplasmic protein	Hypothetical protein	0.000216655	7.05938e-05	32.5834	0.0216655	33.229
Dshi_2020	ABV93759.1	Phosphoglucomutase	Intracellular Protein	Carbon and energy metabolism	0.000215306	6.63448e-05	30.8141	0.0215306	56.959
Dshi_1007	ABV92749.1	3-oxoadipate enol-lactonase	Intracellular Protein	Not assigned	0.000215158	6.36925e-05	29.6026	0.0215158	28.972
Dshi_4061;Dshi_3785	ABV95788.1;ABV95515.1	Multicopper oxidase	Periplasmic protein	Stress protein	0.000214975	4.21382e-05	19.6014	0.0214975	51.238
Dshi_1067	ABV92809.1	Superoxide dismutase	Intracellular Protein	Stress protein	0.00021333	8.98672e-05	42.1259	0.021333	22.044
Dshi_0146	ABV91895.1	3-mercaptopyruvate sulfurtransferase	Intracellular Protein	Not assigned	0.000212451	7.40086e-05	34.8357	0.0212451	31.404
Dshi_0204	ABV91953.1	Acyl-CoA dehydrogenase	Intracellular Protein	Lipid metabolism and cell wall/membrane/envelope biogenesis/integrity	0.000211728	8.64994e-05	40.854	0.0211728	61.819
Dshi_1108	ABV92850.1	Tol-Pal system TolQ	Integral Inner Membrane Protein	Transporter	0.000210966	7.15711e-05	33.9254	0.0210966	24.367
Dshi_0348	ABV92097.1	30S ribosomal protein S16	Intracellular Protein	Translation	0.000210787	1.62661e-05	7.71682	0.0210787	14.421
Dshi_2887	ABV94620.1	NADP(+) dependentsuccinate-semialdehyde	Intracellular Protein	Not assigned	0.000210453	6.84631e-05	32.5313	0.0210453	52.334
Dshi_2811	ABV94544.1	Conserved hypothetical protein	Periplasmic protein	Hypothetical protein	0.000209577	0.000108895	51.9596	0.0209577	17.269
Dshi_2661	ABV94394.1	Putative carbon monoxide dehydrogenase	Intracellular Protein	Not assigned	0.000208512	0.000127145	60.9775	0.0208512	18.453
Dshi_2135	ABV93871.1	Short chain dehydrogenase / reductase	Intracellular Protein	Not assigned	0.000206532	5.82549e-05	28.2063	0.0206532	23.071
Dshi_2878	ABV94611.1	Succinyl-CoA synthetase beta chain	Intracellular Protein	Carbon and energy metabolism	0.00020635	5.88831e-05	28.5356	0.020635	42.368
Dshi_2232	ABV93968.1	Hypothetical protein	Intracellular Protein	Hypothetical protein	0.000205987	0.000126253	61.292	0.0205987	15.761
Dshi_0016	ABV91765.1	Lytic murein transglycosylase	Periplasmic protein	Lipid metabolism and cell wall/membrane/envelope biogenesis/integrity	0.000205498	1.27209e-05	6.19029	0.0205498	45.12
Dshi_4171	ABV95881.1	Periplasmic glucan biosynthesis protein MdoG	Periplasmic protein	Lipid metabolism and cell wall/membrane/envelope biogenesis/integrity	0.000205057	9.97607e-05	48.6503	0.0205057	53.316
Dshi_0831	ABV92576.1	Uracil phosphoribosyltransferase	Intracellular Protein	Nucleotide/ nucleotide sugar metabolism	0.000204779	7.82178e-05	38.1963	0.0204779	22.999
Dshi_4155	ABV95865.1	Conserved hypothetical protein	Periplasmic protein	Hypothetical protein	0.000204554	4.06596e-05	19.8772	0.0204554	28.062
Dshi_3928	ABV95656.1	Homocysteine S-methyltransferase	Intracellular Protein	amino acid metabolism	0.000204411	6.09561e-05	29.8203	0.0204411	31.931
Dshi_1512	ABV93254.1	Putative cytochrome oxidase assembly protein	Integral Inner Membrane Protein	Porphyrin and related pathway	0.000203732	6.84092e-05	33.578	0.0203732	42.627
Dshi_1184	ABV92926.1	1-hydroxy-2-methyl-2-(E)-butenyl 4-diphosphate	Intracellular Protein	Not assigned	0.000202889	9.56153e-05	47.1268	0.0202889	40.877
Dshi_0627	ABV92373.1	Basic organic compound ABC-transporter	Intracellular Protein	Transporter	0.000202872	4.42754e-05	21.8243	0.0202872	27.042
Dshi_2694	ABV94427.1	Putative cytochrome c family protein	Periplasmic protein	Electron transport	0.000202709	3.51254e-05	17.328	0.0202709	14.005
Dshi_2827	ABV94560.1	Conserved hypothetical protein	Periplasmic protein	Hypothetical protein	0.000201765	4.57033e-05	22.6517	0.0201765	20.188
Dshi_0675	ABV92421.1	Gamma-glutamyltransferase	Periplasmic protein	Not assigned	0.000201063	0.000118398	58.8859	0.0201063	61.367
Dshi_0191	ABV91940.1	Protein of unknown function DUF88	Intracellular Protein	Hypothetical protein	0.000199546	3.31097e-05	16.5925	0.0199546	21.967
Dshi_3006	ABV94739.1	Ribulose-phosphate 3-epimerase	Intracellular Protein	Carbon and energy metabolism	0.000197463	2.03881e-05	10.325	0.0197463	23.686
Dshi_1747	ABV93489.1	Acylating methylmalonate-semialdehyde	Intracellular Protein	Not assigned	0.000196569	4.62448e-05	23.526	0.0196569	53.338
Dshi_3317	ABV95050.1	Phosphoserine aminotransferase	Intracellular Protein	Amino acid metabolism	0.000195424	2.84872e-05	14.5771	0.0195424	41.074
Dshi_1604	ABV93346.1	Putative enoyl-CoA hydratase	Intracellular Protein	Not assigned	0.000195026	4.1343e-05	21.1987	0.0195026	27.971
Dshi_2924	ABV94657.1	Pyrophosphate phospho-hydrolase	Intracellular Protein	Electron transport	0.000194689	4.68234e-05	24.0504	0.0194689	35.623
Dshi_2319	ABV94055.1	Putative quinone oxidoreductase	Intracellular Protein	Electron transport	0.000194389	0.000104298	53.6541	0.0194389	34.137
Dshi_2609	ABV94342.1	RNA polymerase	Intracellular Protein	Transcription/transcriptional regulator	0.000194372	5.83592e-05	30.0245	0.0194372	34.089
Dshi_3567	ABV95300.1	Preprotein translocase subunit secA	Intracellular Protein	Secretion system	0.000193805	9.34556e-05	48.2215	0.0193805	101.64
Dshi_2158	ABV93894.1	Pyruvate dehydrogenase E1 component subunit	Intracellular Protein	Carbon and energy metabolism	0.000193723	9.85039e-05	50.8477	0.0193723	36.561
Dshi_2656	ABV94389.1	Putative bifunctional SAT/APS kinase: sulfate	Intracellular Protein	Energy and sulfur metabolism	0.000192934	0.00012282	63.6591	0.0192934	77.079
Dshi_2725	ABV94458.1	Hypothetical protein	Intracellular Protein	Hypothetical protein	0.000192586	0.000101493	52.7	0.0192586	52.394
Dshi_1294	ABV93036.1	4-diphosphocytidyl-2C-methyl-D-erythritol	Intracellular Protein	Lipid metabolism and cell wall/membrane/envelope biogenesis/integrity	0.000192458	6.95395e-05	36.1322	0.0192458	46.472
Dshi_1459	ABV93201.1	Conserved hypothetical protein	Periplasmic protein	Hypothetical protein	0.000191524	5.56331e-05	29.0476	0.0191524	30.134
Dshi_3032	ABV94765.1	Heparinase II/III family protein	Intracellular Protein	Not assigned	0.000191381	8.95073e-05	46.7693	0.0191381	60.553
Dshi_3238	ABV94971.1	Conserved hypothetical protein	Intracellular Protein	Hypothetical protein	0.000190534	8.57603e-05	45.0104	0.0190534	11.129
Dshi_3101	ABV94834.1	OmpA domain protein	Periplasmic protein	Not assigned	0.000189943	4.03501e-05	21.2433	0.0189943	64.861
Dshi_3858	ABV95586.1	Protein of unknown function DUF940 membrane	Outer Membrane Associated/Outer Membane B-barrel Protein	Hypothetical protein	0.000188045	2.58276e-05	13.7348	0.0188045	81.291
Dshi_3524	ABV95257.1	Reaction center protein M chain	Integral Inner Membrane Protein	Electron transport	0.000187721	6.64635e-05	35.4054	0.0187721	37.562
Dshi_1587	ABV93329.1	GMP synthase	Intracellular Protein	Not assigned	0.000187401	6.87492e-05	36.6857	0.0187401	57.411
Dshi_0310	ABV92059.1	50S ribosomal protein L17	Intracellular Protein	Translation	0.000186323	1.38551e-05	7.43607	0.0186323	15.666
Dshi_2742	ABV94475.1	Adenylosuccinate synthetase	Intracellular Protein	Metabolism of cofactors and vitamins	0.000185908	5.19681e-05	27.9538	0.0185908	46.246
Dshi_2666	ABV94399.1	Hypothetical protein	Periplasmic protein	Hypothetical protein	0.000185095	5.16626e-05	27.9114	0.0185095	15.945
Dshi_0798	ABV92543.1	Acetylornithine and succinylornithine	Intracellular Protein	Carbon and energy metabolism	0.000184454	5.51189e-05	29.8822	0.0184454	41.203
Dshi_1800	ABV93542.1	Indole-3-glycerol phosphate synthase	Intracellular Protein	Amino acid metabolism	0.000184418	5.57257e-05	30.217	0.0184418	28.694
Dshi_3439	ABV95172.1	Thioredoxin	Intracellular Protein	Stress protein	0.000184311	4.23046e-05	22.9529	0.0184311	11.377
Dshi_1502	ABV93244.1	Acyl-[acyl-carrier-protein]--UDP-N-acetylglucosamine	Intracellular Protein	Not assigned	0.000182917	2.92137e-05	15.971	0.0182917	27.884
Dshi_2145	ABV93881.1	Enolase	Intracellular Protein	Carbon and energy metabolism	0.000181482	4.62161e-05	25.4659	0.0181482	45.165
Dshi_0286	ABV92035.1	30S ribosomal protein S19	Intracellular Protein	Translation	0.000181295	2.51533e-05	13.8742	0.0181295	10.622
Dshi_2836	ABV94569.1	Tryptophanyl-tRNA synthetase	Intracellular Protein	Translation	0.000181185	4.7307e-05	26.1098	0.0181185	37.191
Dshi_3355	ABV95088.1	DNA gyrase subunit B	Intracellular Protein	Replication, recombination and repair	0.000181148	5.38174e-05	29.7091	0.0181148	88.659
Dshi_2289	ABV94025.1	Amidohydrolase	Periplasmic protein	Not assigned	0.00017953	7.3187e-05	40.7659	0.017953	48.248
Dshi_0662	ABV92408.1	Cytochrome c oxidase	Intracellular Protein	Electron transport	0.000178552	4.24274e-05	23.7619	0.0178552	27.537
Dshi_3335	ABV95068.1	Protein of unknown function YGGT	Integral Inner Membrane Protein	Hypothetical protein	0.000178396	2.09588e-05	11.7484	0.0178396	11.03
Dshi_1207	ABV92949.1	Glutamyl-tRNA(Gln) amidotransferase, B subunit	Intracellular Protein	Translation	0.000177755	6.39059e-05	35.9517	0.0177755	55.099
Dshi_2236	ABV93972.1	Hypothetical protein	Periplasmic protein	Hypothetical protein	0.000177608	2.23213e-05	12.5678	0.0177608	34.498
Dshi_2157	ABV93893.1	Hypothetical protein	Intracellular Protein	Hypothetical protein	0.000175941	7.92113e-05	45.0215	0.0175941	11.266
Dshi_0137	ABV91886.1	Endoribonuclease L-PSP	Intracellular Protein	Not assigned	0.000175215	3.47821e-05	19.8511	0.0175215	15.972
Dshi_1173	ABV92915.1	NMT1/THI5 like domain protein	Periplasmic protein	Not assigned	0.000174848	0.000148459	84.9075	0.0174848	35.339
Dshi_3210	ABV94943.1	Putative phospholipase D protein	Intracellular Protein	Not assigned	0.000174728	1.87337e-05	10.7216	0.0174728	58.016
Dshi_3112	ABV94845.1	Nonspecific acid phosphatase	Periplasmic protein	Not assigned	0.000174692	5.11232e-05	29.2648	0.0174692	34.764
Dshi_2939	ABV94672.1	ATP-dependent Clp protease ATP-binding subunit	Intracellular Protein	Protein fate	0.000174294	0.000110502	63.3995	0.0174294	84.352
Dshi_3424	ABV95157.1	Hypothetical protein	Intracellular Protein	Hypothetical protein	0.000174238	0.000141583	81.2585	0.0174238	66.528
Dshi_0809	ABV92554.1	GTP-binding protein LepA	Intracellular Protein	Translation	0.000173638	8.6085e-05	49.5773	0.0173638	66.856
Dshi_0718	ABV92463.1	Carboxyl transferase	Intracellular Protein	Lipid metabolism and cell wall/membrane/envelope biogenesis/integrity	0.000172984	5.88948e-05	34.0463	0.0172984	55.848
Dshi_0744	ABV92489.1	Prolyl-tRNA synthetase	Intracellular Protein	Translation	0.000172868	5.93097e-05	34.3092	0.0172868	49.963
Dshi_0952	ABV92697.1	Tryptophan synthase, alpha subunit	Intracellular Protein	Amino acid metabolism	0.000172214	3.89337e-05	22.6078	0.0172214	28.571
Dshi_0891	ABV92636.1	Cysteine synthase A	Intracellular Protein	Amino acid metabolism	0.000171476	3.39721e-05	19.8115	0.0171476	38.399
Dshi_1135	ABV92877.1	Putative signal transduction histidine kinase	Intracellular Protein	Transcription/transcriptional regulator	0.000171418	4.6564e-05	27.164	0.0171418	37.014
Dshi_2206	ABV93942.1	Lysyl-tRNA synthetase	Intracellular Protein	Translation	0.000170397	5.23244e-05	30.7073	0.0170397	61.038
Dshi_2072	ABV93809.1	Putative Gluconate 2-dehydrogenase flavoprotein	Intracellular Protein	Not assigned	0.000170378	8.94702e-05	52.5128	0.0170378	56.997
Dshi_1395	ABV93137.1	Acetyl-CoA carboxylase	Intracellular Protein	Lipid metabolism and cell wall/membrane/envelope biogenesis/integrity	0.000170207	6.35603e-05	37.343	0.0170207	48.497
Dshi_3050	ABV94783.1	Citrate lyase subunit beta	Intracellular Protein	Carbon and energy metabolism	0.000169713	4.28144e-05	25.2276	0.0169713	33.986
Dshi_0554	ABV92300.1	Ribitol 2-dehydrogenase	Intracellular Protein	Carbon and energy metabolism	0.000169533	0.000153021	90.2607	0.0169533	25.292
Dshi_1541	ABV93283.1	Putative amidohydrolase 3	Periplasmic protein	Not assigned	0.000169178	2.00349e-05	11.8426	0.0169178	69.471
Dshi_2152	ABV93888.1	Conserved hypothetical protein	Periplasmic protein	Hypothetical protein	0.000168896	2.7941e-05	16.5433	0.0168896	36.203
Dshi_3518	ABV95251.1	Bacteriachlorophyllide reductase iron protein	Intracellular Protein	Porphyrin and related pathway	0.000168668	5.63658e-05	33.4183	0.0168668	56.462
Dshi_3684	ABV95417.1	Hypothetical protein	Intracellular Protein	Hypothetical protein	0.000168399	7.9162e-05	47.0086	0.0168399	35.86
Dshi_2946	ABV94679.1	Histidinol-phosphate aminotransferase	Intracellular Protein	Amino acid metabolism	0.000168314	6.51829e-05	38.7269	0.0168314	38.024
Dshi_1115	ABV92857.1	ATP-dependent metalloprotease FtsH	Integral Inner Membrane Protein	Protein fate	0.000168293	6.07674e-05	36.1082	0.0168293	69.238
Dshi_1133	ABV92875.1	Lytic transglycosylase catalytic	Periplasmic protein	Not assigned	0.000165701	3.46447e-05	20.9079	0.0165701	28.72
Dshi_3126	ABV94859.1	Putative periplasmic iron-binding protein	Periplasmic protein	Iron metabolism	0.000165511	9.51398e-06	5.74825	0.0165511	36.429
Dshi_1060	ABV92802.1	Hypothetical protein	Outer Membrane Lipoprotein	Hypothetical protein	0.00016445	7.20761e-05	43.8285	0.016445	29.379
Dshi_3146	ABV94879.1	Acetyl-coenzyme A carboxylase carboxyl	Intracellular Protein	Lipid metabolism and cell wall/membrane/envelope biogenesis/integrity	0.000162362	9.04793e-06	5.57267	0.0162362	34.776
Dshi_0237	ABV91986.1	Phenylalanyl-tRNA synthetase, beta subunit	Intracellular Protein	Translation	0.000161972	0.000103242	63.7407	0.0161972	85.509
Dshi_2829	ABV94562.1	Glutathione synthetase	Intracellular Protein	Stress protein	0.000161828	9.86618e-05	60.9672	0.0161828	34.632
Dshi_2633	ABV94366.1	Aspartyl-tRNA synthetase	Intracellular Protein	Translation	0.000161573	7.10032e-05	43.9451	0.0161573	66.396
Dshi_2183	ABV93919.1	Malonyl CoA-acyl carrier protein transacylase	Intracellular Protein	Not assigned	0.000161047	2.86308e-05	17.7779	0.0161047	32.805
Dshi_1309	ABV93051.1	NADH (or F420H2) dehydrogenase, subunit C	Intracellular Protein	Electron transport	0.000161016	3.65494e-05	22.6993	0.0161016	24.82
Dshi_3826	ABV95556.1	Enoyl-CoA hydratase (PaaF) and 3-hydroxyacyl-CoA	Intracellular Protein	Lipid metabolism and cell wall/membrane/envelope biogenesis/integrity	0.00016068	2.21276e-05	13.7712	0.016068	71.273
Dshi_2794	ABV94527.1	Conserved hypothetical protein	Intracellular Protein	Hypothetical protein	0.000160571	6.40315e-05	39.8772	0.0160571	40.534
Dshi_1722	ABV93464.1	Hypothetical protein	Intracellular Protein	Hypothetical protein	0.000160414	6.90271e-05	43.0305	0.0160414	25.756
Dshi_0018	ABV91767.1	Multicopper oxidase	Periplasmic protein	Stress protein	0.000158933	6.65989e-05	41.9037	0.0158933	82.853
Dshi_2045;Dshi_0805	ABV93783.1;ABV92550.1	Thiamine pyrophosphate protein central region	Intracellular Protein	Not assigned	0.000158898	6.42092e-05	40.409	0.0158898	63.599
Dshi_2471	ABV94205.1	UDP-N-acetylmuramoylalanyl-D-glutamate--2,6-diaminopimelate ligase	Intracellular Protein	Not assigned	0.000158524	6.50955e-05	41.0634	0.0158524	51.587
Dshi_2906	ABV94639.1	Hypothetical protein	Intracellular Protein	Hypothetical protein	0.000156687	4.1496e-05	26.4834	0.0156687	36.003
Dshi_0765	ABV92510.1	Transcriptional regulator	Intracellular Protein	Transcription/transcriptional regulator	0.000156326	4.79026e-05	30.6427	0.0156326	19.043
Dshi_2738	ABV94471.1	Ribose-5-phosphate isomerase A	Intracellular Protein	Carbon and energy metabolism	0.000156086	3.08722e-05	19.779	0.0156086	28.08
Dshi_0914	ABV92659.1	Glycine oxidase ThiO	Intracellular Protein	Not assigned	0.000155167	0.000103988	67.017	0.0155167	35.007
Dshi_4139	ABV95850.1	GDP-mannose 4,6-dehydratase	Intracellular Protein	Lipid metabolism and cell wall/membrane/envelope biogenesis/integrity	0.000155074	6.02081e-05	38.8253	0.0155074	40.172
Dshi_0083	ABV91832.1	3-isopropylmalate dehydratase, small subunit	Intracellular Protein	Amino acid metabolism	0.000154991	9.34497e-05	60.2937	0.0154991	22.084
Dshi_1150	ABV92892.1	Ferredoxin--NADP(+) reductase	Intracellular Protein	Electron transport	0.00015494	2.81212e-05	18.1497	0.015494	32.279
Dshi_1320	ABV93062.1	NADH-quinone oxidoreductase	Intracellular Protein	Electron transport	0.00015459	6.45347e-05	41.7458	0.015459	71.9
Dshi_1957	ABV93698.1	Hypothetical protein	Intracellular Protein	Hypothetical protein	0.000154428	2.38359e-05	15.435	0.0154428	51.491
Dshi_2865	ABV94598.1	Succinate dehydrogenas flavoprotein subunit	Intracellular Protein	Carbon and energy metabolism	0.000154274	5.52177e-05	35.792	0.0154274	65.154
Dshi_2859	ABV94592.1	Hypothetical protein	Periplasmic protein	Hypothetical protein	0.000152955	3.38473e-05	22.1289	0.0152955	15.436
Dshi_2155	ABV93891.1	Phosphoglycerate kinase	Intracellular Protein	Carbon and energy metabolism	0.000152682	5.04089e-05	33.0156	0.0152682	40.805
Dshi_0485	ABV92233.1	Conserved hypothetical protein	Periplasmic protein	Hypothetical protein	0.00015254	8.45611e-05	55.4353	0.015254	15.335
Dshi_1626	ABV93368.1	SufD	Intracellular Protein	Iron metabolism	0.000152502	5.77362e-05	37.8594	0.0152502	46.472
Dshi_1248	ABV92990.1	Extracellular solute-binding protein family 1	Periplasmic protein	Transporter	0.000152233	8.34142e-05	54.7939	0.0152233	46.708
Dshi_3645	ABV95378.1	VirB8 family protein	Outer Membrane Associated/Outer Membane B-barrel Protein	Secretion system	0.000152126	7.7048e-05	50.6475	0.0152126	24.391
Dshi_3537	ABV95270.1	Light-independent protochlorophyllide reductase	Intracellular Protein	Porphyrin and related pathway	0.000152066	6.67331e-05	43.8842	0.0152066	32.557
Dshi_1476	ABV93218.1	DNA gyrase, A subunit	Intracellular Protein	Replication, recombination and repair	0.000151913	7.29948e-05	48.0503	0.0151913	100.41
Dshi_1149	ABV92891.1	Translation initiation factor IF-3	Intracellular Protein	Translation	0.000151601	4.4971e-05	29.6641	0.0151601	23.108
Dshi_0201	ABV91950.1	GTP-binding protein Era	Intracellular Protein	Translation	0.000151475	5.24542e-05	34.6289	0.0151475	34.261
Dshi_1858	ABV93600.1	Protein-export membrane protein	Integral Inner Membrane Protein	Secretion system	0.00015135	3.77289e-05	24.9282	0.015135	34.871
Dshi_1806	ABV93548.1	Citrate synthase	Intracellular Protein	Carbon and energy metabolism	0.000150792	2.90135e-05	19.2408	0.0150792	48.182
Dshi_2823	ABV94556.1	Aldo/keto reductase	Intracellular Protein	Not assigned	0.000150596	6.31977e-05	41.965	0.0150596	37.542
Dshi_0061	ABV91810.1	Amidase	Intracellular Protein	Translation	0.000149895	3.14228e-05	20.9633	0.0149895	45.785
Dshi_3570	ABV95303.1	Chaperone protein DnaJ	Intracellular Protein	Protein fate	0.000149706	2.30821e-05	15.4182	0.0149706	41.203
Dshi_0307	ABV92056.1	30S ribosomal protein S13	Intracellular Protein	Translation	0.000149122	9.58208e-06	6.42568	0.0149122	16.57
Dshi_3568	ABV95301.1	Hypothetical protein	Outer Membrane Associated/Outer Membane B-barrel Protein	Hypothetical protein	0.000148835	3.63651e-05	24.4331	0.0148835	52.801
Dshi_1605	ABV93347.1	Lytic murein transglycosylase	Periplasmic protein	Not assigned	0.00014835	4.13325e-05	27.8616	0.014835	22.274
Dshi_4103	ABV95820.2	Replication protein B	Intracellular Protein	Cell motility	0.000147797	4.67373e-05	31.6227	0.0147797	33.788
Dshi_0583	ABV92329.1	2-dehydro-3-deoxyphosphooctonate aldolase	Intracellular Protein	Lipid metabolism and cell wall/membrane/envelope biogenesis/integrity	0.000146574	4.1261e-05	28.1502	0.0146574	29.053
Dshi_2233	ABV93969.1	Poly-beta-hydroxybutyrate polymerase	Intracellular Protein	Lipid metabolism and cell wall/membrane/envelope biogenesis/integrity	0.000146444	8.22685e-05	56.1775	0.0146444	67.637
Dshi_1698	ABV93440.1	Cysteinyl-tRNA synthetase	Intracellular Protein	Translation	0.000146358	5.15265e-05	35.2058	0.0146358	50.398
Dshi_0847	ABV92592.1	Dihydroorotate oxidase	Intracellular Protein	Nucleotide metabolism	0.000145658	3.97283e-05	27.2751	0.0145658	35.889
Dshi_1845	ABV93587.1	Putative flagellar motor switch protein fliG	Intracellular Protein	Cell motility	0.000144957	3.18462e-05	21.9694	0.0144957	37.222
Dshi_3370	ABV95103.1	Enoyl-CoA hydratase/isomerase	Intracellular Protein	Lipid metabolism and cell wall/membrane/envelope biogenesis/integrity	0.000144136	2.42517e-05	16.8256	0.0144136	28.39
Dshi_3978	ABV95706.1	Lytic transglycosylase catalytic	Intracellular Protein	Not assigned	0.000144076	2.54866e-05	17.6897	0.0144076	41.27
Dshi_0353	ABV92102.1	Signal recognition particle protein	Intracellular Protein	Secretion system	0.000143499	4.91774e-05	34.2704	0.0143499	53.638
Dshi_1540	ABV93282.1	Protease	Periplasmic protein	Protein fate	0.000142402	2.32574e-05	16.3322	0.0142402	36.22
Dshi_2940	ABV94673.1	Conserved hypothetical protein	Outer Membrane Associated/Outer Membane B-barrel Protein	Hypothetical protein	0.000141959	3.66269e-05	25.801	0.0141959	69.96
Dshi_1293	ABV93035.1	Glucosamine--fructose-6-phosphate	Intracellular Protein	Not assigned	0.000141929	6.15179e-05	43.344	0.0141929	64.732
Dshi_3517	ABV95250.1	Bacteriachlorophyllide reductase iron protein	Intracellular Protein	Porphyrin and related pathway	0.000141457	5.91184e-05	41.7926	0.0141457	35.785
Dshi_0038	ABV91787.1	Two component transcriptional regulator	Intracellular Protein	Transcription/transcriptional regulator	0.000141162	4.52263e-05	32.0386	0.0141162	25.647
Dshi_1313	ABV93055.1	NADH-quinone oxidoreductase, E subunit	Intracellular Protein	Electron transport	0.000140129	1.83428e-05	13.0899	0.0140129	43.159
Dshi_3217	ABV94950.1	CRISPR-associated protein	Intracellular Protein	Defense mechanisms	0.000140111	7.37948e-05	52.6689	0.0140111	39.373
Dshi_1677	ABV93419.1	Putative dehypteroate synthase	Intracellular Protein	Amino acid metabolism	0.00014008	4.29743e-05	30.6785	0.014008	35.059
Dshi_2347	ABV94083.1	Transcriptional regulator, LysR family	Intracellular Protein	Transcription/transcriptional regulator	0.000140033	3.7437e-05	26.7344	0.0140033	35.052
Dshi_0911	ABV92656.1	Thiamine-phosphate diphosphorylase	Intracellular Protein	Metabolism of cofactors and vitamins	0.000139892	5.46689e-05	39.0795	0.0139892	21.782
Dshi_3264	ABV94997.1	Flagellar MS-ring protein FliF	Integral Inner Membrane Protein	Cell motility	0.000139575	5.022e-05	35.9808	0.0139575	59.126
Dshi_1171	ABV92913.1	Penicillin-binding protein	Secreted/Released	Not assigned	0.000139093	1.82643e-05	13.1311	0.0139093	91.122
Dshi_0903	ABV92648.1	Conserved hypothetical protein	Outer Membrane Associated/Outer Membane B-barrel Protein	Hypothetical protein	0.00013899	3.06512e-05	22.0529	0.013899	58.421
Dshi_2659	ABV94392.1	Carbon monoxide dehydrogenase large chain	Intracellular Protein	Carbon and energy metabolism	0.000138777	4.84861e-05	34.938	0.0138777	84.962
Dshi_1745	ABV93487.1	Hypothetical protein	Intracellular Protein	Hypothetical protein	0.000137931	5.15388e-05	37.3655	0.0137931	15.304
Dshi_1139	ABV92881.1	Peptidase U62 modulator of DNA gyrase	Intracellular Protein	Protein fate	0.000136463	4.93443e-05	36.1594	0.0136463	49.699
Dshi_4218	ABV95928.1	Conserved hypothetical protein	Periplasmic protein	Hypothetical protein	0.000136346	2.78297e-05	20.4111	0.0136346	33.084
Dshi_1283	ABV93025.1	Formate--tetrahydrofolate ligase	Intracellular Protein	Carbon and energy metabolism	0.000136253	8.32913e-06	6.11297	0.0136253	59.105
Dshi_2914	ABV94647.1	Putative alpha/beta hydrolase	Periplasmic protein	Not assigned	0.000136069	4.1773e-05	30.6998	0.0136069	26.789
Dshi_1146	ABV92888.1	Threonine synthase	Intracellular Protein	Amino acid metabolism	0.000135944	5.86565e-05	43.1474	0.0135944	50.591
Dshi_2017	ABV93756.1	Sn-glycerol-3-phosphate import ATP-binding	Intracellular Protein	Transporter	0.000135932	2.2291e-05	16.3987	0.0135932	36.016
Dshi_1167	ABV92909.1	Peptidase M48 Ste24p	Outer Membrane Associated/Outer Membane B-barrel Protein	Protein fate	0.000135586	5.07917e-05	37.4609	0.0135586	48.521
Dshi_3544	ABV95277.1	Aerobic magnesium-protoporphyrin IX monomethyl	Intracellular Protein	Porphyrin and related pathway	0.000135197	1.70182e-05	12.5877	0.0135197	42.885
Dshi_1570	ABV93312.1	Conserved hypothetical protein	Outer Membrane Lipoprotein	Hypothetical protein	0.000134582	1.86296e-05	13.8426	0.0134582	16.52
Dshi_1016	ABV92758.1	PhoH family protein	Intracellular Protein	Not assigned	0.000133647	5.48989e-05	41.0777	0.0133647	36.928
Dshi_0002	ABV91751.1	Glutamate synthase	Intracellular Protein	Amino acid metabolism	0.000133499	2.35185e-05	17.617	0.0133499	164.09
Dshi_0089	ABV91838.1	Phosphoglycerate mutase	Intracellular Protein	Carbon and energy metabolism	0.000132944	6.23967e-05	46.9346	0.0132944	53.046
Dshi_0777	ABV92522.1	Threonyl-tRNA synthetase	Intracellular Protein	Translation	0.000132781	6.23645e-05	46.968	0.0132781	74.081
Dshi_1878	ABV93620.1	Hypothetical protein	Periplasmic protein	Hypothetical protein	0.000132586	7.77433e-05	58.636	0.0132586	35.564
Dshi_1409	ABV93151.1	Hypothetical protein	Intracellular Protein	Hypothetical protein	0.000132572	4.30496e-05	32.4725	0.0132572	36.23
Dshi_4149	ABV95860.1	Transferase hexapeptide repeat containing	Intracellular Protein	Not assigned	0.000132511	7.05475e-05	53.239	0.0132511	26.595
Dshi_0607	ABV92353.1	TRAP dicarboxylate transporter- DctP subunit	Periplasmic protein	Transporter	0.000131979	1.08378e-05	8.21175	0.0131979	39.236
Dshi_1163	ABV92905.1	Efflux transporter	Periplasmic protein	Transporter	0.000131842	5.5111e-05	41.8009	0.0131842	39.929
Dshi_3022	ABV94755.1	PfkB domain protein	Intracellular Protein	Not assigned	0.000131808	6.12534e-05	46.4717	0.0131808	35.358
Dshi_1594	ABV93336.1	Putative alpha/beta hydrolase	Outer Membrane Lipoprotein	Not assigned	0.000131396	2.37189e-05	18.0514	0.0131396	33.697
Dshi_1744	ABV93486.1	Phosphopantetheine adenylyltransferase	Intracellular Protein	Not assigned	0.000130877	4.62336e-05	35.3259	0.0130877	18.7
Dshi_3144	ABV94877.1	Sugar ABC transporter, periplasmic sugar-binding	Periplasmic protein	Transporter	0.000129349	5.09044e-05	39.3542	0.0129349	51.316
Dshi_0596	ABV92342.1	2-isopropylmalate synthase	Intracellular Protein	Amino acid metabolism	0.000129318	5.84102e-05	45.168	0.0129318	57.325
Dshi_3322	ABV95055.1	Transcriptional regulator	Intracellular Protein	Transcription/transcriptional regulator	0.000128645	5.62309e-05	43.7103	0.0128645	37.156
Dshi_2197	ABV93933.1	Hypothetical protein	Intracellular Protein	Hypothetical protein	0.000128626	5.93243e-05	46.1215	0.0128626	60.968
Dshi_2187	ABV93923.1	30S ribosomal protein S18	Intracellular Protein	Translation	0.000128576	2.58531e-05	20.1073	0.0128576	8.6782
Dshi_0481	ABV92229.1	Conserved hypothetical protein	Periplasmic protein	Hypothetical protein	0.000128559	7.16907e-05	55.7649	0.0128559	28.736
Dshi_0908	ABV92653.1	Transcriptional activator	Intracellular Protein	Transcription/transcriptional regulator	0.000128081	3.312e-05	25.8585	0.0128081	24.805
Dshi_0171	ABV91920.1	Sirohydrochlorin cobaltochelatase	Intracellular Protein	Porphyrin and related pathway	0.000127666	4.96036e-05	38.8541	0.0127666	45.402
Dshi_2470	ABV94204.1	UDP-N-acetylmuramoyl-tripeptide--D-alanyl-D-	Intracellular Protein	Not assigned	0.000127557	5.43283e-05	42.5915	0.0127557	49.048
Dshi_2387	ABV94123.1	Carbamoyl-phosphate synthase	Intracellular Protein	Amino acid metabolism	0.00012711	5.34568e-05	42.0555	0.012711	41.628
Dshi_1989	ABV93728.1	Hypothetical protein	Intracellular Protein	Hypothetical protein	0.000126834	7.77944e-05	61.3356	0.0126834	44.748
Dshi_1079	ABV92821.1	Phosphoribosylformylglycinamidine synthase I	Intracellular Protein	Nucleotide metabolism	0.000126473	3.50945e-05	27.7486	0.0126473	23.842
Dshi_3431	ABV95164.1	Regulatory protein SenC	Periplasmic protein	Protein fate	0.000125688	7.98864e-06	6.35591	0.0125688	22.701
Dshi_2422	ABV94156.1	UDP-N-acetylmuramate--L-alanine ligase	Intracellular Protein	Lipid metabolism and cell wall/membrane/envelope biogenesis/integrity	0.000124935	6.30427e-05	50.4605	0.0124935	50.169
Dshi_1900	ABV93642.1	Phosphomannomutase/phosphoglucomutase	Intracellular Protein	Carbon and energy metabolism	0.000124463	4.87925e-05	39.2022	0.0124463	48.812
Dshi_1168	ABV92910.1	Aminotransferase class I and II	Intracellular Protein	Not assigned	0.000124421	5.50013e-05	44.2057	0.0124421	41.53
Dshi_2392	ABV94128.1	Putative2-octaprenyl-3-methyl-6-methoxy-1,4- benzoquinol hydroxylase	Periplasmic protein	Electron transport	0.000124051	2.35676e-05	18.9982	0.0124051	42.652
Dshi_3275	ABV95008.1	Chorismate synthase	Intracellular Protein	Amino acid metabolism	0.000123654	6.25225e-05	50.5626	0.0123654	38.78
Dshi_4022	ABV95749.1	Replication protein B	Periplasmic protein	Cell motility	0.000123629	4.64614e-05	37.5813	0.0123629	36.455
Dshi_3979	ABV95707.1	Type IV secretion system protein VirB5	Intracellular Protein	Secretion system	0.000123241	6.86463e-05	55.701	0.0123241	29.017
Dshi_3549	ABV95282.1	Glycerophosphoryl diester phosphodiesterase	Periplasmic protein	Lipid metabolism and cell wall/membrane/envelope biogenesis/integrity	0.000122919	6.83457e-05	55.6022	0.0122919	43.821
Dshi_3321	ABV95054.1	CreA family protein	Intracellular Protein	Not assigned	0.000122888	6.26853e-05	51.01	0.0122888	16.752
Dshi_3531	ABV95264.1	Transcriptional regulator PpsR	Intracellular Protein	Transcription/transcriptional regulator	0.000122545	4.69581e-05	38.3191	0.0122545	52.371
Dshi_2945	ABV94678.1	Arogenate dehydrogenase	Intracellular Protein	Amino acid metabolism	0.000122503	5.51737e-05	45.0388	0.0122503	33.558
Dshi_0001	ABV91750.1	Glutamate synthase, small subunit	Intracellular Protein	Amino acid metabolism	0.000122096	2.98946e-05	24.4844	0.0122096	52.104
Dshi_0660	ABV92406.1	Transcriptional regulator	Intracellular Protein	Transcription/transcriptional regulator	0.000121288	3.82356e-05	31.5247	0.0121288	27.822
Dshi_3864	ABV95592.1	Sulfotransferase	Intracellular Protein	Not assigned	0.000120442	2.76703e-05	22.974	0.0120442	29.814
Dshi_2378	ABV94114.1	Alanine racemase	Intracellular Protein	Lipid metabolism and cell wall/membrane/envelope biogenesis/integrity	0.000120292	5.3475e-05	44.4543	0.0120292	36.244
Dshi_1333	ABV93075.1	DEAD/DEAH box helicase domain protein	Intracellular Protein	Replication, recombination and repair	0.000120288	5.2758e-05	43.8596	0.0120288	54.331
Dshi_3463	ABV95196.1	Ribonuclease PH	Intracellular Protein	Transcription/transcriptional regulator	0.000120032	6.99325e-05	58.2614	0.0120032	25.043
Dshi_3417	ABV95150.1	Hypothetical protein	Intracellular Protein	Hypothetical protein	0.000119756	2.18293e-05	18.2281	0.0119756	48.872
Dshi_1593	ABV93335.1	Homoserine O-succinyltransferase	Intracellular Protein	Amino acid metabolism	0.000119574	3.66659e-05	30.6637	0.0119574	34.71
Dshi_0788	ABV92533.1	Nicotinate-nucleotide--	Intracellular Protein	Porphyrin and related pathway	0.000119217	4.69012e-05	39.3409	0.0119217	34.281
Dshi_0680	ABV92426.1	Phosphoribosylaminoimidazole carboxylase	Intracellular Protein	Nucleotide metabolism	0.000118942	3.26069e-05	27.414	0.0118942	37.675
Dshi_1544	ABV93286.1	Short-chain dehydrogenase/reductase family	Intracellular Protein	Carbon and energy metabolism	0.000118752	1.38328e-05	11.6485	0.0118752	27.277
Dshi_1486	ABV93228.1	BCCT transporter	Integral Inner Membrane Protein	Transporter	0.000118512	4.56803e-05	38.5449	0.0118512	65.38
Dshi_3574	ABV95307.1	3'(2'),5'-bisphosphate nucleotidase	Inner Membrane Associated Protein	Energy and sulfur metabolism	0.000118224	3.81534e-05	32.272	0.0118224	28.357
Dshi_1944	ABV93685.1	Putative methyltransferase	Intracellular Protein	Not assigned	0.000118087	4.15742e-05	35.2066	0.0118087	26.789
Dshi_3311	ABV95044.1	Radical SAM enzyme	Intracellular Protein	Translation	0.000117826	4.98703e-05	42.3252	0.0117826	45.02
Dshi_1619	ABV93361.1	Hypothetical protein	Periplasmic protein	Hypothetical protein	0.000117698	3.38693e-05	28.7766	0.0117698	59.937
Dshi_3059	ABV94792.1	Diaminopimelate decarboxylase	Intracellular Protein	Amino acid metabolism	0.00011687	5.36914e-05	45.941	0.011687	46.623
Dshi_2137	ABV93873.1	Protein-L-isoaspartate O-methyltransferase	Intracellular Protein	Protein fate	0.000116864	6.68831e-05	57.2314	0.0116864	23.399
Dshi_2078	ABV93815.1	Triosephosphate isomerase	Intracellular Protein	Carbon and energy metabolism	0.000116556	1.39478e-05	11.9666	0.0116556	25.169
Dshi_0723	ABV92468.1	Carbamoyl-phosphate synthase L chain	Intracellular Protein	Lipid metabolism and cell wall/membrane/envelope biogenesis/integrity	0.000115932	6.42535e-05	55.4236	0.0115932	74.073
Dshi_1697	ABV93439.1	Hypothetical protein	Intracellular Protein	Hypothetical protein	0.000115094	3.71538e-05	32.2812	0.0115094	16.279
Dshi_0085	ABV91834.1	3-isopropylmalate dehydratase, large subunit	Intracellular Protein	Amino acid metabolism	0.000114989	5.04051e-05	43.8346	0.0114989	50.384
Dshi_3934;Dshi_3596	ABV95662.1;ABV95329.1	Multicopper oxidase	Periplasmic protein	Stress protein	0.000114905	3.23802e-05	28.1799	0.0114905	47.059
Dshi_0062	ABV91811.1	2-octaprenyl-6-methoxyphenol hydroxylase	Intracellular Protein	Electron transport	0.000114549	7.25611e-06	6.33449	0.0114549	45.006
Dshi_3420	ABV95153.1	Glycerol kinase	Intracellular Protein	Lipid metabolism and cell wall/membrane/envelope biogenesis/integrity	0.000114021	4.15e-05	36.3969	0.0114021	56.26
Dshi_4189	ABV95899.1	ABC-type nitrate/sulfonate/bicarbonate transport	Periplasmic protein	Transporter	0.00011382	1.09497e-05	9.62018	0.011382	35.4
Dshi_3958;Dshi_3620	ABV95686.1;ABV95353.1	DSBA oxidoreductase	Periplasmic protein	Protein fate	0.000113773	3.33963e-05	29.3535	0.0113773	23.442
Dshi_0826	ABV92571.1	Malic protein NAD-binding	Intracellular Protein	Carbon and energy metabolism	0.000113746	5.27341e-05	46.3612	0.0113746	81.476
Dshi_3251	ABV94984.1	Flagellar basal-body rod protein FlgF	Intracellular Protein	Cell motility	0.000113168	7.14969e-05	63.1775	0.0113168	25.233
Dshi_4216	ABV95926.1	ABC-1 domain protein	Intracellular Protein	Transporter	0.000112505	6.03628e-05	53.6533	0.0112505	48.453
Dshi_1695	ABV93437.1	Conserved hypothetical protein	Intracellular Protein	Hypothetical protein	0.000111808	3.37801e-05	30.2126	0.0111808	27.835
Dshi_2005	ABV93744.1	Putative cytochrome c peroxidase	Periplasmic protein	Stress protein	0.00011172	8.98125e-06	8.03907	0.011172	47.615
Dshi_1290	ABV93032.1	Molybdenum cofactor biosynthesis protein A	Intracellular Protein	Metabolism of cofactors and vitamins	0.000111299	4.06563e-05	36.5291	0.0111299	38.601
Dshi_3467	ABV95200.1	NADP-dependent malic enzyme	Intracellular Protein	Carbon and energy metabolism	0.000111181	6.47924e-05	58.2763	0.0111181	80.504
Dshi_2213	ABV93949.1	Putative UspA domain protein	Intracellular Protein	Protein fate	0.000110884	9.6821e-05	87.3174	0.0110884	14.513
Dshi_3366	ABV95099.1	Putative aminoglycoside phosphotransferase	Intracellular Protein	Not assigned	0.000110768	5.89881e-05	53.2535	0.0110768	28.788
Dshi_3516	ABV95249.1	2-desacetyl-2-hydroxyethyl	Intracellular Protein	Porphyrin and related pathway	0.000110591	4.45246e-05	40.2606	0.0110591	33.13
Dshi_2034	ABV93773.1	Histidinol dehydrogenase	Intracellular Protein	Amino acid metabolism	0.00010998	5.02178e-05	45.6607	0.010998	46.73
Dshi_2372	ABV94108.1	Orotate phosphoribosyltransferase	Intracellular Protein	Not assigned	0.000109953	1.12588e-05	10.2397	0.0109953	24.935
Dshi_3365	ABV95098.1	Flagellar hook capping protein FlgD	Intracellular Protein	Cell motility	0.000109852	1.0497e-05	9.55551	0.0109852	23.294
Dshi_3409	ABV95142.1	Cytochrome c-type biogenesis protein CycL	Integral Inner Membrane Protein	Electron transport	0.000109149	6.98128e-05	63.9611	0.0109149	17.701
Dshi_1839	ABV93581.1	Glutamine synthetase	Intracellular Protein	Amino acid metabolism	0.000108239	1.51708e-05	14.016	0.0108239	52.194
Dshi_3364	ABV95097.1	Putative flagellar hook-length control protein	Intracellular Protein	Not assigned	0.000107776	9.36675e-05	86.9097	0.0107776	81.105
Dshi_1523	ABV93265.1	Soluble aldose sugar dehydrogenase	Periplasmic protein	Not assigned	0.000107741	9.87423e-06	9.16477	0.0107741	39.641
Dshi_2920	ABV94653.1	Chaperonin 10 Kd subunit	Intracellular Protein	Protein fate	0.000106594	4.96117e-05	46.5428	0.0106594	10.933
Dshi_2944	ABV94677.1	Conserved hypothetical protein	Periplasmic protein	Hypothetical protein	0.000106587	1.96598e-05	18.4448	0.0106587	28.828
Dshi_3458	ABV95191.1	Chromosome partitioning protein parB	Intracellular Protein	Cell cycle control, cell division, chromosome partitioning	0.000106217	3.15559e-05	29.709	0.0106217	32.938
Dshi_2803	ABV94536.1	Putative 5'-nucleotidase	Periplasmic protein	Energy and sulfur metabolism	0.000105719	4.72722e-05	44.7152	0.0105719	61.838
Dshi_2403	ABV94139.1	Hypothetical protein	Intracellular Protein	Hypothetical protein	0.000105694	9.74087e-05	92.1611	0.0105694	17.155
Dshi_1720	ABV93462.1	3-oxoacyl-[acyl-carrier-protein] synthase 3	Intracellular Protein	Lipid metabolism and cell wall/membrane/envelope biogenesis/integrity	0.000105078	4.31061e-05	41.0231	0.0105078	34.038
Dshi_2582	ABV94315.1	LAO/AO transport system kinase	Intracellular Protein	Transporter	0.000104829	4.07544e-05	38.8771	0.0104829	37.792
Dshi_2485	ABV94219.1	Pyruvate carboxylase	Intracellular Protein	Carbon and energy metabolism	0.000104615	6.0177e-05	57.5224	0.0104615	125.58
Dshi_1859	ABV93601.1	Protein-export membrane protein SecD	Integral Inner Membrane Protein	Secretion system	0.000104309	4.49023e-05	43.0473	0.0104309	59.617
Dshi_2884	ABV94617.1	Dihydrolipoyllysine-residue succinyltransferase	Intracellular Protein	Amino acid metabolism	0.000103618	5.15707e-05	49.7699	0.0103618	51.82
Dshi_1134	ABV92876.1	3-oxoacid CoA-transferase, B subunit	Intracellular Protein	Lipid metabolism and cell wall/membrane/envelope biogenesis/integrity	0.000103483	2.78954e-05	26.9565	0.0103483	22.008
Dshi_2674	ABV94407.1	Two component transcriptional regulator	Intracellular Protein	Transcription/transcriptional regulator	0.000103465	1.52921e-05	14.78	0.0103465	24.525
Dshi_1887	ABV93629.1	Putative ribonuclease D	Intracellular Protein	Transcription/transcriptional regulator	0.000103184	3.62128e-05	35.0953	0.0103184	42.955
Dshi_2293	ABV94029.1	Secretion protein	Outer Membrane Associated/Outer Membane B-barrel Protein	Secretion system	0.000103061	3.17504e-05	30.8073	0.0103061	38.712
Dshi_1220	ABV92962.1	Conserved hypothetical protein	Periplasmic protein	Hypothetical protein	0.000102939	6.10133e-05	59.2716	0.0102939	35.599
Dshi_2130	ABV93866.1	Putative colicin V production protein	Integral Inner Membrane Protein	Not assigned	0.000102933	8.94009e-06	8.68538	0.0102933	19.249
Dshi_1258	ABV93000.1	Short-chain dehydrogenase/reductase SDR	Intracellular Protein	Not assigned	0.000102796	2.97241e-05	28.9155	0.0102796	25.335
Dshi_3108	ABV94841.1	Putative protein-disulfide isomerase	Intracellular Protein	Not assigned	0.000102691	1.23531e-05	12.0294	0.0102691	26.996
Dshi_2603	ABV94336.1	Oligoendopeptidase	Intracellular Protein	Protein fate	0.0001026	4.92524e-05	48.0043	0.01026	68.597
Dshi_3523	ABV95256.1	Reaction center protein L chain	Integral Inner Membrane Protein	Electron transport	0.000102456	5.73734e-05	55.998	0.0102456	31.128
Dshi_2543	ABV94276.1	Putative binding protein	Periplasmic protein	Not assigned	0.000102067	4.52309e-05	44.315	0.0102067	36.832
Dshi_0366	ABV92115.1	RNA polymerase sigma-E factor	Intracellular Protein	Transcription/transcriptional regulator	0.000101848	2.38803e-05	23.447	0.0101848	21.836
Dshi_4160	ABV95870.1	Light-dependent protochlorophyllide reductase	Intracellular Protein	Porphyrin and related pathway	0.000101597	2.51641e-05	24.7686	0.0101597	35.101
Dshi_1952	ABV93693.1	Hypothetical protein	Intracellular Protein	Hypothetical protein	0.000101571	2.31887e-05	22.83	0.0101571	26.839
Dshi_2132	ABV93868.1	Amidophosphoribosyltransferase precursor	Intracellular Protein	Not assigned	0.00010155	3.90611e-05	38.4649	0.010155	55.566
Dshi_0895	ABV92640.1	Peptidase S1 and S6 chymotrypsin/Hap	Intracellular Protein	Protein fate	0.000101539	1.58166e-05	15.5769	0.0101539	63.426
Dshi_0652	ABV92398.1	Conserved hypothetical protein	Intracellular Protein	Hypothetical protein	0.000101154	2.65957e-05	26.2922	0.0101154	18.215
Dshi_3109	ABV94842.1	Hypothetical protein	Periplasmic protein	Hypothetical protein	0.000100788	3.4113e-05	33.8462	0.0100788	71.002
Dshi_2180	ABV93916.1	3-oxoacyl-[acyl-carrier-protein] synthase 2	Intracellular Protein	Not assigned	0.00010051	1.438e-05	14.3071	0.010051	43.583
Dshi_1009	ABV92751.1	Beta-ketoacyl synthase	Intracellular Protein	Lipid metabolism and cell wall/membrane/envelope biogenesis/integrity	0.000100343	1.34307e-05	13.3848	0.0100343	43.106
Dshi_2418	ABV94152.1	Putative cell division protein FtsQ	Intracellular Protein	Cell cycle control, cell division, chromosome partitioning	0.000100159	2.85597e-05	28.5145	0.0100159	33.059
Dshi_2653	ABV94386.1	Putative leucine-responsive regulatory protein	Intracellular Protein	Transcription/transcriptional regulator	0.000100054	4.83658e-05	48.3396	0.0100054	18.144
Dshi_1608	ABV93350.1	3-dehydroquinate synthase	Intracellular Protein	Amino acid metabolism	9.99545e-05	2.68335e-05	26.8457	0.00999545	40.346
Dshi_3820	ABV95550.1	Phenylacetate-CoA oxygenase	Intracellular Protein	Amino acid metabolism	9.93956e-05	6.93823e-05	69.8042	0.00993956	27.762
Dshi_3295	ABV95028.1	Geranyltranstransferase	Intracellular Protein	Not assigned	9.93645e-05	2.74808e-05	27.6566	0.00993645	30.293
Dshi_0947	ABV92692.1	Aminoacyl-tRNA hydrolase	Intracellular Protein	Translation	9.91157e-05	2.73362e-05	27.5801	0.00991157	25.489
Dshi_1316	ABV93058.1	NADH-quinone oxidoreductase, F subunit	Intracellular Protein	Electron transport	9.90833e-05	2.20774e-05	22.2816	0.00990833	47.482
Dshi_2160	ABV93896.1	Dihydrolipoyllysine-residue acetyltransferase	Intracellular Protein	Carbon and energy metabolism	9.87903e-05	2.28178e-05	23.0972	0.00987903	44.271
Dshi_1391	ABV93133.1	Mammalian cell entry related domain protein	Periplasmic protein	Transporter	9.85791e-05	4.90443e-05	49.7512	0.00985791	14.791
Dshi_1753	ABV93495.1	Enoyl-CoA hydratase	Intracellular Protein	Lipid metabolism and cell wall/membrane/envelope biogenesis/integrity	9.84178e-05	1.18075e-05	11.9973	0.00984178	27.597
Dshi_2472	ABV94206.1	Peptidoglycan synthetase ftsI precursor	Intracellular Protein	Lipid metabolism and cell wall/membrane/envelope biogenesis/integrity	9.82954e-05	1.22191e-05	12.431	0.00982954	64.827
Dshi_2185	ABV93921.1	Hypothetical protein	Periplasmic protein	Hypothetical protein	9.82467e-05	2.75304e-05	28.0218	0.00982467	20.978
Dshi_2672	ABV94405.1	Hypothetical protein	Periplasmic protein	Hypothetical protein	9.8077e-05	2.5006e-05	25.4963	0.0098077	15.046
Dshi_2075	ABV93812.1	Conserved hypothetical protein	Periplasmic protein	Hypothetical protein	9.79206e-05	6.73945e-05	68.8256	0.00979206	15.178
Dshi_0615	ABV92361.1	Orotidine 5'-phosphate decarboxylase	Intracellular Protein	Not assigned	9.77595e-05	2.52752e-05	25.8544	0.00977595	23.818
Dshi_2744	ABV94477.1	CTP synthase	Intracellular Protein	Not assigned	9.74472e-05	5.72469e-05	58.7466	0.00974472	60.823
Dshi_1029	ABV92771.1	Phosphoribosylanthranilate isomerase	Intracellular Protein	Amino acid metabolism	9.734e-05	2.57855e-05	26.4901	0.009734	23.519
Dshi_0228	ABV91977.1	Pyruvate kinase	Intracellular Protein	Carbon and energy metabolism	9.70414e-05	2.915e-05	30.0387	0.00970414	51.484
Dshi_3765;Dshi_4041	ABV95495.2;ABV95768.1	Protein of unknown function DUF411	Periplasmic protein	Hypothetical protein	9.6566e-05	3.52053e-05	36.4572	0.0096566	15.61
Dshi_1467	ABV93209.1	Glutamate 5-kinase	Intracellular Protein	Amino acid metabolism	9.65472e-05	3.86147e-05	39.9957	0.00965472	38.544
Dshi_1332	ABV93074.1	Beta-lactamase domain protein	Intracellular Protein	Not assigned	9.63258e-05	4.47294e-05	46.4355	0.00963258	60.027
Dshi_1932	ABV93673.1	Putative glutathione S-transferase family	Intracellular Protein	Stress protein	9.57083e-05	7.70524e-06	8.05075	0.00957083	32.156
Dshi_0012	ABV91761.1	Succinyl-diaminopimelate desuccinylase	Intracellular Protein	Amino acid metabolism	9.55879e-05	3.47193e-05	36.3219	0.00955879	40.125
Dshi_3528	ABV95261.1	Geranylgeranyl reductase	Intracellular Protein	Porphyrin and related pathway	9.51169e-05	6.16581e-06	6.48235	0.00951169	42.68
Dshi_2891	ABV94624.1	Short chain dehydrogenase/reductase	Intracellular Protein	Not assigned	9.45954e-05	3.41722e-05	36.1246	0.00945954	25.027
Dshi_2776	ABV94509.1	Putative alcohol dehydrogenase	Intracellular Protein	Carbon and energy metabolism	9.44211e-05	3.56386e-05	37.7444	0.00944211	33.318
Dshi_0218	ABV91967.1	Putative ATP--cobalamin adenosyltransferase	Intracellular Protein	Porphyrin and related pathway	9.42114e-05	3.5361e-05	37.5337	0.00942114	20.556
Dshi_2424	ABV94158.1	Putative cell division protein ftsW	Integral Inner Membrane Protein	Cell cycle control, cell division, chromosome partitioning	9.40281e-05	3.12887e-05	33.2759	0.00940281	41.604
Dshi_2762	ABV94495.1	Conserved hypothetical protein	Intracellular Protein	Hypothetical protein	9.38755e-05	2.60176e-05	27.715	0.00938755	26.832
Dshi_2893	ABV94626.1	Hypothetical protein	Periplasmic protein	Hypothetical protein	9.35708e-05	5.57936e-05	59.6272	0.00935708	29.534
Dshi_1380	ABV93122.1	FAD linked oxidase domain protein	Intracellular Protein	Not assigned	9.33355e-05	3.75611e-05	40.243	0.00933355	52.349
Dshi_0231	ABV91980.1	50S ribosomal protein L20	Intracellular Protein	Translation	9.32297e-05	5.33507e-05	57.225	0.00932297	13.59
Dshi_3296	ABV95029.1	Exodeoxyribonuclease 7 small subunit	Intracellular Protein	Replication, recombination and repair	9.26605e-05	6.42966e-05	69.3894	0.00926605	8.6217
Dshi_1178	ABV92920.1	Alkyl hydroperoxide reductase/ Thiol specific	Intracellular Protein	Stress protein	9.24047e-05	2.20191e-05	23.829	0.00924047	16.791
Dshi_1078	ABV92820.1	Alcohol dehydrogenase zinc-binding domain	Intracellular Protein	Carbon and energy metabolism	9.22371e-05	3.19776e-05	34.6689	0.00922371	36.119
Dshi_2317	ABV94053.1	Cyclopropane-fatty-acyl-phospholipid synthase	Intracellular Protein	Lipid metabolism and cell wall/membrane/envelope biogenesis/integrity	9.20781e-05	1.94127e-05	21.0828	0.00920781	46.947
Dshi_0936	ABV92681.1	Sulfatase	Periplasmic protein	Not assigned	9.19146e-05	5.15866e-05	56.1245	0.00919146	91.456
Dshi_0066	ABV91815.1	Dehydrogenase/reductase	Intracellular Protein	Not assigned	9.17036e-05	4.82529e-05	52.6183	0.00917036	25.657
Dshi_3016	ABV94749.1	Deoxyribose-phosphate aldolase	Intracellular Protein	Carbon and energy metabolism	9.16997e-05	3.84234e-05	41.9014	0.00916997	35.945
Dshi_3519	ABV95252.1	Bacteriachlorophyllide reductase iron protein	Intracellular Protein	Porphyrin and related pathway	9.1613e-05	3.12345e-05	34.094	0.0091613	53.578
Dshi_0132	ABV91881.1	Folylpolyglutamate synthase	Intracellular Protein	Not assigned	9.1433e-05	4.15397e-05	45.4319	0.0091433	44.417
Dshi_1631	ABV93373.1	SufB	Intracellular Protein	Iron metabolism	9.14129e-05	3.9349e-05	43.0454	0.00914129	56.379
Dshi_2397	ABV94133.1	Phosphoglucosamine mutase	Intracellular Protein	Not assigned	9.12611e-05	2.62663e-05	28.7815	0.00912611	47.177
Dshi_2425	ABV94159.1	Hypothetical protein	Secreted/Released	Hypothetical protein	9.09237e-05	4.34801e-05	47.8204	0.00909237	58.424
Dshi_2375	ABV94111.1	Hypothetical protein	Periplasmic protein	Hypothetical protein	9.07992e-05	8.99671e-06	9.90836	0.00907992	28.963
Dshi_3514	ABV95247.1	Geranylgeranyl pyrophosphate synthetase	Intracellular Protein	Not assigned	9.05383e-05	3.46439e-05	38.2643	0.00905383	30.546
Dshi_3389	ABV95122.1	ATPase involved in chromosome partitioning	Intracellular Protein	Not assigned	9.05231e-05	1.87981e-05	20.7661	0.00905231	30.589
Dshi_1572	ABV93314.1	Nitrogen assimilation regulator receiver	Intracellular Protein	Transcription/transcriptional regulator	9.01335e-05	3.77424e-05	41.8738	0.00901335	51.651
Dshi_1924	ABV93666.1	Putative TRAP transporter solute receptor	Periplasmic protein	Transporter	9.00603e-05	1.80078e-05	19.9952	0.00900603	37.8
Dshi_2313	ABV94049.1	Aminoacyl-tRNA synthetase	Intracellular Protein	Translation	8.99196e-05	2.39411e-05	26.625	0.00899196	25.615
Dshi_0937	ABV92682.1	Hypothetical protein	Intracellular Protein	Hypothetical protein	8.97782e-05	4.39321e-05	48.934	0.00897782	33.062
Dshi_3501	ABV95234.1	Spheroidene monooxygenase	Intracellular Protein	Porphyrin and related pathway	8.95695e-05	1.56745e-05	17.4998	0.00895695	26.948
Dshi_3294	ABV95027.1	1-deoxy-D-xylulose-5-phosphate synthase	Intracellular Protein	Not assigned	8.95596e-05	4.28097e-05	47.8003	0.00895596	68.214
Dshi_1805	ABV93547.1	Glutamyl-tRNA synthase	Intracellular Protein	Translation	8.8533e-05	2.51784e-05	28.4396	0.0088533	50.892
Dshi_0317	ABV92066.1	ATP12 chaperone protein	Intracellular Protein	Protein fate	8.85046e-05	1.86321e-05	21.0521	0.00885046	25.648
Dshi_2334	ABV94070.1	Fumarate hydratase class II	Intracellular Protein	Carbon and energy metabolism	8.84759e-05	1.24032e-05	14.0188	0.00884759	49.697
Dshi_0188	ABV91937.1	4-hydroxy-3-methylbut-2-enyl diphosphate	Intracellular Protein	Lipid metabolism and cell wall/membrane/envelope biogenesis/integrity	8.84263e-05	3.30969e-05	37.4288	0.00884263	34.186
Dshi_1740	ABV93482.1	Glyceraldehyde-3-phosphate dehydrogenase	Intracellular Protein	Carbon and energy metabolism	8.83708e-05	3.90228e-05	44.1581	0.00883708	35.624
Dshi_1521	ABV93263.1	Putative high-affinity branched-chain amino acid	Intracellular Protein	Transporter	8.83681e-05	2.17384e-05	24.5998	0.00883681	28.273
Dshi_1295	ABV93037.1	HAD-superfamily hydrolase	Intracellular Protein	Carbon and energy metabolism	8.83344e-05	3.93684e-05	44.5675	0.00883344	23.221
Dshi_0034	ABV91783.1	ATP-dependent protease La (LON) domain protein	Intracellular Protein	Protein fate	8.83034e-05	3.35445e-05	37.9878	0.00883034	24.33
Dshi_4023	ABV95750.1	Replication protein A	Intracellular Protein	Cell motility	8.78877e-05	2.74766e-05	31.2633	0.00878877	44.194
Dshi_3150	ABV94883.1	D-alanine aminotransferase	Intracellular Protein	Amino acid metabolism	8.70076e-05	2.16472e-05	24.8797	0.00870076	31.146
Dshi_2067	ABV93804.1	Sulfate transporter	Integral Inner Membrane Protein	Transporter	8.67008e-05	3.78209e-05	43.6223	0.00867008	55.907
Dshi_2092	ABV93829.1	Hypothetical protein	Intracellular Protein	Hypothetical protein	8.63796e-05	2.34352e-05	27.1305	0.00863796	27.872
Dshi_3072	ABV94805.1	Octaprenyl-diphosphate synthase	Intracellular Protein	Not assigned	8.63784e-05	3.70547e-05	42.8981	0.00863784	36.086
Dshi_0118	ABV91867.1	Sugar fermentation stimulation protein	Intracellular Protein	Not assigned	8.59941e-05	1.6962e-05	19.7247	0.00859941	26.896
Dshi_2637	ABV94370.1	Putative anaerobic magnesium-protoporphyrin IX	Intracellular Protein	Porphyrin and related pathway	8.57336e-05	2.41292e-05	28.1444	0.00857336	62.434
Dshi_1164	ABV92906.1	Conserved hypothetical protein	Intracellular Protein	Hypothetical protein	8.53626e-05	3.93062e-05	46.0461	0.00853626	23.004
Dshi_1801	ABV93543.1	Molybdenum cofactor biosynthesis protein C	Intracellular Protein	Metabolism of cofactors and vitamins	8.49088e-05	2.14386e-05	25.2489	0.00849088	16.555
Dshi_3062	ABV94795.1	Argininosuccinate lyase	Intracellular Protein	Amino acid metabolism	8.48688e-05	2.44495e-05	28.8086	0.00848688	49.989
Dshi_0160	ABV91909.1	Cobalamin biosynthesis protein CobW	Intracellular Protein	Porphyrin and related pathway	8.41295e-05	4.29996e-05	51.1112	0.00841295	38.592
Dshi_4028;Dshi_3752	ABV95755.1;ABV95482.1	Protein of unknown function DUF1403	Intracellular Protein	Hypothetical protein	8.39874e-05	1.57967e-05	18.8084	0.00839874	31.837
Dshi_0726	ABV92471.1	Methylmalonyl-CoA mutase, large subunit	Intracellular Protein	Lipid metabolism and cell wall/membrane/envelope biogenesis/integrity	8.33312e-05	3.6373e-05	43.6487	0.00833312	77.323
Dshi_3798	ABV95528.1	Putative NADH:ubiquinone oxidoreductase complex	Periplasmic protein	Electron transport	8.28882e-05	3.24635e-05	39.1654	0.00828882	19.984
Dshi_0377	ABV92126.1	Hypothetical protein	Integral Inner Membrane Protein	Hypothetical protein	8.2821e-05	7.35315e-05	88.7837	0.0082821	11.172
Dshi_1772	ABV93514.1	Conserved hypothetical protein	Intracellular Protein	Hypothetical protein	8.27632e-05	5.45329e-05	65.8902	0.00827632	19.339
Dshi_2576	ABV94309.1	Imidazole glycerol phosphate synthase	Intracellular Protein	Amino acid metabolism	8.2436e-05	2.75355e-05	33.4022	0.0082436	26.491
Dshi_4146	ABV95857.1	Mannose-1-phosphate	Intracellular Protein	Lipid metabolism and cell wall/membrane/envelope biogenesis/integrity	8.12418e-05	3.82042e-05	47.0253	0.00812418	51.044
Dshi_2925	ABV94658.1	Putative Haloacid dehalogenase-like hydrolase	Intracellular Protein	Not assigned	8.11757e-05	2.0459e-05	25.2033	0.00811757	31.056
Dshi_2707	ABV94440.1	Methionyl-tRNA synthetase	Intracellular Protein	Translation	8.11185e-05	2.62079e-05	32.3082	0.00811185	63.434
Dshi_4177	ABV95887.1	Acetamidase/formamidase	Intracellular Protein	Not assigned	8.11016e-05	3.14209e-05	38.7427	0.00811016	45.925
Dshi_1781	ABV93523.1	Acetolactate synthase isozyme 3 small subunit	Intracellular Protein	Carbon and energy metabolism	8.08943e-05	4.20793e-05	52.0176	0.00808943	20.538
Dshi_0122	ABV91871.1	OmpA/MotB domain protein	Periplasmic protein	Not assigned	8.07187e-05	2.2293e-05	27.6182	0.00807187	33.027
Dshi_3856	ABV95584.1	Partitioning protein ParB	Intracellular Protein	Cell cycle control, cell division, chromosome partitioning	8.07147e-05	2.67984e-05	33.2013	0.00807147	41.444
Dshi_2426	ABV94160.1	Hypothetical protein	Outer Membrane Lipoprotein	Protein fate	8.0627e-05	2.18831e-05	27.1411	0.0080627	40.126
Dshi_0235	ABV91984.1	Phenylalanyl-tRNA synthetase, alpha subunit	Intracellular Protein	Translation	8.05341e-05	2.91602e-05	36.2086	0.00805341	39.678
Dshi_1967	ABV93707.1	Dihydrolipoyllysine-residue acetyltransferase	Intracellular Protein	Carbon and energy metabolism	8.00293e-05	3.79339e-05	47.4001	0.00800293	45.716
Dshi_3351	ABV95084.1	Putative membrane protein of unknown function	Integral Inner Membrane Protein	Not assigned	7.97805e-05	2.4073e-05	30.1741	0.00797805	52.011
Dshi_1736	ABV93478.1	Putative cell division protein ZapA	Intracellular Protein	Not assigned	7.95303e-05	3.774e-05	47.4536	0.00795303	14.059
Dshi_1444	ABV93186.1	TRAP transporter	Integral Inner Membrane Protein	Transporter	7.94938e-05	3.30516e-05	41.5776	0.00794938	94.554
Dshi_2657	ABV94390.1	Hypothetical protein	Periplasmic protein	Hypothetical protein	7.92092e-05	6.27078e-05	79.1673	0.00792092	21.608
Dshi_1263	ABV93005.1	Efflux transporter	Periplasmic protein	Transporter	7.86917e-05	2.52381e-05	32.0721	0.00786917	43.725
Dshi_3980	ABV95708.1	VirB8 family protein	Outer Membrane Associated/Outer Membane B-barrel Protein	Secretion system	7.84989e-05	1.82384e-05	23.2339	0.00784989	24.317
Dshi_3410	ABV95143.1	Thiol:disulfide interchange protein DsbE	Periplasmic protein	Protein fate	7.81469e-05	1.80545e-05	23.1033	0.00781469	20.318
Dshi_2670	ABV94403.1	ABC transporter	Intracellular Protein	Transporter	7.78832e-05	1.25265e-05	16.0837	0.00778832	25.181
Dshi_1172	ABV92914.1	Peptide chain release factor 2	Intracellular Protein	Translation	7.72574e-05	3.0181e-05	39.0656	0.00772574	41.439
Dshi_4140	ABV95851.2	Sulfotransferase	Intracellular Protein	Not assigned	7.68651e-05	4.46452e-05	58.0826	0.00768651	32.145
Dshi_2129	ABV93865.1	Putative DNA repair protein RadA	Intracellular Protein	Replication, recombination and repair	7.61113e-05	2.745e-05	36.0655	0.00761113	47.083
Dshi_1933	ABV93674.1	Isoleucyl-tRNA synthetase	Intracellular Protein	Translation	7.58976e-05	3.87755e-05	51.0892	0.00758976	111
Dshi_0114	ABV91863.1	Pyridine nucleotide-disulphide oxidoreductase	Intracellular Protein	Amino acid metabolism	7.55052e-05	3.00559e-05	39.8063	0.00755052	41.987
Dshi_2864	ABV94597.1	Hypothetical protein	Intracellular Protein	Hypothetical protein	7.52885e-05	1.65951e-05	22.042	0.00752885	30.995
Dshi_1234	ABV92976.1	NAD(P)(+) transhydrogenase	Integral Inner Membrane Protein	Carbon and energy metabolism	7.5275e-05	2.14162e-05	28.4507	0.0075275	51.459
Dshi_0060	ABV91809.1	Aminotransferase class I and II	Intracellular Protein	Amino acid metabolism	7.50901e-05	3.09229e-05	41.181	0.00750901	41.748
Dshi_0751	ABV92496.1	Protein of unknown function DUF344	Intracellular Protein	Hypothetical protein	7.50829e-05	3.53965e-05	47.1433	0.00750829	36.192
Dshi_1771	ABV93513.1	Conserved hypothetical protein	Intracellular Protein	Hypothetical protein	7.49721e-05	3.07439e-05	41.0071	0.00749721	41.598
Dshi_3488	ABV95221.1	NUDIX hydrolase	Intracellular Protein	Not assigned	7.46675e-05	6.16006e-05	82.4999	0.00746675	22.248
Dshi_1466	ABV93208.1	GTP-binding protein Obg/CgtA	Intracellular Protein	Not assigned	7.45754e-05	3.25404e-05	43.6342	0.00745754	36.801
Dshi_2840	ABV94573.1	Peptidase M22	Intracellular Protein	Protein fate	7.45045e-05	3.36956e-05	45.2262	0.00745045	21.937
Dshi_0552	ABV92298.1	Sugar isomerase	Intracellular Protein	Carbon and energy metabolism	7.44715e-05	2.82196e-05	37.8931	0.00744715	19.719
Dshi_3242	ABV94975.1	Protein of unknown function DUF404	Intracellular Protein	Hypothetical protein	7.41966e-05	4.12794e-05	55.6352	0.00741966	52.701
Dshi_2402	ABV94138.1	Glycyl-tRNA synthetase beta chain	Intracellular Protein	Translation	7.38186e-05	3.55674e-05	48.1821	0.00738186	79.129
Dshi_2083	ABV93820.1	Hypothetical protein	Intracellular Protein	Hypothetical protein	7.36912e-05	2.57419e-05	34.9321	0.00736912	16.142
Dshi_3259	ABV94992.1	Hypothetical protein	Periplasmic protein	Hypothetical protein	7.35133e-05	1.36694e-05	18.5945	0.00735133	68.156
Dshi_2423	ABV94157.1	UDP-N-acetylglucosamine--N-acetylmuramyl-(pentapeptide) pyrophosphoryl-undecaprenol N-acetylglucosamine transferase	Intracellular Protein	Lipid metabolism and cell wall/membrane/envelope biogenesis/integrity	7.32759e-05	1.16482e-05	15.8963	0.00732759	38.277
Dshi_2954	ABV94687.1	Hypothetical protein	Intracellular Protein	Hypothetical protein	7.30597e-05	2.64335e-05	36.1806	0.00730597	39.666
Dshi_1763	ABV93505.1	HTH-type transcriptional regulator	Intracellular Protein	Transcription/transcriptional regulator	7.2655e-05	3.3835e-05	46.5693	0.0072655	34.223
Dshi_2396	ABV94132.1	Ketol-acid reductoisomerase	Intracellular Protein	Amino acid metabolism	7.24343e-05	1.03496e-05	14.2883	0.00724343	37.16
Dshi_4031;Dshi_3755	ABV95758.1;ABV95485.1	Filamentation induced by cAMP protein Fic	Intracellular Protein	Not assigned	7.24079e-05	2.42154e-05	33.443	0.00724079	42.616
Dshi_1145	ABV92887.1	Conserved hypothetical protein	Periplasmic protein	Hypothetical protein	7.24025e-05	2.05478e-05	28.38	0.00724025	25.737
Dshi_2737	ABV94470.1	Glutathione reductase	Intracellular Protein	Stress protein	7.23032e-05	3.56712e-07	0.493356	0.00723032	51.655
Dshi_3583	ABV95316.1	SSU ribosomal protein S30P / sigma 54 modulation	Intracellular Protein	Translation	7.18708e-05	1.34755e-05	18.7496	0.00718708	21.3
Dshi_1919	ABV93661.1	Hypothetical protein	Intracellular Protein	Hypothetical protein	7.17949e-05	4.42508e-05	61.635	0.00717949	63.849
Dshi_4157	ABV95867.1	Flavin-containing monooxygenase, putative	Intracellular Protein	Not assigned	7.16765e-05	3.63184e-05	50.6699	0.00716765	67.1
Dshi_1157	ABV92899.1	Protein of unknown function UPF0061	Intracellular Protein	Hypothetical protein	7.16307e-05	3.63282e-05	50.716	0.00716307	52.32
Dshi_2154	ABV93890.1	Putative peptidyl-prolyl cis-trans isomerase	Intracellular Protein	Not assigned	7.08171e-05	1.57238e-06	2.22033	0.00708171	18.822
Dshi_1552	ABV93294.1	Hypothetical protein	Intracellular Protein	Hypothetical protein	7.06939e-05	2.49798e-05	35.3351	0.00706939	42.759
Dshi_3487	ABV95220.1	33 kDa chaperonin	Intracellular Protein	Protein fate	7.04655e-05	3.5277e-05	50.0629	0.00704655	36.01
Dshi_3744	ABV95474.1	Replication protein B	Intracellular Protein	Replication, recombination and repair	6.98504e-05	3.23946e-05	46.3771	0.00698504	37.423
Dshi_3508	ABV95241.1	Phytoene dehydrogenase	Intracellular Protein	Porphyrin and related pathway	6.97971e-05	5.38922e-06	7.72127	0.00697971	57.501
Dshi_1137	ABV92879.1	DNA topoisomerase I	Intracellular Protein	Replication, recombination and repair	6.97649e-05	3.48055e-05	49.8897	0.00697649	99.403
Dshi_3535	ABV95268.1	Light-independent protochlorophyllide reductase	Intracellular Protein	Porphyrin and related pathway	6.96775e-05	3.23055e-05	46.3643	0.00696775	57.914
Dshi_0612	ABV92358.1	Beta-lactamase domain protein	Periplasmic protein	Not assigned	6.96657e-05	2.33948e-05	33.5815	0.00696657	32.644
Dshi_1840	ABV93582.1	Hypothetical protein	Intracellular Protein	Stress protein	6.95844e-05	2.9478e-05	42.363	0.00695844	42.912
Dshi_2678	ABV94411.1	ABC transporter	Intracellular Protein	Transporter	6.94858e-05	3.33538e-05	48.0009	0.00694858	24.782
Dshi_3021	ABV94754.1	Gamma-glutamyl-gamma-aminobutyraldehyde	Intracellular Protein	Carbon and energy metabolism	6.92707e-05	2.39452e-05	34.5675	0.00692707	50.474
Dshi_3745	ABV95475.1	Replication protein A	Intracellular Protein	Replication, recombination and repair	6.92696e-05	2.03432e-05	29.3682	0.00692696	50.351
Dshi_3162	ABV94895.1	Cytochrome c-type protein NapB	Periplasmic protein	Electron transport	6.92211e-05	8.60498e-06	12.4312	0.00692211	16.472
Dshi_0149	ABV91898.1	Dihydrodipicolinate synthase	Intracellular Protein	Amino acid metabolism	6.92197e-05	3.17599e-05	45.8827	0.00692197	29.891
Dshi_0832	ABV92577.1	Conserved hypothetical protein	Intracellular Protein	Hypothetical protein	6.91783e-05	2.4567e-05	35.5126	0.00691783	36.234
Dshi_1010	ABV92752.1	Beta-hydroxyacyl-(acyl-carrier-protein)	Intracellular Protein	Lipid metabolism and cell wall/membrane/envelope biogenesis/integrity	6.90138e-05	2.26473e-05	32.8157	0.00690138	18.723
Dshi_1729	ABV93471.1	Putative deoxyguanosinetriphosphate	Intracellular Protein	Not assigned	6.83109e-05	4.13944e-05	60.597	0.00683109	44.151
Dshi_3297	ABV95030.1	Histone deacetylase family protein	Intracellular Protein	Not assigned	6.82915e-05	1.57023e-05	22.9931	0.00682915	33.227
Dshi_2048	ABV93785.1	Hypothetical protein	Periplasmic protein	Hypothetical protein	6.81541e-05	1.56271e-05	22.929	0.00681541	60.597
Dshi_1156	ABV92898.1	Transcriptional regulator	Intracellular Protein	Transcription/transcriptional regulator	6.81005e-05	2.23011e-05	32.7473	0.00681005	17.569
Dshi_0306	ABV92055.1	Adenylate kinase	Intracellular Protein	Nucleotide metabolism	6.80897e-05	1.04889e-05	15.4046	0.00680897	22.583
Dshi_2274	ABV94010.1	Fructose-1,6-bisphosphatase class II	Intracellular Protein	Carbon and energy metabolism	6.80556e-05	1.59255e-05	23.4007	0.00680556	33.886
Dshi_4144	ABV95855.1	Transferase hexapeptide repeat containing	Intracellular Protein	Not assigned	6.78919e-05	1.51317e-05	22.288	0.00678919	20.131
Dshi_1796	ABV93538.1	Anthranilate synthase component 1	Intracellular Protein	Amino acid metabolism	6.77821e-05	2.77711e-05	40.9711	0.00677821	54.66
Dshi_1543	ABV93285.1	Hypothetical protein	Intracellular Protein	Hypothetical protein	6.76183e-05	3.4157e-05	50.5145	0.00676183	37.351
Dshi_4010	ABV95737.1	Conserved hypothetical protein	Periplasmic protein	Hypothetical protein	6.70328e-05	6.70328e-05	100	0.00670328	24.901
Dshi_1710	ABV93452.1	Putative monothiol glutaredoxin	Intracellular Protein	Stress protein	6.68357e-05	1.45624e-05	21.7884	0.00668357	13.371
Dshi_3018	ABV94751.1	Protein of unknown function DUF1523	Integral Inner Membrane Protein	Hypothetical protein	6.66255e-05	1.51598e-05	22.7537	0.00666255	25.728
Dshi_1950	ABV93691.1	Hypothetical protein	Intracellular Protein	Hypothetical protein	6.64848e-05	2.4676e-05	37.1152	0.00664848	22.602
Dshi_3861	ABV95589.2	UDP-glucose 6-dehydrogenase	Intracellular Protein	Not assigned	6.60951e-05	2.3103e-05	34.9543	0.00660951	42.243
Dshi_3588	ABV95321.1	Arabinose-5-phosphate isomerase	Intracellular Protein	Not assigned	6.56245e-05	2.21817e-05	33.801	0.00656245	33.346
Dshi_1181	ABV92923.1	Peptidase M20	Intracellular Protein	Protein fate	6.5617e-05	2.67493e-05	40.7658	0.0065617	49.346
Dshi_1721	ABV93463.1	Integration host factor subunit alpha	Intracellular Protein	Replication, recombination and repair	6.54596e-05	4.06418e-05	62.0867	0.00654596	11.378
Dshi_4191	ABV95901.1	TRAP transporter - DctP subunit (precursor)	Periplasmic protein	Transporter	6.54202e-05	1.08569e-05	16.5956	0.00654202	35.657
Dshi_0898	ABV92643.1	Conserved hypothetical protein	Intracellular Protein	Hypothetical protein	6.53267e-05	4.3422e-05	66.4691	0.00653267	97.077
Dshi_1734	ABV93476.1	Conserved hypothetical protein	Periplasmic protein	Hypothetical protein	6.53081e-05	2.55431e-05	39.1117	0.00653081	16.558
Dshi_0117	ABV91866.1	Methionine aminopeptidase, type I	Intracellular Protein	Protein fate	6.52718e-05	2.24355e-05	34.3725	0.00652718	29.439
Dshi_3480	ABV95213.1	Transcriptional regulator ModE	Intracellular Protein	Transcription/transcriptional regulator	6.47332e-05	5.21666e-05	80.587	0.00647332	12.159
Dshi_0113	ABV91862.1	Redoxin	Intracellular Protein	Protein fate	6.46744e-05	1.76293e-05	27.2585	0.00646744	16.578
Dshi_0119	ABV91868.1	Molybdenum cofactor biosynthesis protein MogA	Intracellular Protein	Not assigned	6.44897e-05	1.67663e-06	2.59984	0.00644897	24.992
Dshi_1081	ABV92823.1	Two component	Intracellular Protein	Transcription/transcriptional regulator	6.44219e-05	2.81903e-05	43.7589	0.00644219	48.381
Dshi_2010	ABV93749.1	Phosphonates import ATP-binding protein	Intracellular Protein	Transporter	6.43118e-05	2.43307e-05	37.8324	0.00643118	29.352
Dshi_1494	ABV93236.1	Ribosome recycling factor	Intracellular Protein	Translation	6.42634e-05	2.09563e-05	32.61	0.00642634	21.151
Dshi_3421	ABV95154.1	Subtilisin DY	Periplasmic protein	Not assigned	6.42457e-05	9.91507e-06	15.4331	0.00642457	52.678
Dshi_3419	ABV95152.1	Amidase	Intracellular Protein	Translation	6.40032e-05	2.16882e-05	33.8861	0.00640032	46.237
Dshi_3042	ABV94775.1	TRNA pseudouridine synthase B	Intracellular Protein	Translation	6.39235e-05	2.55669e-05	39.996	0.00639235	32.456
Dshi_3331	ABV95064.1	Beta-ketothiolase	Intracellular Protein	Lipid metabolism and cell wall/membrane/envelope biogenesis/integrity	6.36275e-05	2.62657e-05	41.2804	0.00636275	40.146
Dshi_0326	ABV92075.1	GTP-binding protein	Intracellular Protein	Not assigned	6.36234e-05	8.50913e-06	13.3742	0.00636234	23.359
Dshi_0221	ABV91970.1	DNA topoisomerase IV, A subunit	Intracellular Protein	Replication, recombination and repair	6.33513e-05	3.51863e-05	55.5415	0.00633513	86.249
Dshi_2136	ABV93872.1	5'-nucleotidase	Intracellular Protein	Replication, recombination and repair	6.28487e-05	2.05578e-05	32.71	0.00628487	27.245
Dshi_3194	ABV94927.1	Nitrous-oxide reductase	Periplasmic protein	Electron transport	6.26665e-05	1.86151e-05	29.705	0.00626665	71.178
Dshi_3308	ABV95041.1	Glutathione S-transferase	Intracellular Protein	Stress protein	6.25003e-05	2.76605e-05	44.2565	0.00625003	25.787
Dshi_2909	ABV94642.1	DNA polymerase I	Intracellular Protein	Replication, recombination and repair	6.24092e-05	3.09334e-05	49.5654	0.00624092	101.89
Dshi_1201	ABV92943.1	Tetratricopeptide TPR_2 repeat protein	Periplasmic protein	Not assigned	6.23942e-05	1.46332e-05	23.4528	0.00623942	19.885
Dshi_1104	ABV92846.1	Holliday junction DNA helicase RuvA	Intracellular Protein	Replication, recombination and repair	6.22644e-05	3.66725e-05	58.898	0.00622644	22.861
Dshi_0483	ABV92231.1	Conserved hypothetical protein	Periplasmic protein	Hypothetical protein	6.21094e-05	1.4599e-05	23.5054	0.00621094	43.128
Dshi_1794	ABV93536.1	Aminotransferase	Intracellular Protein	Not assigned	6.18631e-05	2.5228e-05	40.7804	0.00618631	41.76
Dshi_2146	ABV93882.1	Hypothetical protein	Periplasmic protein	Hypothetical protein	6.18202e-05	1.6695e-05	27.0057	0.00618202	26.664
Dshi_1802	ABV93544.1	Molybdopterin biosynthesis protein	Intracellular Protein	Metabolism of cofactors and vitamins	6.17203e-05	2.00393e-05	32.4679	0.00617203	41.399
Dshi_0740	ABV92485.1	Polyphosphate kinase	Intracellular Protein	Not assigned	6.16404e-05	3.95116e-05	64.1002	0.00616404	81.376
Dshi_1461	ABV93203.1	Ribosomal protein L27	Intracellular Protein	Translation	6.10712e-05	2.51671e-05	41.2094	0.00610712	9.5268
Dshi_2949	ABV94682.1	Putative Vitamin B12-dependent ribonucleotide	Intracellular Protein	Not assigned	6.10296e-05	3.93674e-05	64.5054	0.00610296	83.093
Dshi_3551	ABV95284.1	Proline iminopeptidase	Intracellular Protein	Amino acid metabolism	6.09011e-05	3.92282e-05	64.413	0.00609011	36.805
Dshi_1807	ABV93549.1	Putative universal stress protein	Intracellular Protein	Stress protein	6.07945e-05	4.12034e-05	67.775	0.00607945	15.506
Dshi_2831	ABV94564.1	Conserved hypothetical protein	Intracellular Protein	Hypothetical protein	6.07685e-05	1.60739e-05	26.451	0.00607685	29.769
Dshi_1288	ABV93030.1	Amidohydrolase	Intracellular Protein	Protein fate	6.0493e-05	2.38391e-05	39.408	0.0060493	41.448
Dshi_3253	ABV94986.1	Flagellar basal body P-ring biosynthesis protein	Periplasmic protein	Cell motility	6.01759e-05	1.54463e-05	25.6686	0.00601759	14.823
Dshi_1338	ABV93080.1	UspA domain protein	Intracellular Protein	Stress protein	6.00348e-05	2.79225e-05	46.5106	0.00600348	29.243
Dshi_2340	ABV94076.1	Ribonuclease	Intracellular Protein	Transcription/transcriptional regulator	5.98875e-05	3.87168e-05	64.6493	0.00598875	112.07
Dshi_3382	ABV95115.1	Protein of unknown function DUF490	Outer Membrane Associated/Outer Membane B-barrel Protein	Hypothetical protein	5.98604e-05	1.57967e-05	26.3892	0.00598604	112.13
Dshi_1107	ABV92849.1	Pol-Pal system-associated acyl-CoA thioesterase	Intracellular Protein	Not assigned	5.95997e-05	3.52334e-05	59.1167	0.00595997	15.201
Dshi_0865	ABV92610.1	Aldehyde oxidase and xanthine dehydrogenase	Periplasmic protein	Not assigned	5.95295e-05	1.32574e-05	22.2703	0.00595295	75.928
Dshi_1883	ABV93625.1	Putative clpA/clpB family protein	Intracellular Protein	Protein fate	5.9418e-05	1.15107e-05	19.3725	0.0059418	31.668
Dshi_0885	ABV92630.1	Oligopeptide/dipeptide ABC transporter	Intracellular Protein	Transporter	5.92925e-05	1.77916e-05	30.0065	0.00592925	35.047
Dshi_1602	ABV93344.1	50S ribosomal protein L13	Intracellular Protein	Translation	5.90299e-05	9.84515e-06	16.6782	0.00590299	16.865
Dshi_2979	ABV94712.1	Putative bifunctional adenosylcobalamin	Intracellular Protein	Porphyrin and related pathway	5.90283e-05	1.35928e-05	23.0276	0.00590283	18.573
Dshi_1971	ABV93710.1	Putative TRAP-transporter extracellular	Periplasmic protein	Transporter	5.89473e-05	3.46976e-06	5.88622	0.00589473	35.565
Dshi_2474	ABV94208.1	S-adenosyl-L-methionine-dependent	Intracellular Protein	Translation	5.89382e-05	2.89585e-05	49.1338	0.00589382	35.434
Dshi_1696	ABV93438.1	Alpha-IPM synthetase/homocitrate synthase family	Intracellular Protein	Amino acid metabolism	5.8886e-05	2.60619e-05	44.2582	0.0058886	58.613
Dshi_0278	ABV92027.1	50S Ribosomal protein L25/L23	Intracellular Protein	Translation	5.87665e-05	8.45068e-06	14.3801	0.00587665	10.66
Dshi_0771	ABV92516.1	DoxX family protein	Integral Inner Membrane Protein	Not assigned	5.862e-05	2.41953e-05	41.2748	0.005862	20.43
Dshi_3310	ABV95043.1	Patatin-like phospholipase	Intracellular Protein	Not assigned	5.84119e-05	6.95583e-06	11.9082	0.00584119	27.745
Dshi_0783	ABV92528.1	Helicase domain protein	Intracellular Protein	Replication, recombination and repair	5.8272e-05	3.51413e-05	60.3056	0.0058272	108.29
Dshi_1660	ABV93402.1	Transcriptional regulator	Intracellular Protein	Iron metabolism	5.81753e-05	1.09373e-05	18.8006	0.00581753	16.136
Dshi_3040	ABV94773.1	Dihydrodipicolinate reductase	Intracellular Protein	Amino acid metabolism	5.78461e-05	2.39339e-05	41.3752	0.00578461	27.62
Dshi_3644	ABV95377.1	Type IV secretion system protein VirB5	Intracellular Protein	Secretion system	5.76553e-05	3.9319e-05	68.1967	0.00576553	28.978
Dshi_0157	ABV91906.1	Cob(I)alamin adenosyltransferase	Intracellular Protein	Porphyrin and related pathway	5.75898e-05	2.3631e-05	41.0334	0.00575898	22.706
Dshi_0484	ABV92232.1	40-residue YVTN family beta-propeller repeat	Periplasmic protein	Not assigned	5.75836e-05	1.74829e-05	30.3609	0.00575836	35.433
Dshi_0412	ABV92161.1	Beta-Ig-H3/fasciclin	Secreted/Released	Not assigned	5.73749e-05	1.89195e-05	32.9751	0.00573749	51.214
Dshi_2843	ABV94576.1	Ribose import ATP-binding protein	Intracellular Protein	Transporter	5.71917e-05	8.862e-06	15.4953	0.00571917	59.295
Dshi_0067	ABV91816.1	Enoyl-CoA hydratase/isomerase	Intracellular Protein	Lipid metabolism and cell wall/membrane/envelope biogenesis/integrity	5.71579e-05	2.38831e-05	41.7844	0.00571579	25.523
Dshi_1336	ABV93078.1	Peptide chain release factor 3	Intracellular Protein	Translation	5.708e-05	2.13977e-05	37.4873	0.005708	59.706
Dshi_0594	ABV92340.1	Rod shape-determining protein MreC	Intracellular Protein	Cell cycle control, cell division, chromosome partitioning	5.6872e-05	1.95727e-05	34.4154	0.0056872	32.957
Dshi_2874	ABV94607.1	Putative citrate lyase subunit beta	Intracellular Protein	Carbon and energy metabolism	5.67596e-05	2.60809e-05	45.9497	0.00567596	31.664
Dshi_0907	ABV92652.1	ABC transporter related	Intracellular Protein	Transporter	5.67255e-05	1.26093e-05	22.2286	0.00567255	25.488
Dshi_0036	ABV91785.1	Exodeoxyribonuclease III	Intracellular Protein	Replication, recombination and repair	5.66614e-05	2.80925e-05	49.5795	0.00566614	29.349
Dshi_1799	ABV93541.1	Anthranilate phosphoribosyltransferase	Intracellular Protein	Amino acid metabolism	5.65927e-05	1.67301e-05	29.5622	0.00565927	34.536
Dshi_2999	ABV94732.1	Long-chain-fatty-acid--CoA ligase	Intracellular Protein	Lipid metabolism and cell wall/membrane/envelope biogenesis/integrity	5.65407e-05	2.31057e-05	40.8657	0.00565407	53.987
Dshi_2221	ABV93957.1	Putative amino acid ABC transporter	Intracellular Protein	Transporter	5.64536e-05	6.59539e-06	11.6829	0.00564536	28.2
Dshi_0347	ABV92096.1	Cob(II)yrinic acid a,c-diamide reductase	Intracellular Protein	Not assigned	5.62175e-05	1.97894e-05	35.2015	0.00562175	22.905
Dshi_3527	ABV95260.1	Isopentenyl-diphosphate Delta-isomerase	Intracellular Protein	Not assigned	5.6099e-05	1.67007e-05	29.7701	0.0056099	20.112
Dshi_0179	ABV91928.1	Peptide deformylase	Intracellular Protein	Protein fate	5.59937e-05	1.90705e-05	34.0583	0.00559937	20.896
Dshi_2450	ABV94184.1	Hypothetical protein	Periplasmic protein	Hypothetical protein	5.59221e-05	3.17059e-05	56.6965	0.00559221	32.921
Dshi_3033	ABV94766.1	Ribosomal RNA small subunit methyltransferase B	Intracellular Protein	Translation	5.58545e-05	2.23339e-05	39.9859	0.00558545	45.934
Dshi_3289	ABV95022.1	AMP nucleosidase	Intracellular Protein	Nucleotide metabolism	5.57997e-05	2.54911e-05	45.6832	0.00557997	54.092
Dshi_0749	ABV92494.1	DNA topoisomerase IV, B subunit	Intracellular Protein	Replication, recombination and repair	5.56672e-05	2.65415e-05	47.6788	0.00556672	71.638
Dshi_3243	ABV94976.1	Protein of unknown function DUF403	Intracellular Protein	Hypothetical protein	5.56179e-05	2.41259e-05	43.378	0.00556179	35.286
Dshi_1719	ABV93461.1	Fatty acid/phospholipid synthesis protein	Intracellular Protein	Lipid metabolism and cell wall/membrane/envelope biogenesis/integrity	5.55899e-05	1.22945e-05	22.1165	0.00555899	39.589
Dshi_3993	ABV95720.1	Conserved hypothetical protein	Intracellular Protein	Hypothetical protein	5.54331e-05	2.09313e-05	37.7596	0.00554331	37.422
Dshi_3555	ABV95288.1	Hypothetical protein	Integral Inner Membrane Protein	Hypothetical protein	5.54296e-05	2.6949e-05	48.6184	0.00554296	9.5941
Dshi_0280	ABV92029.1	Hypothetical protein	Periplasmic protein	Hypothetical protein	5.51404e-05	1.57625e-05	28.5861	0.00551404	12.912
Dshi_1726	ABV93468.1	Beta-hexosamidase	Intracellular Protein	Carbon and energy metabolism	5.51035e-05	2.46205e-05	44.6804	0.00551035	34.76
Dshi_1105	ABV92847.1	Holliday junction DNA helicase RuvB	Intracellular Protein	Replication, recombination and repair	5.50678e-05	1.63203e-05	29.6368	0.00550678	38.67
Dshi_0478	ABV92226.1	Extracellular solute-binding protein family 3	Periplasmic protein	Transporter	5.5036e-05	2.42787e-05	44.1142	0.0055036	30.552
Dshi_4150	ABV95861.1	Hypothetical protein	Intracellular Protein	Hypothetical protein	5.47333e-05	1.63332e-05	29.8414	0.00547333	29.809
Dshi_3973	ABV95701.1	Lytic transglycosylase catalytic	Intracellular Protein	Not assigned	5.45773e-05	9.96268e-06	18.2542	0.00545773	21.689
Dshi_3870	ABV95598.1	Peptidase S1 and S6 chymotrypsin/Hap	Periplasmic protein	Protein fate	5.43369e-05	2.35718e-05	43.3808	0.00543369	27.265
Dshi_4141	ABV95852.1	Methyltransferase	Intracellular Protein	Not assigned	5.41825e-05	2.37218e-05	43.7813	0.00541825	26.602
Dshi_0685	ABV92431.1	ApbE family lipoprotein	Periplasmic protein	Not assigned	5.4e-05	3.04184e-05	56.3304	0.0054	31.479
Dshi_3102	ABV94835.1	Conserved hypothetical protein	Intracellular Protein	Hypothetical protein	5.38883e-05	3.26941e-05	60.6702	0.00538883	12.555
Dshi_1198	ABV92940.1	Beta-lactamase	Periplasmic protein	Not assigned	5.33625e-05	1.61222e-05	30.2126	0.00533625	34.731
Dshi_0681	ABV92427.1	Phosphoribosylaminoimidazole carboxylase	Intracellular Protein	Nucleotide metabolism	5.32654e-05	2.71677e-05	51.0043	0.00532654	16.486
Dshi_4226	ABV95936.2	Conserved hypothetical protein	Periplasmic protein	Hypothetical protein	5.3099e-05	2.24459e-05	42.2719	0.0053099	21.096
Dshi_1789	ABV93531.1	Pyridoxamine 5'-phosphate oxidase	Intracellular Protein	Not assigned	5.29423e-05	1.95648e-05	36.955	0.00529423	22.773
Dshi_4104	ABV95821.1	Replication protein A	Intracellular Protein	Cell motility	5.27408e-05	1.92484e-05	36.4961	0.00527408	43.863
Dshi_2076	ABV93813.1	FAD-linked oxidase	Intracellular Protein	Not assigned	5.26926e-05	2.14009e-05	40.6147	0.00526926	49.47
Dshi_2726	ABV94459.1	Hypothetical protein	Periplasmic protein	Hypothetical protein	5.26846e-05	1.65824e-05	31.4748	0.00526846	14.836
Dshi_3219	ABV94952.1	CRISPR-associated protein	Intracellular Protein	Defense mechanisms	5.25997e-05	2.15599e-05	40.9886	0.00525997	28.448
Dshi_2760	ABV94493.1	Putative phosphoglycolate phosphatase	Intracellular Protein	Carbon and energy metabolism	5.2335e-05	1.5759e-05	30.1118	0.0052335	23.402
Dshi_3911	ABV95639.1	Protease Do	Periplasmic protein	Protein fate	5.22269e-05	3.08506e-05	59.0703	0.00522269	50.2
Dshi_2797	ABV94530.1	Carbohydrate kinase	Intracellular Protein	Carbon and energy metabolism	5.21021e-05	2.09864e-05	40.2794	0.00521021	31.528
Dshi_0884	ABV92629.1	Oligopeptide/dipeptide ABC transporter	Intracellular Protein	Transporter	5.20878e-05	8.09263e-06	15.5365	0.00520878	38.099
Dshi_1785	ABV93527.1	Vitamin B12-dependent ribonucleotide reductase	Intracellular Protein	Not assigned	5.19762e-05	2.36745e-05	45.5487	0.00519762	133.07
Dshi_3267	ABV95000.1	Flagellar biosynthesis protein FliP	Integral Inner Membrane Protein	Cell motility	5.17356e-05	2.53699e-06	4.90376	0.00517356	26.451
Dshi_0541	ABV92287.1	Oxygen-independent coproporphyrinogen III	Intracellular Protein	Porphyrin and related pathway	5.1613e-05	3.00984e-05	58.3156	0.0051613	49.697
Dshi_0661	ABV92407.1	Cytochrome c oxidase	Integral Inner Membrane Protein	Electron transport	5.15454e-05	1.79416e-05	34.8073	0.00515454	59.955
Dshi_0678	ABV92424.1	Glycosyl transferase family 14	Intracellular Protein	Not assigned	5.14072e-05	2.78331e-05	54.1423	0.00514072	60.197
Dshi_2839	ABV94572.1	Conserved hypothetical protein	Intracellular Protein	Iron metabolism	5.1377e-05	1.24036e-05	24.1424	0.0051377	19.69
Dshi_3933;Dshi_3595	ABV95661.1;ABV95328.1	ErfK/YbiS/YcfS/YnhG family protein	Periplasmic protein	Lipid metabolism and cell wall/membrane/envelope biogenesis/integrity	5.10089e-05	3.95766e-05	77.5876	0.00510089	21.985
Dshi_2682	ABV94415.1	Aminomethyltransferase, glycine cleavage system	Intracellular Protein	Amino acid metabolism	5.09366e-05	1.35706e-05	26.6421	0.00509366	37.667
Dshi_0713	ABV92458.1	Poly(3-hydroxybutyrate) depolymerase-like	Periplasmic protein	Not assigned	5.08574e-05	2.38083e-05	46.8138	0.00508574	30.577
Dshi_1685	ABV93427.1	Hypothetical protein	Intracellular Protein	Hypothetical protein	5.08328e-05	1.82723e-05	35.9459	0.00508328	34.719
Dshi_0254	ABV92003.1	Ribonuclease T2	Periplasmic protein	Transcription/transcriptional regulator	5.06986e-05	2.10299e-05	41.4802	0.00506986	23.864
Dshi_1285	ABV93027.1	NADP(+) dependent methylenetetrahydrofolate	Intracellular Protein	Not assigned	5.06214e-05	1.24201e-05	24.5353	0.00506214	31.294
Dshi_2373	ABV94109.1	Replicative DNA helicase	Intracellular Protein	Cell growth and death	5.03873e-05	1.43961e-05	28.5708	0.00503873	55.448
Dshi_1028	ABV92770.1	Conserved hypothetical protein	Integral Inner Membrane Protein	Hypothetical protein	5.02171e-05	2.81476e-05	56.0518	0.00502171	13.687
Dshi_0844	ABV92589.1	Thioesterase superfamily protein	Intracellular Protein	Not assigned	5.01788e-05	1.33622e-05	26.6291	0.00501788	19.15
Dshi_3372	ABV95105.1	Rhodanese-related sulfurtransferase	Intracellular Protein	Not assigned	4.985e-05	1.24381e-05	24.951	0.004985	16.078
Dshi_3433	ABV95166.1	Putative PAS/PAC sensor protein	Periplasmic protein	Not assigned	4.94844e-05	8.77819e-06	17.7393	0.00494844	48.719
Dshi_3384	ABV95117.1	Transmembrane exosortase	Integral Inner Membrane Protein	Transporter	4.9454e-05	2.05108e-05	41.4744	0.0049454	59.289
Dshi_0649	ABV92395.1	Conserved hypothetical protein DUF149	Intracellular Protein	Hypothetical protein	4.94308e-05	1.62919e-05	32.959	0.00494308	12.147
Dshi_3628	ABV95361.1	Conserved hypothetical protein	Periplasmic protein	Hypothetical protein	4.94109e-05	2.03061e-05	41.0964	0.00494109	26.146
Dshi_1021	ABV92763.1	TRNA (guanine-N(7)-)-methyltransferase	Intracellular Protein	Translation	4.91373e-05	1.18619e-05	24.1404	0.00491373	27.557
Dshi_0852	ABV92597.1	Lipid A ABC exporter family	Intracellular Protein	Transporter	4.90585e-05	7.58068e-06	15.4523	0.00490585	65.263
Dshi_1563	ABV93305.1	Delta-aminolevulinic acid dehydratase	Intracellular Protein	Porphyrin and related pathway	4.90187e-05	8.7598e-06	17.8703	0.00490187	36.047
Dshi_1737	ABV93479.1	Conserved hypothetical protein	Intracellular Protein	Hypothetical protein	4.87402e-05	2.22791e-05	45.7099	0.00487402	15.026
Dshi_1964	ABV93704.1	Hypothetical protein	Intracellular Protein	Hypothetical protein	4.87269e-05	3.41057e-05	69.9936	0.00487269	64.276
Dshi_1663	ABV93405.1	Periplasmic binding protein-like II	Periplasmic protein	Not assigned	4.8724e-05	3.67542e-05	75.4336	0.0048724	50.425
Dshi_1537	ABV93279.1	Phosphate transport system protein	Intracellular Protein	Transporter	4.84837e-05	8.35143e-07	1.72252	0.00484837	26.848
Dshi_0161	ABV91910.1	Possible cobalt transporter, subunit CbtA	Integral Inner Membrane Protein	Transporter	4.82867e-05	2.32147e-05	48.0768	0.00482867	24.05
Dshi_1196	ABV92938.1	Two component, sigma54 specific, transcriptional	Intracellular Protein	Transcription/transcriptional regulator	4.82623e-05	4.82623e-05	100	0.00482623	48.578
Dshi_3092	ABV94825.1	Hypothetical protein	Integral Inner Membrane Protein	Hypothetical protein	4.82216e-05	6.49003e-06	13.4587	0.00482216	15.142
Dshi_4060;Dshi_3784	ABV95787.1;ABV95514.1	Cytochrome c	Periplasmic protein	Electron transport	4.81955e-05	4.21716e-06	8.75011	0.00481955	32.426
Dshi_2417	ABV94151.1	Cell division protein	Intracellular Protein	Cell cycle control, cell division, chromosome partitioning	4.81112e-05	2.21989e-05	46.1409	0.00481112	48.329
Dshi_2451	ABV94185.1	UDP-N-acetylmuramoylalanine--D-glutamate ligase	Intracellular Protein	Not assigned	4.80777e-05	2.18468e-05	45.4405	0.00480777	48.548
Dshi_3049	ABV94782.1	NAD-dependent epimerase/dehydratase	Intracellular Protein	Not assigned	4.80704e-05	2.04188e-05	42.4768	0.00480704	32.73
Dshi_2357	ABV94093.1	Acyl-CoA dehydrogenase	Intracellular Protein	Lipid metabolism and cell wall/membrane/envelope biogenesis/integrity	4.80131e-05	2.01921e-05	42.0555	0.00480131	43.837
Dshi_2399	ABV94135.1	Putative dihydroneopterin aldolase	Intracellular Protein	Not assigned	4.788e-05	2.32535e-05	48.5663	0.004788	31.294
Dshi_0620	ABV92366.1	3-oxoacyl-[acyl-carrier-protein] reductase	Intracellular Protein	Not assigned	4.78181e-05	2.07616e-06	4.34178	0.00478181	26.131
Dshi_3532	ABV95265.1	Regulatory protein PpaA	Intracellular Protein	Transcription/transcriptional regulator	4.77377e-05	2.09919e-05	43.9733	0.00477377	30.927
Dshi_3393	ABV95126.1	3-isopropylmalate dehydrogenase	Intracellular Protein	Amino acid metabolism	4.7669e-05	1.71487e-05	35.9745	0.0047669	37.952
Dshi_1005	ABV92747.1	Putative ribonuclease BN	Integral Inner Membrane Protein	Transcription/transcriptional regulator	4.74988e-05	5.24513e-06	11.0427	0.00474988	33.937
Dshi_1888	ABV93630.1	Phosphoribosylglycinamide formyltransferase	Intracellular Protein	Not assigned	4.73486e-05	1.80104e-05	38.0379	0.00473486	20.873
Dshi_1892	ABV93634.1	Conserved hypothetical protein	Intracellular Protein	Hypothetical protein	4.73294e-05	1.66526e-05	35.1845	0.00473294	38.884
Dshi_2571	ABV94304.1	RNA methyltransferase	Intracellular Protein	Translation	4.72684e-05	1.15207e-05	24.373	0.00472684	27.685
Dshi_1742	ABV93484.1	Glyceraldehyde-3-phosphate dehydrogenase 1	Intracellular Protein	Carbon and energy metabolism	4.72148e-05	1.80574e-05	38.2453	0.00472148	36.319
Dshi_3248	ABV94981.1	Flagellar basal-body rod protein FlgC	Periplasmic protein	Cell motility	4.71768e-05	2.57646e-05	54.6128	0.00471768	14.439
Dshi_3299	ABV95032.1	DNA-binding response regulator PetR	Intracellular Protein	Replication, recombination and repair	4.70884e-05	1.73295e-05	36.8021	0.00470884	26.452
Dshi_3076	ABV94809.1	Transcription elongation factor GreA	Intracellular Protein	Transcription/transcriptional regulator	4.70124e-05	7.4246e-06	15.7929	0.00470124	18.795
Dshi_1645	ABV93387.1	RRNA (cytosine-C(5)-)-methyltransferase	Intracellular Protein	Translation	4.68614e-05	3.05974e-06	6.52934	0.00468614	42.003
Dshi_2635	ABV94368.1	Hypothetical protein	Intracellular Protein	Hypothetical protein	4.68024e-05	1.02918e-05	21.99	0.00468024	25.308
Dshi_1227	ABV92969.1	Malate synthase G	Intracellular Protein	Carbon and energy metabolism	4.65674e-05	1.8893e-05	40.5712	0.00465674	77.133
Dshi_0411	ABV92160.1	Conserved hypothetical protein	Intracellular Protein	Hypothetical protein	4.65588e-05	2.33925e-05	50.243	0.00465588	31.569
Dshi_0212	ABV91961.1	Two component transcriptional regulator	Intracellular Protein	Transcription/transcriptional regulator	4.64923e-05	7.67093e-06	16.4994	0.00464923	26.808
Dshi_1386	ABV93128.1	Hypothetical protein	Intracellular Protein	Hypothetical protein	4.64324e-05	2.48874e-05	53.5992	0.00464324	52.118
Dshi_0175	ABV91924.1	Precorrin-3B C17-methyltransferase	Intracellular Protein	Porphyrin and related pathway	4.60957e-05	2.45886e-05	53.3425	0.00460957	61.573
Dshi_3271	ABV95004.1	Hypothetical protein	Intracellular Protein	Hypothetical protein	4.59879e-05	1.78713e-05	38.8609	0.00459879	36.972
Dshi_3304	ABV95037.1	Conserved hypothetical protein	Periplasmic protein	Hypothetical protein	4.58179e-05	2.29593e-05	50.11	0.00458179	29.145
Dshi_4059;Dshi_3783	ABV95786.1;ABV95513.1	Cytochrome c-like protein	Periplasmic protein	Electron transport	4.57924e-05	1.2677e-05	27.6837	0.00457924	20.624
Dshi_2774	ABV94507.1	Putative inositol-1-monophosphatase	Intracellular Protein	Not assigned	4.57857e-05	9.46695e-06	20.6767	0.00457857	28.576
Dshi_2250	ABV93986.1	6,7-dimethyl-8-ribityllumazine synthase	Intracellular Protein	Not assigned	4.56124e-05	1.37342e-05	30.1107	0.00456124	19.204
Dshi_0174	ABV91923.1	Precorrin-2 C20-methyltransferase	Intracellular Protein	Porphyrin and related pathway	4.53116e-05	8.47675e-06	18.7077	0.00453116	24.325
Dshi_0020	ABV91769.1	Putative transcriptional regulator	Integral Inner Membrane Protein	Transcription/transcriptional regulator	4.52716e-05	2.0683e-05	45.6864	0.00452716	25.919
Dshi_1546	ABV93288.1	Hypothetical protein	Integral Inner Membrane Protein	Hypothetical protein	4.52084e-05	1.47748e-05	32.6815	0.00452084	29.638
Dshi_1222	ABV92964.1	Short-chain dehydrogenase/reductase SDR	Intracellular Protein	Not assigned	4.51618e-05	2.52212e-05	55.8463	0.00451618	24.993
Dshi_2260	ABV93996.1	Hypothetical protein	Intracellular Protein	Hypothetical protein	4.50588e-05	6.39925e-06	14.202	0.00450588	15.025
Dshi_2882	ABV94615.1	Succinyl-CoA ligase [ADP-forming] subunit alpha	Intracellular Protein	Carbon and energy metabolism	4.4744e-05	1.21357e-05	27.1226	0.0044744	30.269
Dshi_4114	ABV95831.1	DTDP-4-dehydrorhamnose 3,5-epimerase	Intracellular Protein	Not assigned	4.47032e-05	9.87704e-06	22.0947	0.00447032	20.227
Dshi_2109	ABV93846.1	Hypothetical protein	Intracellular Protein	Hypothetical protein	4.45523e-05	2.27794e-05	51.1296	0.00445523	40.088
Dshi_1579	ABV93321.1	CinA-like protein	Intracellular Protein	Not assigned	4.44724e-05	9.97529e-06	22.4303	0.00444724	15.947
Dshi_3541	ABV95274.1	Putative photosynthetic complex assembly	Integral Inner Membrane Protein	Electron transport	4.44252e-05	1.90569e-05	42.8966	0.00444252	24.857
Dshi_3291	ABV95024.1	Hypothetical protein	Intracellular Protein	Hypothetical protein	4.43696e-05	1.96023e-05	44.1796	0.00443696	30.986
Dshi_1676	ABV93418.1	HAD-like hydrolase	Intracellular Protein	Not assigned	4.42643e-05	1.15136e-05	26.0111	0.00442643	23.193
Dshi_4054;Dshi_3778	ABV95781.1;ABV95508.1	Cytochrome c biogenesis protein	Integral Inner Membrane Protein	Electron transport	4.41643e-05	3.01784e-05	68.3323	0.00441643	41.687
Dshi_1311	ABV93053.1	NADH dehydrogenase I, D subunit	Intracellular Protein	Electron transport	4.40138e-05	8.73617e-06	19.8487	0.00440138	45.874
Dshi_0890	ABV92635.1	Ornithine cyclodeaminase	Intracellular Protein	Amino acid metabolism	4.40114e-05	2.12528e-05	48.2894	0.00440114	34.769
Dshi_3244	ABV94977.1	Putative transglutaminase-like superfamily	Intracellular Protein	Not assigned	4.39041e-05	2.56256e-05	58.3673	0.00439041	30.108
Dshi_2039	ABV93778.1	Malate/L-lactate dehydrogenase family protein	Intracellular Protein	Carbon and energy metabolism	4.37971e-05	1.61724e-05	36.9257	0.00437971	34.631
Dshi_1420	ABV93162.1	Conserved hypothetical protein	Intracellular Protein	Hypothetical protein	4.37425e-05	1.20738e-05	27.602	0.00437425	32.726
Dshi_1603	ABV93345.1	Putative thioesterase superfamily protein	Intracellular Protein	Not assigned	4.36294e-05	1.57389e-05	36.0742	0.00436294	14.981
Dshi_3105	ABV94838.1	CDP-diacylglycerol--glycerol-3-phosphate 3-phosphatidyltransferase	Integral Inner Membrane Protein	Lipid metabolism and cell wall/membrane/envelope biogenesis/integrity	4.36053e-05	1.55539e-05	35.6697	0.00436053	23.666
Dshi_3562	ABV95295.1	Protein of unknown function DUF448	Intracellular Protein	Hypothetical protein	4.34237e-05	1.22674e-05	28.2505	0.00434237	22.242
Dshi_3045	ABV94778.1	Putative glycosyl transferase	Intracellular Protein	Carbon and energy metabolism	4.3413e-05	1.01764e-05	23.4409	0.0043413	36.73
Dshi_1937	ABV93678.1	YcjX-like family protein	Intracellular Protein	Not assigned	4.32899e-05	1.41501e-05	32.6868	0.00432899	51.275
Dshi_3247	ABV94980.1	Flagellar basal-body rod protein FlgB	Intracellular Protein	Cell motility	4.30882e-05	3.60577e-05	83.6834	0.00430882	13.97
Dshi_0211	ABV91960.1	Integral membrane sensor signal transduction	Integral Inner Membrane Protein	Transcription/transcriptional regulator	4.28668e-05	1.98063e-05	46.2044	0.00428668	62.07
Dshi_0266	ABV92015.1	50S ribosomal protein L7/L12	Intracellular Protein	Translation	4.27434e-05	7.89429e-06	18.469	0.00427434	12.943
Dshi_0092	ABV91841.1	NUDIX hydrolase	Intracellular Protein	Not assigned	4.27122e-05	9.63805e-06	22.5651	0.00427122	18.358
Dshi_1518	ABV93260.1	Hypothetical protein	Integral Inner Membrane Protein	Transporter	4.27087e-05	2.77939e-05	65.0778	0.00427087	36.29
Dshi_0294	ABV92043.1	30S ribosomal protein S17	Intracellular Protein	Translation	4.25545e-05	4.25545e-05	100	0.00425545	8.68
Dshi_3947;Dshi_3609	ABV95675.1;ABV95342.1	Heavy metal translocating P-type ATPase	Integral Inner Membrane Protein	Transporter	4.24303e-05	1.60011e-05	37.7114	0.00424303	75.659
Dshi_2090	ABV93827.1	Putative serine--glyoxylate aminotransferase	Intracellular Protein	Amino acid metabolism	4.23506e-05	1.46382e-05	34.5643	0.00423506	44.157
Dshi_1058	ABV92800.1	Acyl-CoA dehydrogenase domain protein	Intracellular Protein	Not assigned	4.22996e-05	3.20318e-05	75.7259	0.00422996	43.235
Dshi_0863	ABV92608.1	Transcriptional regulator	Intracellular Protein	Transcription/transcriptional regulator	4.20991e-05	1.4983e-05	35.5898	0.00420991	8.9211
Dshi_4117	ABV95834.1	DTDP-4-dehydrorhamnose reductase	Intracellular Protein	Not assigned	4.18964e-05	1.27547e-05	30.4435	0.00418964	29.078
Dshi_2380	ABV94116.1	ABC transporter	Intracellular Protein	Transporter	4.17188e-05	8.69351e-06	20.8384	0.00417188	27.539
Dshi_3504	ABV95237.1	Magnesium-chelatase 30 kDa subunit	Intracellular Protein	Porphyrin and related pathway	4.16757e-05	1.59595e-05	38.2946	0.00416757	32.801
Dshi_2278	ABV94014.1	Dimethyl sulfoxide reductase precursor	Periplasmic protein	Electron transport	4.16124e-05	2.40716e-06	5.7847	0.00416124	98.973
Dshi_0873	ABV92618.1	Hypothetical protein	Outer Membrane Associated/Outer Membane B-barrel Protein	Hypothetical protein	4.15013e-05	9.00592e-06	21.7003	0.00415013	24.718
Dshi_0896	ABV92641.1	Conserved hypothetical protein	Intracellular Protein	Hypothetical protein	4.14211e-05	6.89785e-06	16.653	0.00414211	44.94
Dshi_0247	ABV91996.1	Conserved hypothetical protein	Intracellular Protein	Hypothetical protein	4.13214e-05	1.22295e-05	29.596	0.00413214	25.665
Dshi_0305	ABV92054.1	Preprotein translocase, SecY subunit	Integral Inner Membrane Protein	Secretion system	4.12137e-05	2.26279e-05	54.9037	0.00412137	49.218
Dshi_1779	ABV93521.1	Acetolactate synthase isozyme 3 large subunit	Intracellular Protein	Carbon and energy metabolism	4.11656e-05	2.74096e-05	66.5838	0.00411656	63.932
Dshi_0342	ABV92091.1	TRNA (guanine-N1)-methyltransferase	Intracellular Protein	Translation	4.11007e-05	3.12492e-06	7.60309	0.00411007	28.781
Dshi_1520	ABV93262.1	High-affinity branched-chain amino acid	Intracellular Protein	Transporter	4.10272e-05	1.15753e-05	28.2137	0.00410272	29.627
Dshi_0539	ABV92285.1	Oxidoreductase	Intracellular Protein	Not assigned	4.10199e-05	2.47045e-05	60.2257	0.00410199	33.496
Dshi_1341	ABV93083.1	ABC transporter related	Intracellular Protein	Transporter	4.0807e-05	1.00271e-05	24.5721	0.0040807	39.676
Dshi_1894	ABV93636.1	Putative response regulator receiver protein	Intracellular Protein	Transcription/transcriptional regulator	4.06842e-05	1.71597e-05	42.1778	0.00406842	21.997
Dshi_2641	ABV94374.1	Thymidine kinase	Intracellular Protein	Not assigned	4.06373e-05	1.40226e-05	34.5067	0.00406373	22.033
Dshi_1077	ABV92819.1	Phosphoribosylformylglycinamidine synthase	Intracellular Protein	Nucleotide metabolism	4.0539e-05	2.60929e-05	64.365	0.0040539	8.2083
Dshi_2389	ABV94125.1	Putative transcriptional regulator	Intracellular Protein	Transcription/transcriptional regulator	4.04184e-05	8.24988e-06	20.4112	0.00404184	23.59
Dshi_2060	ABV93797.1	Aconitate hydratase 2	Intracellular Protein	Carbon and energy metabolism	4.01923e-05	1.67579e-05	41.6944	0.00401923	100.12
Dshi_3189	ABV94922.1	Transcriptional regulator	Intracellular Protein	Transcription/transcriptional regulator	4.01694e-05	2.09978e-05	52.2732	0.00401694	25.801
Dshi_2208	ABV93944.1	Putative D-alanyl-D-alanine carboxypeptidase/endopeptidase	Outer Membrane Associated/Outer Membane B-barrel Protein	Not assigned	4.01246e-05	1.56895e-05	39.1021	0.00401246	52.068
Dshi_3866	ABV95594.1	Glycosyl transferase group 1 domain protein	Intracellular Protein	Not assigned	4.01088e-05	2.19385e-05	54.6974	0.00401088	143.36
Dshi_2442	ABV94176.1	NADP-dependent fatty aldehyde dehydrogenase	Intracellular Protein	Not assigned	4.00198e-05	2.1014e-05	52.509	0.00400198	52.014
Dshi_3469	ABV95202.1	Putative branched-chain amino acid aminotransferase	Intracellular Protein	Not assigned	3.99603e-05	1.41211e-05	35.3379	0.00399603	25.991
Dshi_0465	ABV92213.1	Two component transcriptional regulator	Intracellular Protein	Transcription/transcriptional regulator	3.99053e-05	1.20555e-06	3.02102	0.00399053	26.08
Dshi_1986	ABV93725.1	Monomeric isocitrate dehydrogenase	Intracellular Protein	Carbon and energy metabolism	3.99033e-05	1.56621e-05	39.2501	0.00399033	76.55
Dshi_2755	ABV94488.1	Flavin reductase domain protein	Intracellular Protein	Not assigned	3.9903e-05	1.12457e-05	28.1827	0.0039903	18.941
Dshi_1148	ABV92890.1	GCN5-related N-acetyltransferase	Intracellular Protein	Translation	3.97591e-05	2.16732e-06	5.45113	0.00397591	22.217
Dshi_1399	ABV93141.1	Acetate--CoA ligase	Intracellular Protein	Carbon and energy metabolism	3.97003e-05	1.85848e-05	46.8128	0.00397003	72.272
Dshi_1648	ABV93390.1	Maltose/maltodextrin import ATP-binding protein	Intracellular Protein	Transporter	3.95134e-05	2.75806e-06	6.98007	0.00395134	39.95
Dshi_0978	ABV92720.1	Conserved hypothetical protein	Intracellular Protein	Hypothetical protein	3.94311e-05	3.95074e-06	10.0194	0.00394311	17.409
Dshi_1208	ABV92950.1	Conserved hypothetical protein	Outer Membrane Lipoprotein	Hypothetical protein	3.94124e-05	6.33175e-06	16.0654	0.00394124	20.376
Dshi_3017	ABV94750.1	Aldehyde dehydrogenase	Intracellular Protein	Carbon and energy metabolism	3.9382e-05	2.2674e-05	57.5745	0.0039382	82.501
Dshi_0790	ABV92535.1	Conserved hypothetical protein	Intracellular Protein	Hypothetical protein	3.92482e-05	1.29669e-05	33.0383	0.00392482	81.513
Dshi_2062	ABV93799.1	Phosphoenolpyruvate-protein phosphotransferase	Intracellular Protein	Signal transduction mechanisms	3.92262e-05	2.48612e-05	63.3791	0.00392262	82.093
Dshi_2243	ABV93979.1	Conserved hypothetical protein	Intracellular Protein	Hypothetical protein	3.90136e-05	1.32648e-05	34.0004	0.00390136	27.485
Dshi_2727	ABV94460.1	Exodeoxyribonuclease 7 large subunit	Intracellular Protein	Replication, recombination and repair	3.90017e-05	1.82748e-05	46.8564	0.00390017	56.252
Dshi_1180	ABV92922.1	Queuosine biosynthesis protein	Intracellular Protein	Translation	3.89755e-05	1.57365e-05	40.3754	0.00389755	38.501
Dshi_0748	ABV92493.1	ABC transporter related	Intracellular Protein	Transporter	3.89294e-05	2.09975e-05	53.9375	0.00389294	23.49
Dshi_0877	ABV92622.1	4-phytase	Intracellular Protein	Not assigned	3.88569e-05	2.52698e-05	65.0329	0.00388569	50.211
Dshi_3470	ABV95203.1	Peptidase M48 Ste24p	Intracellular Protein	Protein fate	3.86942e-05	1.25921e-05	32.5426	0.00386942	36.609
Dshi_2933	ABV94666.1	ATP synhtase epsilon chain	Intracellular Protein	Electron transport	3.86496e-05	1.56811e-05	40.5724	0.00386496	13.648
Dshi_0916	ABV92661.1	Efflux transporter	Periplasmic protein	Transporter	3.85765e-05	1.75621e-05	45.5252	0.00385765	41.192
Dshi_2143	ABV93879.1	Pirin like protein	Intracellular Protein	Not assigned	3.85306e-05	1.07647e-05	27.9381	0.00385306	33.21
Dshi_1966	ABV93706.1	Dihydrolipoyl dehydrogenase	Intracellular Protein	Carbon and energy metabolism	3.84621e-05	3.45555e-05	89.843	0.00384621	60.539
Dshi_4138	ABV95849.1	Hypothetical protein	Intracellular Protein	Hypothetical protein	3.83905e-05	1.11854e-05	29.1359	0.00383905	36.1
Dshi_1511	ABV93253.1	Carboxypeptidase Taq	Intracellular Protein	Not assigned	3.8316e-05	7.21147e-06	18.821	0.0038316	54.075
Dshi_2413	ABV94147.1	DNA repair protein	Intracellular Protein	Replication, recombination and repair	3.82963e-05	1.02373e-05	26.7318	0.00382963	57.849
Dshi_2404	ABV94140.1	Glycyl-tRNA synthetase alpha chain	Intracellular Protein	Translation	3.80736e-05	1.55607e-05	40.87	0.00380736	36.316
Dshi_3464	ABV95197.1	Heat-inducible transcription repressor HrcA	Intracellular Protein	Transcription/transcriptional regulator	3.80542e-05	1.15734e-05	30.413	0.00380542	38.107
Dshi_2229	ABV93965.1	Putative transcriptional regulator	Intracellular Protein	Transcription/transcriptional regulator	3.80475e-05	2.5151e-05	66.1041	0.00380475	34.343
Dshi_0112	ABV91861.1	AFG1-family ATPase	Intracellular Protein	Not assigned	3.80002e-05	1.5251e-05	40.1339	0.00380002	43.442
Dshi_1509	ABV93251.1	DNA ligase	Intracellular Protein	Replication, recombination and repair	3.77468e-05	1.96247e-05	51.9903	0.00377468	79.935
Dshi_1074	ABV92816.1	Homocysteine S-methyltransferase	Intracellular Protein	Amino acid metabolism	3.76168e-05	1.60388e-05	42.6374	0.00376168	35.599
Dshi_2419	ABV94153.1	D-alanine--D-alanine ligase	Intracellular Protein	Not assigned	3.75795e-05	1.53053e-05	40.7278	0.00375795	33.098
Dshi_1592	ABV93334.1	Conserved hypothetical protein	Intracellular Protein	Hypothetical protein	3.75532e-05	2.61185e-05	69.5506	0.00375532	32.754
Dshi_1936	ABV93677.1	Conserved hypothetical protein	Integral Inner Membrane Protein	Hypothetical protein	3.74656e-05	1.04085e-05	27.7815	0.00374656	35.18
Dshi_3282	ABV95015.1	Putative formate dehydrogenase accessory protein	Intracellular Protein	Not assigned	3.73981e-05	2.1276e-05	56.8906	0.00373981	31.937
Dshi_3139	ABV94872.1	Cupin domain protein	Intracellular Protein	Not assigned	3.72971e-05	1.59604e-05	42.7926	0.00372971	40.989
Dshi_0889	ABV92634.1	Alanine racemase domain protein	Intracellular Protein	Not assigned	3.72124e-05	2.30601e-05	61.9688	0.00372124	41.519
Dshi_0004	ABV91753.1	Conserved hypothetical protein	Intracellular Protein	Hypothetical protein	3.71845e-05	1.04523e-05	28.1093	0.00371845	31.654
Dshi_3957;Dshi_3619	ABV95685.1;ABV95352.1	Protein of unknown function DUF461	Periplasmic protein	Hypothetical protein	3.6993e-05	3.03022e-05	81.9132	0.0036993	16.101
Dshi_3888	ABV95616.1	L-amino-acid oxidase	Periplasmic protein	Amino acid metabolism	3.69681e-05	2.6175e-06	7.08043	0.00369681	60.143
Dshi_1760	ABV93502.1	Glutamate racemase	Intracellular Protein	Lipid metabolism and cell wall/membrane/envelope biogenesis/integrity	3.68989e-05	5.82343e-06	15.7821	0.00368989	29.733
Dshi_1166	ABV92908.1	Small GTP-binding protein	Intracellular Protein	Not assigned	3.67661e-05	1.44477e-05	39.2964	0.00367661	53.709
Dshi_2976	ABV94709.1	Coenzyme A biosynthesis bifunctional protein	Intracellular Protein	Not assigned	3.67259e-05	1.92562e-05	52.432	0.00367259	40.856
Dshi_1976	ABV93715.1	Putative ribokinase	Intracellular Protein	Carbon and energy metabolism	3.67211e-05	1.46916e-05	40.0085	0.00367211	30.447
Dshi_1358	ABV93100.1	Short-chain dehydrogenase/reductase SDR	Intracellular Protein	Not assigned	3.66959e-05	2.91186e-06	7.93511	0.00366959	26.5
Dshi_2802	ABV94535.1	Oxidoreductase	Periplasmic protein	Energy and sulfur metabolism	3.66605e-05	1.50589e-05	41.0767	0.00366605	46.706
Dshi_2228	ABV93964.1	Putative aminotransferase	Intracellular Protein	Not assigned	3.62272e-05	1.39702e-05	38.5626	0.00362272	43.066
Dshi_0977	ABV92719.1	UDP-N-acetylglucosamine	Intracellular Protein	Not assigned	3.61491e-05	1.96188e-05	54.2718	0.00361491	44.294
Dshi_2745	ABV94478.1	Uncharacterized isomerase	Intracellular Protein	Not assigned	3.58468e-05	1.67469e-05	46.7181	0.00358468	29.717
Dshi_0897	ABV92642.1	Virulence protein SrfB	Intracellular Protein	Not assigned	3.57891e-05	2.86313e-05	79.9999	0.00357891	117.03
Dshi_0536	ABV92282.1	Dihydrolipoamide acetyltransferase	Intracellular Protein	Carbon and energy metabolism	3.5778e-05	3.23789e-06	9.04994	0.0035778	41.263
Dshi_0899	ABV92644.1	Conserved hypothetical protein	Intracellular Protein	Hypothetical protein	3.55238e-05	5.19705e-06	14.6298	0.00355238	35.632
Dshi_3558	ABV95291.1	Hypothetical protein	Integral Inner Membrane Protein	Hypothetical protein	3.54918e-05	6.22848e-06	17.5491	0.00354918	18.691
Dshi_0166	ABV91915.1	Threonine-phosphate decarboxylase	Intracellular Protein	Porphyrin and related pathway	3.54726e-05	1.64185e-05	46.2848	0.00354726	33.731
Dshi_2853	ABV94586.1	Alcohol dehydrogenase	Intracellular Protein	Carbon and energy metabolism	3.54578e-05	2.0417e-05	57.5809	0.00354578	47.751
Dshi_0193	ABV91942.1	DNA-directed RNA polymerase, omega subunit	Intracellular Protein	Replication, recombination and repair	3.52403e-05	1.64418e-05	46.6563	0.00352403	13.154
Dshi_1811	ABV93553.1	Dihydrolipoyl dehydrogenase	Intracellular Protein	Carbon and Energy metabolism	3.51946e-05	3.44475e-06	9.78773	0.00351946	49.503
Dshi_3832	ABV95562.1	Glucosylglycerol-phosphate synthase	Intracellular Protein	Not assigned	3.51384e-05	1.25758e-05	35.7893	0.00351384	55.711
Dshi_1655	ABV93397.1	Glucokinase	Intracellular Protein	Carbon and energy metabolism	3.5114e-05	1.57357e-05	44.8131	0.0035114	34.401
Dshi_2065	ABV93802.1	Conserved hypothetical FMN binding protein	Intracellular Protein	Not assigned	3.4933e-05	1.78677e-05	51.1485	0.0034933	22.096
Dshi_1955	ABV93696.1	Putative short-chain dehydrogenase	Intracellular Protein	Not assigned	3.47298e-05	2.34187e-05	67.4312	0.00347298	63.547
Dshi_0106	ABV91855.1	Transcriptional regulator	Intracellular Protein	Transcription/transcriptional regulator	3.45529e-05	1.22476e-05	35.446	0.00345529	22.675
Dshi_2285	ABV94021.1	Hypothetical protein	Periplasmic protein	Hypothetical protein	3.44508e-05	4.84357e-06	14.0594	0.00344508	23.473
Dshi_3371	ABV95104.1	Ribosomal protein S20	Intracellular Protein	Translation	3.44094e-05	8.1925e-06	23.8089	0.00344094	9.7732
Dshi_3340	ABV95073.1	Conserved hypothetical integral membrane	Integral Inner Membrane Protein	Not assigned	3.44039e-05	3.44039e-05	100	0.00344039	22.164
Dshi_0327	ABV92076.1	MOSC domain protein	Intracellular Protein	Not assigned	3.43757e-05	8.76011e-06	25.4835	0.00343757	27.107
Dshi_0292	ABV92041.1	Conserved hypothetical protein	Intracellular Protein	Hypothetical protein	3.42392e-05	1.29589e-05	37.8483	0.00342392	26.874
Dshi_2476	ABV94210.1	Hypothetical protein	Intracellular Protein	Transporter	3.42004e-05	1.45419e-05	42.5195	0.00342004	37.039
Dshi_1709	ABV93451.1	Small conductance mechanosensitive channel	Integral Inner Membrane Protein	Transporter	3.41465e-05	8.2519e-06	24.1662	0.00341465	52.938
Dshi_0980	ABV92722.1	Conserved hypothetical protein	Intracellular Protein	Hypothetical protein	3.41189e-05	1.08408e-05	31.7736	0.00341189	17.98
Dshi_1280	ABV93022.1	Aminotransferase class V	Intracellular Protein	Not assigned	3.40877e-05	3.21905e-06	9.44343	0.00340877	44.401
Dshi_3647	ABV95380.1	Conjugation TrbI family protein	Intracellular Protein	Secretion system	3.40841e-05	4.59985e-06	13.4956	0.00340841	49.16
Dshi_1904	ABV93646.1	Hypothetical protein	Periplasmic protein	Hypothetical protein	3.40059e-05	1.19633e-05	35.18	0.00340059	46.816
Dshi_4115	ABV95832.1	DTDP-glucose 4,6-dehydratase	Intracellular Protein	Not assigned	3.39947e-05	1.46005e-05	42.9493	0.00339947	38.215
Dshi_1561	ABV93303.1	Transcription repair coupling factor	Intracellular Protein	Replication, recombination and repair	3.38666e-05	1.684e-05	49.7243	0.00338666	126.84
Dshi_3023	ABV94756.1	Endonuclease III	Intracellular Protein	Replication, recombination and repair	3.36582e-05	1.57242e-05	46.7172	0.00336582	23.721
Dshi_3075	ABV94808.1	Electron transfer flavoprotein-ubiquinone	Intracellular Protein	Electron transport	3.35507e-05	1.52913e-05	45.5768	0.00335507	59.839
Dshi_3451	ABV95184.1	Septum formation protein	Intracellular Protein	Not assigned	3.35233e-05	1.00938e-05	30.1098	0.00335233	21.721
Dshi_2252	ABV93988.1	Riboflavin synthase, alpha subunit	Intracellular Protein	Metabolism of cofactors and vitamins	3.30894e-05	1.43409e-05	43.3399	0.00330894	21.136
Dshi_0240	ABV91989.1	Glutathione S-transferase domain protein	Intracellular Protein	Stress protein	3.29819e-05	8.79498e-06	26.6661	0.00329819	25.221
Dshi_2288	ABV94024.1	Putative TRAP transporter solute receptor	Periplasmic protein	Transporter	3.28744e-05	5.23745e-06	15.9317	0.00328744	35.361
Dshi_1308	ABV93050.1	NADH-quinone oxidoreductase	Intracellular Protein	Electron transport	3.28239e-05	3.36868e-06	10.2629	0.00328239	19.582
Dshi_0540	ABV92286.1	NnrU family protein	Integral Inner Membrane Protein	Electron transport	3.27601e-05	1.93714e-05	59.1311	0.00327601	28.138
Dshi_2401	ABV94137.1	Pyruvate, phosphate dikinase	Intracellular Protein	Carbon and energy metabolism	3.26781e-05	2.22021e-05	67.9418	0.00326781	93.115
Dshi_1752	ABV93494.1	3-hydroxyisobutyrate dehydrogenase	Intracellular Protein	Amino acid metabolism	3.25687e-05	1.96637e-06	6.03759	0.00325687	28.975
Dshi_3298	ABV95031.1	Hypothetical protein	Periplasmic protein	Hypothetical protein	3.25358e-05	4.87704e-06	14.9898	0.00325358	19.044
Dshi_2837	ABV94570.1	Aminotransferase	Intracellular Protein	Amino acid metabolism	3.24592e-05	2.82357e-05	86.9882	0.00324592	31.15
Dshi_1529	ABV93271.1	Guanylate kinase	Intracellular Protein	Nucleotide metabolism	3.22467e-05	4.46451e-06	13.8448	0.00322467	24.554
Dshi_4158	ABV95868.2	Acetoin reductase	Intracellular Protein	Carbon and energy metabolism	3.22178e-05	2.38683e-05	74.0842	0.00322178	26.396
Dshi_2234	ABV93970.1	Putative polyhydroxyalkanoate depolymerase	Intracellular Protein	Lipid metabolism and cell wall/membrane/envelope biogenesis/integrity	3.21157e-05	1.40181e-05	43.6487	0.00321157	46.779
Dshi_2350	ABV94086.1	Putative molybdopterin biosynthesis protein	Intracellular Protein	Metabolism of cofactors and vitamins	3.2058e-05	9.86475e-06	30.7716	0.0032058	34.69
Dshi_1179	ABV92921.1	Conserved hypothetical protein	Periplasmic protein	Hypothetical protein	3.20286e-05	8.34477e-06	26.0541	0.00320286	114.79
Dshi_1600	ABV93342.1	Monooxygenase	Intracellular Protein	Not assigned	3.18733e-05	1.46873e-05	46.0801	0.00318733	11.838
Dshi_2610	ABV94343.1	Ribosomal large subunit pseudouridine synthase	Intracellular Protein	Translation	3.17278e-05	3.03618e-05	95.6948	0.00317278	36.461
Dshi_1577	ABV93319.1	Bifunctional enzyme ispD/ispF	Intracellular Protein	Not assigned	3.16599e-05	1.23084e-05	38.8769	0.00316599	42.01
Dshi_1838	ABV93580.1	Putative nitrogen regulation protein PII	Intracellular Protein	Transcription/transcriptional regulator	3.14576e-05	9.39992e-06	29.8812	0.00314576	12.225
Dshi_3345	ABV95078.1	Nicotinate phosphoribosyltransferase	Intracellular Protein	Not assigned	3.13626e-05	8.46758e-06	26.999	0.00313626	49.441
Dshi_2973	ABV94706.1	Peptidyl-dipeptidase	Intracellular Protein	Protein fate	3.13359e-05	1.63199e-05	52.0805	0.00313359	73.642
Dshi_0677	ABV92423.1	Conserved hypothetical protein	Intracellular Protein	Hypothetical protein	3.1293e-05	1.64482e-05	52.5619	0.0031293	31.211
Dshi_1609	ABV93351.1	Shikimate kinase	Intracellular Protein	Amino acid metabolism	3.1196e-05	1.01553e-05	32.5531	0.0031196	19.647
Dshi_2513	ABV94246.1	Hypothetical protein	Periplasmic protein	Hypothetical protein	3.1098e-05	1.04815e-05	33.7048	0.0031098	15.344
Dshi_2846	ABV94579.1	Inner-membrane translocator	Integral Inner Membrane Protein	Transporter	3.09854e-05	5.84993e-06	18.8796	0.00309854	33.982
Dshi_1625	ABV93367.1	Conserved hypothetical protein	Integral Inner Membrane Protein	Iron metabolism	3.05982e-05	1.13504e-05	37.0948	0.00305982	18.012
Dshi_0595	ABV92341.1	Rod shape-determining protein mreB	Intracellular Protein	Cell cycle control, cell division, chromosome partitioning	3.05626e-05	4.69368e-06	15.3576	0.00305626	36.663
Dshi_1326	ABV93068.1	NADH-ubiquinone oxidoreductase chain 4L	Integral Inner Membrane Protein	Electron transport	3.05324e-05	2.10905e-05	69.0758	0.00305324	10.832
Dshi_2861	ABV94594.1	Succinate dehydrogenase	Intracellular Protein	Carbon and energy metabolism	3.04854e-05	1.75226e-05	57.4786	0.00304854	29.572
Dshi_3054	ABV94787.1	Phospholipid/glycerol acyltransferase	Periplasmic protein	Not assigned	3.02873e-05	1.61719e-05	53.3949	0.00302873	27.646
Dshi_1235	ABV92977.1	Xylulokinase	Intracellular Protein	Carbon and energy metabolism	3.02654e-05	1.18112e-05	39.0253	0.00302654	48.87
Dshi_1322	ABV93064.1	NADH-quinone oxidoreductase	Intracellular Protein	Electron transport	3.02124e-05	9.73139e-07	3.22099	0.00302124	19.023
Dshi_3284	ABV95017.1	Putative molybdopterin biosynthesis protein	Intracellular Protein	Metabolism of cofactors and vitamins	3.01472e-05	2.20997e-05	73.306	0.00301472	61.852
Dshi_2883	ABV94616.1	2-oxoglutarate dehydrogenase E1 component	Intracellular Protein	Carbon and energy metabolism	2.99442e-05	2.07375e-05	69.2539	0.00299442	110.18
Dshi_1014	ABV92756.1	CBS domain containing protein	Intracellular Protein	Not assigned	2.98983e-05	7.87996e-06	26.3559	0.00298983	33.127
Dshi_2466	ABV94200.1	Hypothetical protein	Intracellular Protein	Hypothetical protein	2.97829e-05	2.03882e-05	68.4558	0.00297829	54.581
Dshi_1824	ABV93566.1	Putative sucrose phosphorylase	Intracellular Protein	Not assigned	2.97633e-05	1.86163e-05	62.5478	0.00297633	66.201
Dshi_2052	ABV93789.1	Conserved hypothetical protein	Intracellular Protein	Hypothetical protein	2.95698e-05	2.59509e-05	87.7616	0.00295698	5.9399
Dshi_1127	ABV92869.1	Response regulator receiver protein	Intracellular Protein	Transcription/transcriptional regulator	2.95577e-05	2.96394e-06	10.0276	0.00295577	47.169
Dshi_0786	ABV92531.1	Transcriptional regulator	Intracellular Protein	Transcription/transcriptional regulator	2.94375e-05	2.70267e-06	9.18104	0.00294375	19.157
Dshi_0858	ABV92603.1	ABC transporter related	Intracellular Protein	Transporter	2.94353e-05	2.75666e-06	9.36517	0.00294353	24.342
Dshi_2947	ABV94680.1	Homospermidine synthase	Intracellular Protein	Not assigned	2.94297e-05	9.13863e-06	31.0524	0.00294297	52.4
Dshi_0469	ABV92217.1	Conserved hypothetical protein	Periplasmic protein	Hypothetical protein	2.9406e-05	1.71617e-05	58.3614	0.0029406	12.684
Dshi_0315	ABV92064.1	Ribosomal large subunit pseudouridine synthase	Intracellular Protein	Translation	2.92096e-05	1.64691e-05	56.3823	0.00292096	38.029
Dshi_0504	ABV92252.1	Formate dehydrogenase alpha chain	Periplasmic protein	Carbon and energy metabolism	2.91549e-05	1.25339e-05	42.9907	0.00291549	108.55
Dshi_1004	ABV92746.1	Acyl-CoA dehydrogenase domain protein	Intracellular Protein	Lipid metabolism and cell wall/membrane/envelope biogenesis/integrity	2.91184e-05	1.88878e-05	64.8656	0.00291184	44.914
Dshi_3582	ABV95315.1	PTS IIA-like nitrogen-regulatory protein PtsN	Intracellular Protein	Not assigned	2.90828e-05	8.09571e-06	27.8367	0.00290828	16.579
Dshi_0584	ABV92330.1	Capsule polysaccharide export	Integral Inner Membrane Protein	Transporter	2.90093e-05	1.87915e-06	6.47777	0.00290093	62.718
Dshi_1377	ABV93119.1	2OG-Fe(II) oxygenase	Intracellular Protein	Not assigned	2.89871e-05	4.71622e-06	16.2701	0.00289871	32.304
Dshi_2483	ABV94217.1	DNA helicase II	Intracellular Protein	Replication, recombination and repair	2.8986e-05	1.66494e-05	57.4396	0.0028986	88.738
Dshi_1023	ABV92765.1	Cytidylate kinase	Intracellular Protein	Not assigned	2.89767e-05	1.07976e-05	37.2632	0.00289767	22.337
Dshi_3560	ABV95293.1	Protein of unknown function DUF150	Intracellular Protein	Translation	2.89215e-05	5.61286e-06	19.4072	0.00289215	21.624
Dshi_2028	ABV93767.1	Putative allophanate hydrolase subunit 1	Intracellular Protein	Not assigned	2.88325e-05	1.15932e-05	40.209	0.00288325	26.052
Dshi_1739	ABV93481.1	Hypothetical protein	Integral Inner Membrane Protein	Hypothetical protein	2.86826e-05	1.51442e-05	52.7992	0.00286826	32.202
Dshi_1390	ABV93132.1	NADH:ubiquinone oxidoreductase 17.2 kD subunit	Intracellular Protein	Electron transport	2.86606e-05	5.45844e-06	19.0451	0.00286606	16.608
Dshi_1216	ABV92958.1	2-dehydropantoate 2-reductase	Intracellular Protein	Not assigned	2.85847e-05	5.93813e-06	20.7738	0.00285847	34.526
Dshi_1885	ABV93627.1	Putative salicylate hydroxylase	Intracellular Protein	Not assigned	2.83647e-05	6.90253e-06	24.335	0.00283647	42.374
Dshi_1725	ABV93467.1	Putative Segregation and condensation protein A	Intracellular Protein	Replication, recombination and repair	2.83036e-05	8.61284e-06	30.4302	0.00283036	29.573
Dshi_0321	ABV92070.1	Glutamate/glutamine/aspartate/asparagine ABC	Intracellular Protein	Transporter	2.79584e-05	1.26743e-05	45.3329	0.00279584	28.972
Dshi_1083	ABV92825.1	RDD domain containing protein	Integral Inner Membrane Protein	Not assigned	2.79522e-05	8.21016e-06	29.3721	0.00279522	16.28
Dshi_1793	ABV93535.1	Xanthine phosphoribosyltransferase	Intracellular Protein	Nucleotide metabolism	2.79406e-05	6.27268e-06	22.45	0.00279406	18.766
Dshi_0505	ABV92253.1	Formate dehydrogenase iron-sulfur subunit	Intracellular Protein	Carbon and energy metabolism	2.78517e-05	1.87038e-05	67.1549	0.00278517	21.491
Dshi_0105	ABV91854.1	Conserved hypothetical protein	Intracellular Protein	Hypothetical protein	2.76638e-05	2.45397e-06	8.87067	0.00276638	25.901
Dshi_2371	ABV94107.1	Dihydroorotase	Intracellular Protein	Not assigned	2.76581e-05	8.42047e-06	30.4448	0.00276581	37.486
Dshi_3279	ABV95012.1	Putative glutathione S-transferase family	Intracellular Protein	Stress protein	2.75117e-05	6.9884e-06	25.4015	0.00275117	22.39
Dshi_1503	ABV93245.1	Conserved hypothetical protein DUF1009	Intracellular Protein	Hypothetical protein	2.74124e-05	5.56705e-06	20.3085	0.00274124	27.212
Dshi_0650	ABV92396.1	DNA polymerase III	Intracellular Protein	Replication, recombination and repair	2.7402e-05	1.55025e-05	56.5742	0.0027402	63.074
Dshi_1530	ABV93272.1	Gamma-class carbonic anhydrase family protein	Intracellular Protein	Not assigned	2.73818e-05	1.60655e-05	58.6722	0.00273818	18.05
Dshi_2568	ABV94301.1	Response regulator protein	Intracellular Protein	Transcription/transcriptional regulator	2.72654e-05	7.31715e-06	26.8368	0.00272654	23.479
Dshi_2161	ABV93897.1	Serine O-acetyltransferase	Intracellular Protein	Amino acid metabolism	2.72626e-05	7.06622e-06	25.9191	0.00272626	28.554
Dshi_3982	ABV95710.1	Conjugation TrbI family protein	Intracellular Protein	Secretion system	2.70251e-05	8.01877e-06	29.6715	0.00270251	49.142
Dshi_1330	ABV93072.1	Biotin--acetyl-CoA-carboxylase ligase	Intracellular Protein	Not assigned	2.70237e-05	9.01104e-06	33.345	0.00270237	26.241
Dshi_2216	ABV93952.1	Conserved hypothetical protein	Intracellular Protein	Hypothetical protein	2.69539e-05	1.10841e-05	41.1226	0.00269539	22.112
Dshi_0126	ABV91875.1	Conserved hypothetical protein	Intracellular Protein	Hypothetical protein	2.68426e-05	8.16796e-06	30.4291	0.00268426	14.47
Dshi_2930	ABV94663.1	Putative 2-hydroxychromene-2-carboxylate	Intracellular Protein	Not assigned	2.67297e-05	1.22254e-05	45.7371	0.00267297	21.676
Dshi_3339	ABV95072.1	Conserved hypothetical protein	Periplasmic protein	Hypothetical protein	2.66515e-05	1.77191e-05	66.4844	0.00266515	32.827
Dshi_1500	ABV93242.1	Outer membrane chaperone Skp	Periplasmic protein	Protein fate	2.6643e-05	1.09544e-05	41.1155	0.0026643	21.299
Dshi_1048	ABV92790.1	Enoyl-CoA hydratase/isomerase	Intracellular Protein	Lipid metabolism and cell wall/membrane/envelope biogenesis/integrity	2.65036e-05	8.76671e-06	33.0775	0.00265036	27.859
Dshi_0200	ABV91949.1	Ribonuclease III	Intracellular Protein	Transcription/transcriptional regulator	2.6455e-05	1.16065e-05	43.8724	0.0026455	24.75
Dshi_1775	ABV93517.1	Putative glutamate--ammonia ligase	Intracellular Protein	Not assigned	2.64347e-05	1.50912e-05	57.0888	0.00264347	100.77
Dshi_3502	ABV95235.1	Magnesium-chelatase 38 kDa subunit	Intracellular Protein	Porphyrin and related pathway	2.63926e-05	5.99368e-06	22.7097	0.00263926	36.012
Dshi_0074	ABV91823.1	Acetyl-CoA acetyltransferase	Intracellular Protein	Lipid metabolism and cell wall/membrane/envelope biogenesis/integrity	2.63592e-05	1.13666e-05	43.1218	0.00263592	40.139
Dshi_2398	ABV94134.1	Dihydropteroate synthase	Intracellular Protein	Not assigned	2.63053e-05	1.1139e-05	42.345	0.00263053	35.049
Dshi_0365	ABV92114.1	Anti-ECFsigma factor	Intracellular Protein	Transcription/transcriptional regulator	2.62859e-05	5.3747e-06	20.4471	0.00262859	23.589
Dshi_1886	ABV93628.1	Putative Exodeoxyribonuclease III	Intracellular Protein	Replication, recombination and repair	2.62493e-05	4.46382e-06	17.0055	0.00262493	28.584
Dshi_2788	ABV94521.1	UPF0173 metal-dependent hydrolase	Intracellular Protein	Not assigned	2.61622e-05	1.74513e-05	66.7042	0.00261622	24.739
Dshi_2855	ABV94588.1	Methylmalonyl-CoA mutase	Intracellular Protein	Carbon and energy metabolism	2.5996e-05	1.99338e-05	76.6801	0.0025996	71.906
Dshi_1666	ABV93408.1	Putative flavohemoglobin	Intracellular Protein	Not assigned	2.59537e-05	1.02603e-05	39.533	0.00259537	16.493
Dshi_2730	ABV94463.1	Hypothetical protein	Periplasmic protein	Hypothetical protein	2.59391e-05	1.06115e-05	40.9094	0.00259391	27.033
Dshi_3473	ABV95206.1	Threonine dehydratase biosynthetic	Intracellular Protein	Amino acid metabolism	2.5933e-05	1.14374e-05	44.1035	0.0025933	45.046
Dshi_2591	ABV94324.1	Transcriptional regulator	Intracellular Protein	Transcription/transcriptional regulator	2.57768e-05	2.20826e-05	85.6685	0.00257768	17.296
Dshi_1147	ABV92889.1	Processing peptidase	Intracellular Protein	Protein fate	2.56865e-05	9.83982e-06	38.3073	0.00256865	46.241
Dshi_2199	ABV93935.1	Aspartate/glutamate racemase family protein	Intracellular Protein	Not assigned	2.55583e-05	9.08769e-06	35.5567	0.00255583	24.516
Dshi_1011	ABV92753.1	Ferric uptake regulator	Intracellular Protein	Iron metabolism	2.55453e-05	1.30253e-05	50.9892	0.00255453	15.17
Dshi_1935	ABV93676.1	Putative thioredoxin reductase trxB with an with an additional cyclic nucleotide-monophosphate binding domain	Intracellular Protein	Stress protein	2.5532e-05	1.03833e-05	40.6677	0.0025532	57.279
Dshi_0015	ABV91764.1	Ribonuclease R	Intracellular Protein	Transcription/transcriptional regulator	2.55256e-05	1.20926e-05	47.3742	0.00255256	81.892
Dshi_0672	ABV92418.1	Short-chain dehydrogenase/reductase SDR	Intracellular Protein	Not assigned	2.55084e-05	3.23166e-06	12.669	0.00255084	28.673
Dshi_2685	ABV94418.1	Glyceraldehyde-3-phosphate dehydrogenase	Intracellular Protein	Carbon and energy metabolism	2.55063e-05	6.27971e-06	24.6202	0.00255063	34.97
Dshi_1049	ABV92791.1	Short-chain dehydrogenase/reductase SDR	Intracellular Protein	Not assigned	2.54585e-05	8.54634e-06	33.5698	0.00254585	27.043
Dshi_1733	ABV93475.1	Peptide chain release factor 1	Intracellular Protein	Translation	2.54294e-05	1.007e-05	39.5998	0.00254294	38.295
Dshi_0296	ABV92045.1	50S ribosomal protein L24	Intracellular Protein	Translation	2.52905e-05	5.64119e-06	22.3056	0.00252905	10.728
Dshi_1130	ABV92872.1	SAF domain protein	Periplasmic protein	Not assigned	2.528e-05	9.86296e-06	39.0149	0.002528	30.169
Dshi_1759	ABV93501.1	N-acetyl-gamma-glutamyl-phosphate reductase	Intracellular Protein	Carbon and energy metabolism	2.52487e-05	1.28582e-06	5.09263	0.00252487	36.741
Dshi_3806	ABV95536.1	NADH-ubiquinone oxidoreductase chain 4L	Integral Inner Membrane Protein	Electron transport	2.51894e-05	1.05696e-05	41.9604	0.00251894	12.549
Dshi_0088	ABV91837.1	Protein of unknown function DUF163	Intracellular Protein	Hypothetical protein	2.51773e-05	9.36751e-06	37.2063	0.00251773	16.761
Dshi_3840	ABV95570.1	Acetolactate synthase	Intracellular Protein	Carbon and energy metabolism	2.50758e-05	9.29997e-06	37.0874	0.00250758	56.138
Dshi_3565	ABV95298.1	Arginine biosynthesis bifunctional protein ArgJ	Intracellular Protein	Carbon and energy metabolism	2.50205e-05	4.72224e-06	18.8735	0.00250205	41.736
Dshi_0063	ABV91812.1	Inositol-phosphate phosphatase	Intracellular Protein	Not assigned	2.49746e-05	1.1897e-05	47.6362	0.00249746	28.469
Dshi_2351	ABV94087.1	Hypothetical protein	Intracellular Protein	Hypothetical protein	2.49591e-05	1.65173e-05	66.1775	0.00249591	34.513
Dshi_3868	ABV95596.1	UDP-glucose 4-epimerase	Intracellular Protein	Not assigned	2.4859e-05	8.80815e-06	35.4325	0.0024859	38.65
Dshi_2079	ABV93816.1	HTH-type transcriptional regulator	Intracellular Protein	Transcription/transcriptional regulator	2.48354e-05	1.07933e-05	43.4591	0.00248354	35.67
[truncated: 918 more rows]

## Sheet: Sheet 3 Membrane fraction Cells
Tab. SX (C) Proteins identified in the membrane fraction of D. shibae cells
[truncated: 1,967 more rows]

[truncated: 5 more sheets: Sheet 4 Soluble fraction Cells, Sheet 5 random forest, Sheet 6 PSEA Localization, Sheet 7 PSEA Function, Sheet 8 Unique vesicle proteins]
